# Supplementary material for: Comparison of the Nutritional Properties and Transcriptome Profiling Between the Two Different Harvesting Periods of Auricularia polytricha
Source: Front Nutr. 2021 Oct 26;8:771757. doi: 10.3389/fnut.2021.771757 (PMC8576271; doi:10.3389/fnut.2021.771757)
Supplement: Supplementary Table 4 — Correlation analysis of AP_S1_1, AP_S1_2, AP_S1_3, AP_S2_1, AP_S2_2, and AP_S2_3. [file Table_4.xlsx]

## Sheet: Sheet1
Table S4. Correlation analysis of AP_S1_1, AP_S1_2, AP_S1_3, AP_S2_1, AP_S2_2, and AP_S2_3
Sample name	AP_C1_1	AP_C1_2	AP_C1_3	AP_C3_1	AP_C3_2	AP_C3_3
AP_S1_1	1	0.962555	0.741789	0.250164	0.394595	0.239737
AP_S1_2	0.962555	1	0.840232	0.339963	0.493839	0.29979
AP_S1_3	0.741789	0.840232	1	0.518756	0.666782	0.383273
AP_S2_1	0.250164	0.339963	0.518756	1	0.928506	0.878418
AP_S2_2	0.394595	0.493839	0.666782	0.928506	1	0.863932
AP_S2_3	0.239737	0.29979	0.383273	0.878418	0.863932	1
