# Supplementary material for: Comparison of the Nutritional Properties and Transcriptome Profiling Between the Two Different Harvesting Periods of Auricularia polytricha
Source: Front Nutr. 2021 Oct 26;8:771757. doi: 10.3389/fnut.2021.771757 (PMC8576271; doi:10.3389/fnut.2021.771757)
Supplement: Supplementary Table 5 — Two-fold differentially expressed gene annotation summary. [file Table_5.xlsx]

## Sheet: Sheet1
Table S5. Twofold differentially expressed gene annotation summary
gene	AP_S1_1	AP_S1_2	AP_S1_3	AP_S2_1	AP_S2_2	AP_S2_3	logFC	regulation	logCPM	PValue	FDR	NR description
TRINITY_DN10021_c0_g1	24.976	25.229	23.734	1.251	0.35	1.555	4.83723	up	3.7987	5.35e-05	0.0432955
TRINITY_DN10043_c0_g1	0	0	0	28.474	24.897	87.118	-10.6098	down	4.62	0.018388	0.153942
TRINITY_DN10053_c0_g1	0.229	1.97	1.096	0	0	0	6.03209	up	-0.789095	0.0170033	0.148859	carbamoyl-phosphate synthase (glutamine-hydrolyzing) small subunit [Deinococcus misasensis]
TRINITY_DN10093_c0_g1	0	0	0	0.969	1.58	1.313	-5.66297	down	-0.475097	0.0054711	0.103376	hypothetical protein CCACVL1_06542 [Corchorus capsularis]
TRINITY_DN10125_c0_g1	0	0	0	0.995	0.863	0.641	-5.07126	down	-1.09336	0.00651896	0.107802	PREDICTED: 40S ribosomal protein S26-1 [Glycine max]
TRINITY_DN10162_c0_g1	0	0	0	3.083	1.862	3.688	-6.76859	down	0.643704	0.00598802	0.105969
TRINITY_DN10167_c0_g1	0.578	0.626	0.559	3.611	5.611	3.089	-2.74848	down	1.39334	0.0103768	0.125457
TRINITY_DN10167_c1_g1	21.082	29.691	32.011	91.454	87.023	99.885	-1.77591	down	6.04975	0.000161836	0.0509294
TRINITY_DN10206_c0_g1	0	0	0	3.276	1.256	0.925	-5.99717	down	0.0506681	0.0350932	0.201168
TRINITY_DN10243_c0_g1	0	0	0	1.7	1.273	4.256	-6.34986	down	0.344533	0.0295174	0.185074
TRINITY_DN10255_c0_g1	1.225	2.306	1.897	4.941	6.465	7.009	-1.80193	down	2.1238	0.00319226	0.0918565
TRINITY_DN10257_c0_g1	7.359	1.599	1.052	0	0	0	7.67708	up	0.854427	0.0342439	0.198981	hypothetical protein PBRA_002561 [Plasmodiophora brassicae]
TRINITY_DN10279_c0_g1	0	0	0	3.047	3.425	1.902	-6.76187	down	0.658109	0.00447462	0.100036
TRINITY_DN10312_c0_g1	0	0	0	3.778	2.332	4.235	-7.04889	down	0.915537	0.00407122	0.0975323	uncharacterized protein LOC111023292 [Momordica charantia]
TRINITY_DN10317_c0_g1	0	0	0	1.215	0.461	2.038	-5.31915	down	-0.608149	0.0450975	0.224511
TRINITY_DN1032_c0_g1	0	0	0	2.228	1.384	0.462	-5.58312	down	-0.352412	0.0477472	0.231058
TRINITY_DN10365_c0_g1	0	0	0	1.295	0.47	1.734	-5.29008	down	-0.677421	0.037746	0.207692	eukaryotic translation initiation factor 5A-like [Helianthus annuus]
TRINITY_DN10408_c0_g1	0	0	0	1.198	0.555	1.292	-5.21476	down	-0.859549	0.0162678	0.146791	PREDICTED: heat shock 70 kDa protein [Gossypium raimondii]
TRINITY_DN10456_c0_g1	1.006	1.368	0.943	0.185	0.504	0.368	1.73148	up	-0.323156	0.0430199	0.220028	hypothetical protein AURDEDRAFT_122209 [Auricularia subglabra TFB-10046 SS5]
TRINITY_DN10566_c0_g1	13.215	2.816	4.615	0	0.214	0	7.4328	up	1.93049	0.0463706	0.227565	hypothetical protein HETIRDRAFT_474506 [Heterobasidion irregulare TC 32-1]
TRINITY_DN10568_c0_g1	2.768	4.311	0.998	0.299	0.342	0.767	2.4565	up	0.724815	0.0301504	0.186715
TRINITY_DN10586_c0_g1	1.295	4.045	1.743	0.141	0.128	0.368	3.39851	up	0.445563	0.0153959	0.143968
TRINITY_DN1063_c0_g1	0	0	0	1.876	2.101	3.898	-6.60874	down	0.496646	0.00797801	0.115926
TRINITY_DN10715_c0_g1	0	0	0	1.409	0.453	1.503	-5.25204	down	-0.718808	0.0380639	0.208391
TRINITY_DN10751_c0_g1	0.737	1.205	2.269	0	0	0	6.75262	up	-0.357047	0.00409574	0.0975323
TRINITY_DN10753_c0_g1	1.534	2.48	1.009	0.379	0.265	0	3.62528	up	0.0197067	0.0374486	0.206886
TRINITY_DN10768_c0_g1	0	0	0	1.092	0.547	1.587	-5.24906	down	-0.792034	0.0204463	0.159203	60S ribosomal protein L22-2 [Populus trichocarpa]
TRINITY_DN10793_c0_g1	0.568	2.399	4.517	0	0	0	7.22883	up	0.46809	0.0299539	0.186208	tetratricopeptide repeat protein [Thermus tengchongensis]
TRINITY_DN10878_c0_g1	0	0	0	1.418	0.846	1.923	-5.68655	down	-0.409823	0.0117956	0.130328	Ubiquitin-conjugating enzyme, E2 [Corchorus capsularis]
TRINITY_DN10898_c0_g1	2.141	0.672	4.966	8.059	6.892	5.758	-1.75205	down	2.41814	0.0270564	0.179692	hypothetical protein AURDEDRAFT_184133 [Auricularia subglabra TFB-10046 SS5]
TRINITY_DN10918_c0_g1	12.438	86.037	21.465	64.108	133.554	96.995	-1.74573	down	6.23619	0.0441584	0.222472
TRINITY_DN10932_c0_g1	0.05	0.197	0.559	7.389	3.724	5.779	-4.68325	down	1.70655	0.0137497	0.137428	DUF1688-domain-containing protein [Auricularia subglabra TFB-10046 SS5]
TRINITY_DN10956_c0_g1	0.149	0.73	0.57	1.982	2.016	2.7	-2.46916	down	0.560688	0.0230515	0.167484	photosystem II chlorophyll-binding protein CP47 [Paenarthrobacter nicotinovorans]
TRINITY_DN11046_c0_g1	0	0	0	1.251	0.547	1.051	-5.15848	down	-0.930232	0.0144465	0.140344	hypothetical protein AMTR_s00036p00210210 [Amborella trichopoda]
TRINITY_DN11057_c0_g1	9.241	10.407	7.148	23.753	23.522	29.253	-1.52596	down	4.23425	0.000599699	0.0658704
TRINITY_DN11077_c0_g1	0	0	0	4.21	6.303	4.907	-7.6532	down	1.51805	0.00136819	0.0744678
TRINITY_DN11110_c0_g1	2.749	5.076	4.034	1.673	0.939	1.566	1.48977	up	1.5285	0.00808846	0.116433
TRINITY_DN11186_c0_g1	62.499	69.152	33.327	10.639	13.794	23.621	1.79304	up	5.24309	0.00427331	0.0982865	hypothetical protein AURDEDRAFT_165261 [Auricularia subglabra TFB-10046 SS5]
TRINITY_DN11207_c0_g1	0	0	0	1.374	0.53	1.24	-5.24853	down	-0.803981	0.0204186	0.159152	BI1-like protein [Actinidia chinensis var. chinensis]
TRINITY_DN11214_c0_g1	6.334	4.543	2.916	0	0	0	8.5332	up	1.30494	0.0022709	0.0833094
TRINITY_DN11218_c0_g1	0	0	2.083	16.716	21.011	8.185	-6.99743	down	3.19729	0.0326718	0.19387
TRINITY_DN11331_c0_g1	0	0	0	0.969	0.325	1.45	-4.89318	down	-1.02989	0.0431845	0.220436
TRINITY_DN11379_c0_g1	0	0	0	4.254	1.606	3.573	-6.84391	down	0.784547	0.0165275	0.147717
TRINITY_DN11381_c0_g1	0	0	158.872	59.59	67.439	151.876	-7.45428	down	6.33863	0.0343892	0.199489
TRINITY_DN11533_c0_g1	3.416	4.334	4.308	0	0.307	0	6.77215	up	1.16364	0.00389267	0.0965991
TRINITY_DN11667_c0_g1	0	0	0	2.581	1.068	2.112	-6.15185	down	0.0755674	0.0148	0.141758
TRINITY_DN11756_c0_g1	0	0	0	1.066	0.35	1.177	-4.88895	down	-1.09609	0.0329062	0.194443
TRINITY_DN11849_c0_g1	0	0	0	1.427	3.203	1.187	-6.1554	down	0.146311	0.0197221	0.157865
TRINITY_DN11853_c0_g1	18.841	14.15	26.859	9.045	8.635	9.068	1.11234	up	3.99762	0.0070132	0.111198
TRINITY_DN11965_c0_g1	0	0	0	35.264	47.001	25.765	-10.4383	down	4.3493	0.00101409	0.0698079
TRINITY_DN11994_c0_g1	2.041	0.452	6.501	10.586	5.586	7.723	-1.97294	down	2.61932	0.0478561	0.231196
TRINITY_DN12074_c0_g1	0	0	0	3.426	1.187	3.951	-6.6337	down	0.621983	0.0334376	0.195905
TRINITY_DN12148_c0_g1	0	0	0	2.404	1.196	2.669	-6.28185	down	0.185726	0.0119761	0.130832
TRINITY_DN12214_c0_g1	0	0	0	4.43	1.102	2.459	-6.50864	down	0.562027	0.0418926	0.217701
TRINITY_DN12316_c0_g1	0.458	1.495	1.48	0	0	0	6.40817	up	-0.67294	0.00605784	0.106201	methyltransferase [Thermus parvatiensis]
TRINITY_DN12444_c0_g1	1.066	0.29	0.406	2.572	2.118	1.534	-1.94095	down	0.573854	0.0478088	0.231141
TRINITY_DN12448_c0_g1	4.531	6.722	4.078	2.105	1.452	2.154	1.40283	up	1.91453	0.00497511	0.10117
TRINITY_DN12565_c0_g1	0	0	0	2.484	0.939	1.145	-5.80722	down	-0.230516	0.0189278	0.154851	PREDICTED: uncharacterized protein LOC108998731 isoform X1 [Juglans regia]
TRINITY_DN12755_c0_g1	0	0	0	1.048	1.196	0.883	-5.39873	down	-0.767758	0.00423335	0.0982865
TRINITY_DN12829_c0_g1	7.947	4.52	6.665	3.4	2.588	2.732	1.1056	up	2.35234	0.0120117	0.130926
TRINITY_DN1294_c0_g1	3.545	3.477	4.056	1.4	1.264	1.755	1.35137	up	1.49756	0.00320918	0.0919948
TRINITY_DN13235_c0_g1	0	0	0	3.655	1.375	1.524	-6.3021	down	0.291319	0.0206144	0.160021
TRINITY_DN1331_c0_g1	0	0	0	3.963	2.571	4.644	-7.15775	down	1.02211	0.00368278	0.0953252	heat shock protein Hsp22.5 precursor [Glycine max]
TRINITY_DN1348_c0_g1	0.478	2.028	3.168	0	0	0	6.89853	up	0.0630671	0.0195762	0.157378	cobyric acid synthase [Thermus antranikianii]
TRINITY_DN13712_c0_g1	608.714	1860.11	1030.4	82.022	65.654	103.951	3.67088	up	9.37599	9.73e-05	0.0461251	hypothetical protein AURDEDRAFT_153824 [Auricularia subglabra TFB-10046 SS5]
TRINITY_DN1390_c0_g1	0	0	0	0.916	0.683	2.28	-5.42996	down	-0.550025	0.0280552	0.182204
TRINITY_DN13927_c0_g1	0	0	0	4.192	3.912	3.489	-7.26133	down	1.10793	0.000841878	0.0681884
TRINITY_DN13994_c0_g1	0	0	0	1.823	2.682	2.28	-6.47225	down	0.326853	0.00248349	0.086421
TRINITY_DN14326_c0_g2	0	0	0	4.589	2.289	2.553	-6.90085	down	0.81415	0.00665351	0.108309
TRINITY_DN14451_c0_g1	0	0	0	3.444	2.733	2.207	-6.78469	down	0.65266	0.00237278	0.0846284
TRINITY_DN14544_c0_g1	0	0	0	3.232	6.448	1.797	-7.07765	down	1.14032	0.0291976	0.184422
TRINITY_DN14595_c0_g1	0	0	0	3.646	1.631	4.308	-6.85986	down	0.788845	0.0161987	0.146493	protein CURVATURE THYLAKOID 1B, chloroplastic-like [Durio zibethinus]
TRINITY_DN14715_c0_g1	0	0	0	1.427	1.068	1.187	-5.60309	down	-0.559293	0.00366332	0.0953252
TRINITY_DN14723_c0_g1	0	0	0	0.942	1.486	1.103	-5.54061	down	-0.603899	0.00525785	0.102828
TRINITY_DN1477_c0_g1	0	0	0	7.336	2.323	3.499	-7.27932	down	1.29089	0.0220497	0.164176	PLC-like phosphodiesterase [Auricularia subglabra TFB-10046 SS5]
TRINITY_DN14785_c0_g1	23.123	34.547	78.109	15.783	17.91	17.569	1.211	up	5.11837	0.0327154	0.194021
TRINITY_DN14833_c0_g1	0	0	0	2.924	1.298	3.005	-6.47495	down	0.391857	0.014047	0.138853
TRINITY_DN14928_c0_g1	0	0	0	1.638	0.555	1.713	-5.49366	down	-0.506702	0.0328756	0.194418
TRINITY_DN14947_c0_g1	0.468	1.263	1.754	0	0	0	6.41451	up	-0.643327	0.00640715	0.107802	hypothetical protein A1WM_00380 [Escherichia coli KTE101]
TRINITY_DN14948_c0_g1	0.05	0	0	2.633	1.068	1.629	-5.51676	down	-0.0114065	0.0217898	0.163084	streptomycin 3''-adenylyltransferase [Auricularia subglabra TFB-10046 SS5]
TRINITY_DN15235_c0_g1	0	0	0	1.022	1.076	0.599	-5.16578	down	-0.975971	0.00848543	0.11826
TRINITY_DN1523_c0_g1	1.295	0.406	2.324	3.083	4.014	4.193	-1.72064	down	1.5026	0.0308976	0.188883
TRINITY_DN1552_c0_g1	2.121	1.449	1.48	2.906	3.288	4.844	-1.07471	down	1.54437	0.0407921	0.214902
TRINITY_DN1570_c0_g1	2.928	4.554	2.149	13.176	13.085	15.236	-2.17708	down	3.22232	0.000369669	0.0606452
TRINITY_DN1591_c0_g1	0.398	0	0	3.294	3.135	4.602	-5.74447	down	1.05828	0.0100101	0.124466
TRINITY_DN15933_c0_g1	0	0	0	1.154	2.366	1.471	-5.98918	down	-0.10378	0.00896266	0.119982
TRINITY_DN15935_c0_g1	0	0	0	1.682	0.632	2.102	-5.67737	down	-0.329411	0.0321658	0.192615
TRINITY_DN1607_c1_g1	0.627	1.634	1.173	0.291	0	0.063	4.09915	up	-0.584423	0.0343483	0.199378
TRINITY_DN16090_c0_g1	2.988	0.649	2.861	0	0	0	7.32714	up	0.280077	0.01232	0.132028	predicted protein [Naegleria gruberi]
TRINITY_DN16103_c0_g1	0	0	0	0.898	0.957	0.263	-4.72973	down	-1.29471	0.0289735	0.184099
TRINITY_DN16180_c0_g1	2.041	0.973	5.251	6.711	4.791	9.478	-1.5403	down	2.4226	0.040264	0.213835
TRINITY_DN16574_c0_g1	0	0	0	2.325	0.88	2.448	-6.07346	down	0.0330444	0.0252302	0.174516
TRINITY_DN1678_c0_g1	0	0	0	1.189	1.939	1.082	-5.78402	down	-0.33253	0.00686924	0.110005
TRINITY_DN16790_c0_g1	0.04	0.162	0.066	1.973	1.119	1.093	-3.79478	down	-0.270861	0.0396902	0.212379	kinase-like protein [Auricularia subglabra TFB-10046 SS5]
TRINITY_DN16920_c0_g1	0	0	0	1.532	0.692	1.114	-5.38853	down	-0.707857	0.0123371	0.132055	Ribosomal protein S17 [Macleaya cordata]
TRINITY_DN1695_c0_g1	2.749	1.182	1.283	9.371	19.712	27.404	-3.35048	down	3.47691	0.00365118	0.0953252	hypothetical protein AURDEDRAFT_172907 [Auricularia subglabra TFB-10046 SS5]
TRINITY_DN16979_c0_g1	0	0	0	3.884	4.826	6.189	-7.59033	down	1.44235	0.00171997	0.0786072
TRINITY_DN1698_c0_g1	0.837	0.95	3.07	6.42	5.509	3.793	-1.9117	down	1.95116	0.0157864	0.144939	hypothetical protein AURDEDRAFT_164649 [Auricularia subglabra TFB-10046 SS5]
TRINITY_DN17192_c0_g1	0	0	0	2.774	2.605	7.208	-7.19195	down	1.15383	0.0196383	0.15756
TRINITY_DN17230_c0_g1	0	0.209	0.252	2.299	1.273	1.933	-3.99435	down	0.13876	0.0374077	0.206784
TRINITY_DN17291_c0_g1	0	0	0	3.382	0.837	2.207	-6.19034	down	0.238122	0.0458529	0.226578
TRINITY_DN17473_c0_g1	0	0	0	7.178	4.732	8.501	-8.02658	down	1.89041	0.00251732	0.0869557	PREDICTED: photosystem II 10 kDa polypeptide, chloroplastic-like [Lupinus angustifolius]
TRINITY_DN17581_c0_g1	0	0	0	1.286	0.666	1.324	-5.35478	down	-0.749097	0.0114064	0.129434	PREDICTED: histone H2A [Ricinus communis]
TRINITY_DN17608_c0_g1	13.235	19.006	21.092	8.658	8.994	8.227	1.00756	up	3.85506	0.00583372	0.10508
TRINITY_DN17664_c0_g1	0.747	1.738	3.004	8.288	7.038	10.592	-2.44464	down	2.5202	0.00308831	0.091342
TRINITY_DN17863_c0_g1	0	0	0	21.622	10.907	12.136	-9.13988	down	3.05719	0.00324596	0.0919948
TRINITY_DN17915_c0_g1	0.976	1.472	1.107	0.555	0.145	0	3.27888	up	-0.373878	0.0455219	0.225787
TRINITY_DN18004_c0_g1	5.925	13.362	4.089	0	0	0	9.1649	up	2.02874	0.00743434	0.113405
TRINITY_DN1821_c0_g1	0	0	0	4.87	1.819	4.045	-7.025	down	0.969802	0.0166861	0.147717
TRINITY_DN18227_c0_g1	0.697	6.652	1.502	0	0	0	7.24867	up	0.600979	0.0355429	0.201983	40S ribosomal protein S10, putative [Bodo saltans]
TRINITY_DN18250_c0_g1	1.514	1.611	1.052	6.641	7.149	15.12	-2.68787	down	2.5616	0.00520124	0.102273
TRINITY_DN18251_c0_g1	3.605	1.541	3.519	0	0	0.347	6.28258	up	0.727216	0.0175045	0.150887
TRINITY_DN18283_c0_g2	0	0	0	5.716	2.135	2.375	-6.94396	down	0.940108	0.0182114	0.153261
TRINITY_DN18409_c0_g1	0	0	0	0.898	0.692	1.156	-5.13752	down	-1.00247	0.00731656	0.112781
TRINITY_DN18593_c0_g1	0	0	0	1.004	1.623	0.977	-5.57258	down	-0.55633	0.00662836	0.108309
TRINITY_DN18709_c0_g1	0	0	0	2.307	3.485	1.944	-6.64726	down	0.542418	0.00445733	0.100036
TRINITY_DN18774_c0_g1	0	0	0	1.982	1.495	1.103	-5.91462	down	-0.213312	0.00550473	0.103378
TRINITY_DN18877_c0_g1	0	0	0	2.36	0.88	1.965	-5.98513	down	-0.0693587	0.0202836	0.159102
TRINITY_DN19325_c0_g1	0	0	0	1.876	1.238	1.933	-6.0309	down	-0.114714	0.00436673	0.099614
TRINITY_DN19603_c0_g1	0.299	1.263	3.662	0	0	0	6.5194	up	-0.0258928	0.0318598	0.191666	isoleucine--tRNA ligase [Thermus parvatiensis]
TRINITY_DN19667_c0_g1	0	0	3.091	52.764	24.88	58.842	-8.37877	down	4.66163	0.0152656	0.143627
TRINITY_DN19682_c0_g1	0	0	0	1.814	1.068	1.765	-5.89574	down	-0.236322	0.00626145	0.10729	PREDICTED: membrane steroid-binding protein 1 [Ricinus communis]
TRINITY_DN19688_c0_g1	2.051	2.19	7.926	0	0	0	8.12185	up	1.19531	0.0158054	0.144997
TRINITY_DN19759_c0_g1	1.384	1.993	0.735	0	0	0	6.75564	up	-0.454015	0.00324263	0.0919948
TRINITY_DN19828_c0_g2	0	0	0	1.427	0.837	1.555	-5.5993	down	-0.523261	0.00815904	0.11666
TRINITY_DN1993_c0_g1	0	0	0	2.29	1.708	0.956	-5.98225	down	-0.093993	0.0124678	0.132089
TRINITY_DN2006_c0_g2	1.006	2.156	2.828	0.678	0.205	0.904	1.91869	up	0.495602	0.0428541	0.219744
TRINITY_DN20212_c0_g1	4.023	3.859	3.42	8.208	9.796	11.233	-1.36198	down	2.8862	0.00174093	0.0786072
TRINITY_DN20262_c0_g1	0	0	0	1.427	0.615	1.135	-5.30735	down	-0.781877	0.0138791	0.138076	Glycine cleavage H-protein [Corchorus capsularis]
TRINITY_DN20527_c0_g1	0	0	0	1.779	0.897	0.494	-5.27952	down	-0.72851	0.0270479	0.179692
TRINITY_DN20546_c0_g1	0	0	0	1.074	1.401	2.175	-5.86118	down	-0.256383	0.00780755	0.115216
TRINITY_DN205_c0_g1	32.355	55.245	60.372	6.94	5.381	5.779	2.97783	up	4.91582	5.18e-05	0.0432955
TRINITY_DN20768_c0_g1	0	0	0	5.698	2.169	4.823	-7.26828	down	1.20963	0.0150864	0.142865
TRINITY_DN20819_c0_g2	1.633	3.523	2.774	0	0	0	7.7035	up	0.499627	0.00202997	0.0821253
TRINITY_DN20872_c0_g1	0	0	21.947	70.837	96.076	56.93	-8.20659	down	5.53731	0.00873703	0.119125
TRINITY_DN20929_c0_g1	0.209	2.04	1.184	0	0	0	5.99273	up	-0.717265	0.023576	0.168975	50S ribosomal protein L11 methyltransferase [Thermus aquaticus]
TRINITY_DN2095_c0_g1	0	0	0	0.986	1.888	0.42	-5.31348	down	-0.651408	0.0357202	0.202485
TRINITY_DN21001_c0_g1	1.165	1.507	0.559	0	0	0	6.39456	up	-0.820678	0.00388959	0.0965991	nitrate reductase subunit alpha [Diaphorobacter sp. LR2014-1]
TRINITY_DN21075_c0_g1	0	0	0	0.669	0.863	1.145	-5.10085	down	-1.03932	0.00735771	0.112948
TRINITY_DN21118_c0_g1	22.137	21.463	17.288	6.209	8.584	12.262	1.22004	up	3.98533	0.00631378	0.10729
TRINITY_DN21211_c0_g1	0	0	0	2.36	0.88	1.965	-5.98513	down	-0.0693587	0.0202836	0.159102
TRINITY_DN21364_c0_g1	0	0	0	1.136	1.759	0.925	-5.64104	down	-0.474911	0.0078185	0.115252
TRINITY_DN21503_c0_g1	0	0	0	0.925	1.025	2.291	-5.64365	down	-0.408153	0.0168176	0.148206
TRINITY_DN21583_c0_g1	10.745	7.707	3.07	0.132	1.033	4.392	3.0249	up	2.25019	0.0349418	0.200879	terpenoid synthase [Auricularia subglabra TFB-10046 SS5]
TRINITY_DN21584_c0_g1	7.07	3.917	3.727	1.436	2.007	2.69	1.26219	up	1.91425	0.0185811	0.154508
TRINITY_DN21584_c0_g2	10.416	5.458	4.001	0.661	0.692	0.683	3.16899	up	1.97903	0.00160383	0.077696
TRINITY_DN21628_c0_g1	0	0	0	3.655	1.7	3.93	-6.83734	down	0.748147	0.0118738	0.130328	chlorophyll a-b binding protein 8, chloroplastic [Manihot esculenta]
TRINITY_DN21656_c0_g1	2.41	0.51	1.787	0	0	0	6.87965	up	-0.18809	0.00926624	0.121211	DUF4115 domain-containing protein [Thermus scotoductus]
TRINITY_DN21666_c0_g1	1.892	2.156	1.009	8.208	7.063	5.254	-2.06729	down	2.24786	0.0031822	0.0918545
TRINITY_DN21670_c0_g1	0.368	0.046	1.447	2.281	1.87	2.123	-2.45678	down	0.603799	0.0463283	0.227468
TRINITY_DN21684_c0_g1	3.804	9.735	6.205	33.626	43.319	67.564	-2.92772	down	4.88767	0.000407892	0.0612992	hypothetical protein AURDEDRAFT_32547, partial [Auricularia subglabra TFB-10046 SS5]
TRINITY_DN21697_c0_g1	1.603	0	0.899	4.412	4.159	3.499	-3.40367	down	1.43987	0.0363257	0.204156
TRINITY_DN21705_c0_g1	11.641	47.538	44.092	361.696	235.293	219.766	-3.2076	down	7.41887	0.000986893	0.0695011	terpenoid synthase [Auricularia subglabra TFB-10046 SS5]
TRINITY_DN21706_c0_g1	0	0	0	0.986	1.478	2.469	-5.9054	down	-0.175283	0.0135359	0.136471
TRINITY_DN21752_c0_g2	0	0	0	9.133	4.117	10.697	-8.18286	down	2.11151	0.012303	0.131955
TRINITY_DN21763_c0_g1	0	1.217	1.995	19.147	15.288	8.354	-5.24345	down	3.12131	0.0209609	0.161064
TRINITY_DN21774_c0_g1	353.312	304.978	397.125	94.801	76.356	96.88	1.97186	up	7.91661	5.33e-05	0.0432955	Peptidyl-prolyl cis-trans isomerase E [Grifola frondosa]
TRINITY_DN21780_c0_g1	0	0	0	0.951	0.333	1.166	-4.78939	down	-1.19353	0.0328309	0.194394	alpha-terpineol synthase [Paeonia lactiflora]
TRINITY_DN21792_c0_g1	0.757	1.356	0	4.923	2.827	3.037	-3.60216	down	1.24014	0.0457053	0.226227
TRINITY_DN21820_c0_g1	0.289	1.831	0.449	7.953	4.527	3.446	-3.04729	down	1.78126	0.020794	0.160867	WD40 repeat-like protein [Cenococcum geophilum 1.58]
TRINITY_DN21840_c0_g1	3.207	0	0	14.356	10.582	30.251	-6.87157	down	3.37478	0.0404523	0.214501
TRINITY_DN21864_c0_g1	0	0	0	1.18	0.991	1.503	-5.57356	down	-0.57762	0.00458788	0.100205	PREDICTED: HMG1/2-like protein [Daucus carota subsp. sativus]
TRINITY_DN21903_c0_g1	0	0	0	0.599	1.93	2.154	-5.73563	down	-0.23154	0.0421966	0.218178
TRINITY_DN21918_c0_g1	1.205	0.637	2.631	0	0	0	6.78163	up	-0.261283	0.00646208	0.107802	40S ribosomal protein S11 [Trypanosoma theileri]
TRINITY_DN21933_c0_g1	0	0	0	1.409	1.341	0.431	-5.32315	down	-0.705065	0.027548	0.18124
TRINITY_DN21956_c0_g1	0	0	0	0.995	1.042	0.578	-5.1149	down	-1.02667	0.00889678	0.119701
TRINITY_DN21958_c0_g1	0	0	0	1.374	0.453	1.25	-5.15419	down	-0.849147	0.0301247	0.186597	PREDICTED: uncharacterized protein LOC107414996 isoform X2 [Ziziphus jujuba]
TRINITY_DN21969_c0_g1	0	0	0	10.155	4.228	7.124	-8.05863	down	1.9844	0.00790991	0.115395
TRINITY_DN21985_c0_g1	0.398	1.217	1.601	0.079	0.06	0.294	2.86412	up	-0.573881	0.046812	0.228744	RNA-binding transcriptional accessory protein [Escherichia coli]
TRINITY_DN22028_c1_g1	0	0	0	0.986	1.136	1.681	-5.59631	down	-0.539505	0.00584311	0.10508
TRINITY_DN22052_c0_g1	0	0.603	0	2.51	2.562	1.65	-4.95485	down	0.446002	0.0235647	0.168975
TRINITY_DN22057_c0_g2	0.209	1.321	1.326	0	0	0	5.848	up	-0.972569	0.0178589	0.152049
TRINITY_DN22072_c0_g1	4.77	5.702	3.738	1.955	0.436	0.904	2.33149	up	1.65717	0.00501367	0.101431	hypothetical protein AURDEDRAFT_176224 [Auricularia subglabra TFB-10046 SS5]
TRINITY_DN22072_c0_g2	4.272	13.733	7.312	1.885	0.632	0	4.60522	up	2.30951	0.0314875	0.190387	hypothetical protein AURDEDRAFT_174475, partial [Auricularia subglabra TFB-10046 SS5]
TRINITY_DN22093_c0_g1	3.097	28.219	17.091	55.037	44.148	27.393	-1.85784	down	5.02039	0.0492218	0.234088
TRINITY_DN22099_c0_g1	0	0	0	1.242	0.666	1.061	-5.24344	down	-0.882333	0.00906163	0.120484
TRINITY_DN22132_c0_g1	0	0	0	1.145	0.854	0.956	-5.29647	down	-0.86962	0.00469967	0.100205
TRINITY_DN22150_c0_g1	0	0	0	1.383	0.606	1.282	-5.31813	down	-0.760272	0.015698	0.144698	thioredoxin-like protein CDSP32, chloroplastic [Morus notabilis]
TRINITY_DN22152_c0_g1	0	0	5.591	6.359	6.636	3.688	-5.12301	down	2.09039	0.0443613	0.223059
TRINITY_DN22172_c1_g1	0	0	0	8.746	13.324	4.791	-8.36677	down	2.35745	0.0118828	0.130328
TRINITY_DN22175_c0_g1	0.309	0	0	0.96	1.059	1.503	-4.20809	down	-0.507701	0.0293855	0.184882
TRINITY_DN22176_c0_g1	0	0	0	1.665	0.606	1.051	-5.34044	down	-0.708568	0.0199415	0.158321
TRINITY_DN22192_c0_g1	0.398	0.579	0	1.506	1.657	1.524	-3.10395	down	0.0495668	0.0452376	0.224924
TRINITY_DN22193_c0_g1	0	0	0	1.982	4.262	2.469	-6.77932	down	0.707656	0.00817987	0.116728
TRINITY_DN22207_c0_g1	7.329	10.198	5.306	2.158	2.468	3.226	1.50655	up	2.45558	0.00394965	0.0970404
TRINITY_DN22234_c0_g1	7.708	12.505	11.335	3.646	2.571	3.383	1.69324	up	2.89615	0.00107433	0.070771	hypothetical protein AURDEDRAFT_183874 [Auricularia subglabra TFB-10046 SS5]
TRINITY_DN22266_c0_g1	0	0	0	0.828	0.957	1.061	-5.22774	down	-0.939158	0.00463532	0.100205
TRINITY_DN22271_c0_g1	1.842	3.929	4.747	10.287	12.692	18.777	-2.06014	down	3.24505	0.00307824	0.091342
TRINITY_DN22277_c0_g1	0	0	0	1.039	1.264	1.398	-5.60203	down	-0.557652	0.00371689	0.0953252
TRINITY_DN22291_c0_g1	2.101	1.588	0.504	0	0	0.263	5.21897	up	-0.344786	0.0367597	0.20502	MULTISPECIES: N-hydroxyarylamine O-acetyltransferase [Enterobacteriaceae]
TRINITY_DN22292_c0_g1	0	0	0	3.091	0.982	3.814	-6.46399	down	0.49333	0.0474619	0.230299
TRINITY_DN22304_c0_g1	0	0	0	1.048	1.196	2.658	-5.8608	down	-0.197728	0.0165523	0.147717
TRINITY_DN22307_c0_g1	0	0	0	2.36	0.88	0.977	-5.68391	down	-0.338136	0.0217292	0.162851
TRINITY_DN22323_c0_g1	0	48.662	0	39.201	29.739	13.229	-6.6195	down	4.56329	0.0479286	0.231333
TRINITY_DN22329_c0_g1	0.508	1.356	0.493	5.346	3.843	3.489	-2.57213	down	1.47228	0.00686734	0.110005	kinase-like protein, partial [Auricularia subglabra TFB-10046 SS5]
TRINITY_DN22333_c0_g1	0	0	0	1.259	0.811	1.282	-5.43719	down	-0.706602	0.00606171	0.106201	60S ribosomal protein L13a-4 [Morus notabilis]
TRINITY_DN22354_c0_g1	0	0	0	1.189	2.246	2.49	-6.21832	down	0.115839	0.00968383	0.12242
TRINITY_DN22372_c0_g1	0.677	1.611	1.228	0.044	0.12	0.2	3.31068	up	-0.553521	0.0203388	0.159152	Putative lysyl-tRNA synthetase [Escherichia coli CFT073]
TRINITY_DN22403_c0_g1	0	0	0	4.633	2.349	2.616	-6.92926	down	0.839094	0.00624211	0.10729
TRINITY_DN22414_c0_g1	0.926	1.553	2.795	0.291	0.572	0.515	1.83046	up	0.301635	0.0353388	0.201607
TRINITY_DN22415_c0_g1	0	0	0	2.466	1.324	0.977	-5.90768	down	-0.15026	0.0148598	0.14191	hypothetical protein VITISV_016685 [Vitis vinifera]
TRINITY_DN22418_c0_g1	4.86	4.404	6.961	1.929	2.323	2.291	1.28141	up	2.06476	0.00442969	0.0999487
TRINITY_DN22430_c0_g2	0	0.869	0	16.892	14.374	12.63	-7.4912	down	3.05783	0.00352538	0.0948849
TRINITY_DN22486_c0_g1	0	0	0	3.629	1.153	2.322	-6.403	down	0.385844	0.0252522	0.174516
TRINITY_DN22499_c0_g2	0	0	0	1.074	2.417	2.69	-6.2356	down	0.167859	0.0166619	0.147717
TRINITY_DN22511_c0_g1	9.52	0.916	0	12.718	11.103	22.812	-4.54786	down	3.35682	0.0381835	0.208692
TRINITY_DN22515_c0_g1	0.518	1.298	0.428	1.823	2.665	2.501	-1.7799	down	0.749202	0.0315111	0.190478
TRINITY_DN22524_c0_g1	10.237	12.308	23.471	60.902	59.521	23.968	-1.63157	down	5.17198	0.01596	0.145703	terpenoid synthase [Auricularia subglabra TFB-10046 SS5]
TRINITY_DN22547_c0_g1	0	0	0	1.18	1.888	0.788	-5.62694	down	-0.457219	0.0123851	0.132089	Cytochrome P450 71A1 like [Actinidia chinensis var. chinensis]
TRINITY_DN22572_c0_g2	0	0	0.735	3.91	3.271	2.375	-5.31505	down	0.959014	0.0204411	0.159203
TRINITY_DN22629_c0_g1	0	0	0	9.133	4.117	4.581	-7.79115	down	1.73445	0.00790551	0.115395
TRINITY_DN22645_c0_g1	0	0	0	1.427	0.581	1.933	-5.49471	down	-0.506079	0.0312236	0.189741
TRINITY_DN22668_c0_g1	0	0	0	1.427	1.828	1.219	-5.88863	down	-0.255869	0.00377307	0.0959488
TRINITY_DN22671_c0_g1	13.573	14.394	13.945	3.62	6.03	7.923	1.32933	up	3.42734	0.00582241	0.10508
TRINITY_DN22679_c0_g1	0	0	0	2.501	1.085	1.744	-6.05735	down	-0.0299032	0.0116335	0.12976	hypothetical protein CDL15_Pgr025082 [Punica granatum]
TRINITY_DN22694_c0_g1	0.568	0.116	2.149	5.91	10.804	4.245	-3.48105	down	2.1797	0.0296735	0.18538
TRINITY_DN22700_c0_g1	0	0	0	5.707	1.811	5.369	-7.23169	down	1.22288	0.029787	0.185632	PREDICTED: 40S ribosomal protein S15-4-like isoform X2 [Tarenaya hassleriana]
TRINITY_DN22700_c1_g1	0	0	0	0.951	1.093	0.41	-4.99111	down	-1.09201	0.017709	0.151564
TRINITY_DN22701_c0_g1	19.907	19.991	7.389	2.378	2.656	8.532	1.93802	up	3.42094	0.0203636	0.159152	hypothetical protein AURDEDRAFT_165337 [Auricularia subglabra TFB-10046 SS5]
TRINITY_DN22735_c0_g1	0	0	0	1.215	0.675	1.334	-5.34414	down	-0.770203	0.00985561	0.123677	bax inhibitor 1 [Carica papaya]
TRINITY_DN22771_c0_g1	5.995	21.764	8.617	51.232	46.386	77.535	-2.47115	down	5.25094	0.00174079	0.0786072	photosystem II protein D1 [Arabidopsis thaliana]
TRINITY_DN22773_c0_g2	0	0	0	13.757	4.578	21.667	-8.76393	down	2.82363	0.047801	0.231141
TRINITY_DN22778_c0_g2	0	0	0	3.056	7.61	12.693	-8.02938	down	2.05931	0.0373182	0.206537
TRINITY_DN22782_c0_g1	0	0	0	1.189	1.349	0.494	-5.28223	down	-0.78922	0.0185744	0.154508
TRINITY_DN22825_c0_g1	213.298	286.968	223.826	64.839	59	75.959	1.84771	up	7.37916	8.74e-05	0.0461251	hypothetical protein AURDEDRAFT_113328 [Auricularia subglabra TFB-10046 SS5]
TRINITY_DN22833_c0_g1	54.851	33.214	37.58	15.113	24.47	11.842	1.31373	up	5.02329	0.00862992	0.118839	hypothetical protein AURDEDRAFT_78202 [Auricularia subglabra TFB-10046 SS5]
TRINITY_DN22882_c0_g1	0.219	0.301	0.439	1.761	1.358	1.66	-2.25804	down	0.0799302	0.0260734	0.177085	kinase-like protein [Auricularia subglabra TFB-10046 SS5]
TRINITY_DN22893_c0_g1	1.583	0.614	1.666	0.159	0	0.231	4.06865	up	-0.351143	0.0334146	0.195811	MFS transporter, partial [Salmonella enterica]
TRINITY_DN22900_c0_g1	2.161	1.101	1.48	0.062	0.009	0	6.12373	up	-0.182861	0.00511107	0.10218	hypothetical protein AURDEDRAFT_170004 [Auricularia subglabra TFB-10046 SS5]
TRINITY_DN22904_c0_g1	0.667	1.414	0.756	1.779	2.494	2.774	-1.39047	down	0.838301	0.0459759	0.226657
TRINITY_DN22908_c0_g1	0	0	0	2.827	1.495	2.28	-6.40418	down	0.282357	0.00575378	0.104631	PREDICTED: photosystem I reaction center subunit N, chloroplastic isoform X1 [Cicer arietinum]
TRINITY_DN22946_c0_g1	868.359	985.649	1008.76	344.874	288.289	343.23	1.54828	up	9.44665	0.000112404	0.0461251	ribosomal protein S12/S23 [Wallemia mellicola CBS 633.66]
TRINITY_DN22952_c0_g1	0	0	0	1.541	0.615	1.187	-5.36514	down	-0.708105	0.0163163	0.146944	PREDICTED: transcription factor TGA5-like [Ziziphus jujuba]
TRINITY_DN22958_c1_g1	0.777	1.228	1.294	0	0	0.042	5.74544	up	-0.712948	0.00538271	0.103339	transposase, IS4 family protein [Thermus scotoductus SA-01]
TRINITY_DN22979_c0_g1	0	0	0	2.07	1.051	2.196	-6.05696	down	-0.0486711	0.0103828	0.125457	PREDICTED: malate synthase, glyoxysomal [Daucus carota subsp. sativus]
TRINITY_DN22986_c0_g1	0.607	1.356	1.831	0.141	0.094	0.074	3.35355	up	-0.412363	0.0225611	0.165495	YggW family oxidoreductase [Escherichia coli]
TRINITY_DN23008_c0_g1	0	0	0	3.223	1.127	3.541	-6.52531	down	0.506815	0.0314493	0.190387	60S ribosomal protein L18-3 [Quercus suber]
TRINITY_DN23011_c0_g1	0	0	0	1.612	1.11	2.154	-5.9478	down	-0.177481	0.00714962	0.111675	hypothetical protein B456_007G014500 [Gossypium raimondii]
TRINITY_DN23030_c0_g1	0	0	0	1.189	0.453	1.492	-5.1548	down	-0.837259	0.0314026	0.190326
TRINITY_DN23056_c0_g1	0	0	0	20.371	13.691	27.94	-9.61428	down	3.48507	0.00239783	0.0849397
TRINITY_DN23056_c1_g1	0	0	0	10.56	10.582	23.547	-9.08651	down	2.99429	0.00689861	0.110029
TRINITY_DN23059_c0_g1	1.245	1.298	1.305	5.003	4.561	3.383	-1.72217	down	1.64242	0.00598994	0.105969	hypothetical protein AURDEDRAFT_163939 [Auricularia subglabra TFB-10046 SS5]
TRINITY_DN23081_c0_g1	0.388	2.515	2.938	6.191	3.707	8.49	-2.08118	down	2.12896	0.0411814	0.21584
TRINITY_DN23098_c0_g1	0	0	0	1.418	0.88	1.387	-5.57121	down	-0.569232	0.00599982	0.105969	PREDICTED: superoxide dismutase [Cu-Zn], chloroplastic [Nelumbo nucifera]
TRINITY_DN23107_c0_g2	0	0	0	2.501	3.792	4.224	-7.08146	down	0.944967	0.00306814	0.091342
TRINITY_DN23125_c0_g2	0	0	0	1.268	0.478	1.597	-5.26229	down	-0.739129	0.0299282	0.186132
TRINITY_DN23135_c0_g1	0	0	0	84.092	25.46	56.646	-10.9374	down	4.9314	0.0105852	0.12585
TRINITY_DN23135_c1_g1	0	0	0	3.787	1.52	2.217	-6.54231	down	0.47985	0.012701	0.132719	14 kDa proline-rich protein DC2.15 [Arachis duranensis]
TRINITY_DN23139_c0_g1	2.709	7.336	5.076	0.907	1.358	2.753	1.64417	up	1.84244	0.0228504	0.16677	hypothetical protein AURDEDRAFT_157454 [Auricularia subglabra TFB-10046 SS5]
TRINITY_DN23143_c0_g1	3.904	5.679	0.965	8.076	6.713	9.163	-1.5273	down	2.6359	0.0391709	0.210847
TRINITY_DN23158_c0_g1	4.143	5.458	4.243	2.757	1.051	0.914	1.67743	up	1.75602	0.0100316	0.124466
TRINITY_DN23159_c0_g1	1.036	1.843	0.614	0.018	0.017	0.242	4.06975	up	-0.613684	0.0256414	0.17562	aminomethyl-transferring glycine dehydrogenase [Escherichia coli]
TRINITY_DN23176_c0_g1	0	0	0	1.356	0.692	1.271	-5.38068	down	-0.728127	0.0107073	0.126427	2-alkenal reductase (NADP(+)-dependent)-like [Cajanus cajan]
TRINITY_DN23186_c0_g1	0	0	0	1.753	0.828	1.482	-5.68579	down	-0.419016	0.0106001	0.125973	PREDICTED: 60S ribosomal protein L21-2 [Nelumbo nucifera]
TRINITY_DN23197_c0_g1	0	0	0	1.207	0.478	1.324	-5.16641	down	-0.871405	0.0227844	0.16642
TRINITY_DN23210_c0_g1	0	0	0	2.501	1.11	1.24	-5.92491	down	-0.143868	0.0131827	0.1346
TRINITY_DN23215_c0_g1	79.388	121.453	83.108	43.059	52.877	41.81	1.01797	up	6.25467	0.00479137	0.100612	hypothetical protein EXIGLDRAFT_15537 [Exidia glandulosa HHB12029]
TRINITY_DN23226_c0_g1	3.625	1.286	0.932	0	0	0	7.17312	up	0.0800577	0.00823724	0.117114	60S ribosomal protein L18a [Phytophthora infestans T30-4]
TRINITY_DN23319_c0_g1	0.807	0.232	0.186	40.83	17.278	37.155	-6.34175	down	4.13591	0.00464237	0.100205	hypothetical protein AURDEDRAFT_114278 [Auricularia subglabra TFB-10046 SS5]
TRINITY_DN23336_c0_g1	0	0	0	5.98	2.836	3.499	-7.27702	down	1.19359	0.0064813	0.107802	gibberellin-regulated protein 1-like [Durio zibethinus]
TRINITY_DN23357_c0_g1	1.554	1.924	1.458	0.018	0.068	0.189	4.39996	up	-0.100108	0.00591599	0.105407	D-alanyl-D-alanine-carboxypeptidase/endopeptidase AmpH [Escherichia coli]
TRINITY_DN23358_c0_g1	1.185	5.69	8.639	15.589	11.855	49.48	-2.45348	down	4.02106	0.0311846	0.189629
TRINITY_DN23375_c0_g1	0.607	0	3.431	4.571	4.006	4.455	-3.35252	down	1.67222	0.0443196	0.222973	hypothetical protein EXIGLDRAFT_721269 [Exidia glandulosa HHB12029]
TRINITY_DN23397_c0_g1	0	0	0	1.629	0.965	1.282	-5.65365	down	-0.487461	0.0055639	0.10377	xyloglucan endotransglucosylase/hydrolase protein 9 [Populus trichocarpa]
TRINITY_DN23402_c0_g1	0.388	0.962	1.085	1.99	2.221	2.007	-1.49829	down	0.671546	0.0386137	0.209505	hypothetical protein AURDEDRAFT_20414, partial [Auricularia subglabra TFB-10046 SS5]
TRINITY_DN23406_c0_g1	10.944	19.134	24.929	150.331	91.926	109.174	-2.73338	down	6.23143	0.000200029	0.053075	hypothetical protein AURDEDRAFT_38965, partial [Auricularia subglabra TFB-10046 SS5]
TRINITY_DN23406_c0_g2	15.525	21.451	29.38	204.769	115.234	143.397	-2.81805	down	6.61388	0.000106686	0.0461251	hypothetical protein AURDEDRAFT_38965, partial [Auricularia subglabra TFB-10046 SS5]
TRINITY_DN23409_c0_g1	0.05	0	0.526	8.059	5.902	6.115	-6.01418	down	1.9385	0.00592695	0.105519
TRINITY_DN23418_c0_g1	0.787	0.858	1.239	4.007	3.092	3.121	-1.81808	down	1.27716	0.00828477	0.117202	hypothetical protein AURDEDRAFT_187574 [Auricularia subglabra TFB-10046 SS5]
TRINITY_DN23423_c0_g2	0	0	0	0.96	2.161	2.406	-6.079	down	0.0133572	0.0172673	0.149851
TRINITY_DN23425_c0_g1	0.787	1.738	1.348	0.132	0.137	0.116	3.14957	up	-0.389681	0.0134867	0.136353	4-hydroxy-3-polyprenylbenzoate decarboxylase [Escherichia coli]
TRINITY_DN23426_c0_g1	1.076	0.973	1.206	0.114	0.094	0.189	3.06936	up	-0.586631	0.010712	0.126427	amino acid permease [Escherichia coli D9]
TRINITY_DN2344_c0_g1	3.953	0	0	6.94	7.618	12.399	-5.82933	down	2.4832	0.026601	0.178558
TRINITY_DN23457_c0_g1	2.689	6.235	6.841	30.033	21.89	28.087	-2.45224	down	4.13615	0.000507021	0.0651718
TRINITY_DN23466_c0_g1	0.428	0.684	4.451	11.388	4.706	4.655	-2.51765	down	2.31051	0.0414131	0.216603
TRINITY_DN23471_c0_g1	32.026	51.931	41.154	87.553	92.583	87.675	-1.13212	down	6.17107	0.00209341	0.0821332	chaperone J-domain-containing protein [Auricularia subglabra TFB-10046 SS5]
TRINITY_DN23472_c0_g1	9.769	11.995	19.568	9.565	5.483	3.688	1.16989	up	3.47658	0.0354948	0.201983	kinase-like protein, partial [Auricularia subglabra TFB-10046 SS5]
TRINITY_DN23480_c1_g1	0	0	1.524	2.625	1.751	2.27	-4.45047	down	0.606208	0.0396273	0.212168
TRINITY_DN23504_c0_g1	0.996	0.556	6.775	42.548	14.673	14.059	-3.66914	down	3.91071	0.0112526	0.129005
TRINITY_DN23519_c0_g2	0	0	0	0.969	0.991	0.662	-5.13338	down	-1.0268	0.00659062	0.108129
TRINITY_DN23527_c0_g1	0	0	0	2.131	1.597	0.588	-5.72792	down	-0.273204	0.0313285	0.190211
TRINITY_DN23549_c0_g1	1.942	2.26	1.458	5.011	3.468	3.961	-1.1344	down	1.73032	0.0195121	0.157192
TRINITY_DN23556_c0_g1	1.703	3.616	8.474	0	0	0.189	6.982	up	1.37773	0.0453423	0.225323
TRINITY_DN23559_c0_g1	7.389	4.983	8.836	3.831	3.22	3.205	1.01153	up	2.53649	0.0141911	0.139361
TRINITY_DN23570_c0_g1	0.149	1.53	0.417	2.986	1.905	3.615	-2.59585	down	0.929464	0.0394593	0.211762	hypothetical protein AURDEDRAFT_128084 [Auricularia subglabra TFB-10046 SS5]
TRINITY_DN23583_c0_g1	1.713	5.482	2.368	0	0	0	7.85837	up	0.748123	0.00635388	0.107568
TRINITY_DN23585_c0_g1	0	0	0	6.632	5.065	11.306	-8.15363	down	2.04422	0.00571704	0.104472
TRINITY_DN23594_c0_g1	24.388	84.693	95.825	184.133	182.997	348.441	-1.9716	down	7.37327	0.012286	0.131919
TRINITY_DN23598_c0_g2	1.434	1.449	8.101	8.314	10.924	9.951	-1.88694	down	2.90741	0.0198603	0.158157
TRINITY_DN23612_c0_g1	0	16.653	0	12.788	9.609	16.812	-6.10253	down	3.29981	0.027162	0.17996
TRINITY_DN23618_c0_g1	0	0	0	1.973	5.927	1.65	-6.7605	down	0.874053	0.0386988	0.20975
TRINITY_DN23662_c0_g1	0	0	0	1.004	0.564	1.082	-5.07746	down	-1.04186	0.0103938	0.125457	serine hydroxymethyltransferase, mitochondrial isoform X1 [Quercus suber]
TRINITY_DN23669_c0_g1	0	0	0	10.947	3.92	12.777	-8.33165	down	2.31364	0.0251114	0.174064
TRINITY_DN2368_c0_g1	0	0	0	0.916	2.118	1.177	-5.74047	down	-0.331435	0.0129353	0.133439
TRINITY_DN23693_c0_g1	0	0	0	1.321	0.461	1.261	-5.17084	down	-0.848917	0.0266944	0.178645	CXE carboxylesterase [Paeonia suffruticosa]
TRINITY_DN23705_c0_g1	0	0	0	2.219	0.888	1.975	-5.95506	down	-0.109432	0.0182809	0.153517
TRINITY_DN23739_c0_g1	0	0	0	0.986	1.751	1.996	-5.89888	down	-0.210692	0.00906683	0.120484
TRINITY_DN23750_c0_g1	3.685	2.399	4.966	14.479	12.41	22.864	-2.16036	down	3.46222	0.00143234	0.0755742
TRINITY_DN23754_c0_g1	50.917	52.672	55.734	27.479	21.284	19.775	1.22402	up	5.37904	0.000860582	0.0681884	hypothetical protein EXIGLDRAFT_680446 [Exidia glandulosa HHB12029]
TRINITY_DN23774_c0_g1	0	0	0	1.119	0.683	1.271	-5.28783	down	-0.836057	0.00875536	0.119193	rubisco large subunit-binding protein subunit beta, chloroplastic [Quercus suber]
TRINITY_DN23802_c0_g1	0	0	0	1.057	0.564	1.324	-5.18155	down	-0.905608	0.0137345	0.137402	PREDICTED: vignain [Populus euphratica]
TRINITY_DN23808_c0_g1	2.41	1.252	1.754	0.572	0.666	0.725	1.47331	up	0.438105	0.0200412	0.158554	hypothetical protein AURDEDRAFT_122642 [Auricularia subglabra TFB-10046 SS5]
TRINITY_DN23809_c0_g1	0	0	0	1.136	1.307	0.41	-5.16501	down	-0.879275	0.0239518	0.170201
TRINITY_DN23821_c0_g1	0.03	0.162	0.482	9.054	4.125	5.138	-4.93471	down	1.82423	0.0185601	0.154508	kinase-like protein, partial [Auricularia subglabra TFB-10046 SS5]
TRINITY_DN23832_c0_g1	0	0	0	0.942	0.35	1.44	-4.90648	down	-1.04267	0.0375766	0.207232
TRINITY_DN23855_c0_g1	0.11	0.313	1.129	4.958	3.527	3.909	-3.51419	down	1.37705	0.00972456	0.122646
TRINITY_DN23859_c0_g2	0	0	0	1.902	0.478	1.061	-5.3003	down	-0.658868	0.0376438	0.207342
TRINITY_DN23925_c0_g1	0.627	1.901	1.403	0.211	0.137	0.2	2.66064	up	-0.334824	0.0283956	0.182482
TRINITY_DN23950_c0_g1	2.39	2.596	4.506	7.328	6.167	6.42	-1.11619	down	2.44169	0.0117036	0.129998	hypothetical protein AURDEDRAFT_145777 [Auricularia subglabra TFB-10046 SS5]
TRINITY_DN23953_c0_g1	1.424	0.997	5.087	65.35	11.897	17.085	-3.58141	down	4.26232	0.0156736	0.144698
TRINITY_DN23954_c0_g1	0	0	0	2.501	1.46	2.459	-6.36253	down	0.22987	0.00522645	0.102373	small heat shock protein, chloroplastic-like [Quercus suber]
TRINITY_DN23987_c0_g2	0	0	0	1.11	2.485	0.925	-5.8036	down	-0.216246	0.0202632	0.159102
TRINITY_DN23995_c0_g1	0	0	0	1.4	0.854	1.334	-5.53348	down	-0.607234	0.00610833	0.106465	60S ribosomal protein L17, partial [Picea mariana]
TRINITY_DN23998_c0_g1	0.548	0	0	3.444	1.64	2.144	-4.96601	down	0.525808	0.0382535	0.208793
TRINITY_DN24022_c0_g1	0.199	0.765	0.515	2.73	3.237	2.553	-2.71926	down	0.885285	0.0102696	0.124996
TRINITY_DN24026_c0_g1	0	0	0.767	1.779	1.153	1.429	-4.18436	down	-0.0684515	0.0406881	0.214791
TRINITY_DN24027_c0_g1	2.061	5.354	5.361	28.518	20.806	27.267	-2.71413	down	4.03427	0.000394277	0.0606452
TRINITY_DN24055_c0_g1	113.137	91.368	9.055	0.238	0.512	8.333	5.66037	up	5.27636	0.0149676	0.142081
TRINITY_DN24056_c0_g1	0	0	0	2.422	1.478	1.061	-5.98693	down	-0.0947814	0.010942	0.127618	hypothetical protein AURDEDRAFT_173235 [Auricularia subglabra TFB-10046 SS5]
TRINITY_DN24062_c0_g1	0	0	0	1.057	0.777	1.282	-5.31902	down	-0.824261	0.00630794	0.10729	PREDICTED: thioredoxin F-type, chloroplastic-like [Nelumbo nucifera]
TRINITY_DN24074_c0_g1	0	0	0	0.986	2.315	3.415	-6.28229	down	0.270883	0.031381	0.19032
TRINITY_DN24117_c0_g1	0	0	0	2.845	1.068	2.186	-6.21452	down	0.156755	0.0183481	0.153756
TRINITY_DN24128_c0_g1	0	0	0	1.691	0.538	1.313	-5.38004	down	-0.628559	0.0294998	0.185074	60S ribosomal protein L14-1 [Setaria italica]
TRINITY_DN24128_c1_g1	0	0	0	11.309	5.782	3.215	-7.90254	down	1.94927	0.0242922	0.171224
TRINITY_DN24144_c0_g1	2.529	1.959	6.216	1.365	0.777	1.334	1.50483	up	1.3985	0.0331382	0.195319
TRINITY_DN24153_c0_g1	2.838	2.48	2.96	0.713	1.495	1.45	1.26194	up	1.12769	0.0198116	0.158051	hypothetical protein AURDEDRAFT_161627 [Auricularia subglabra TFB-10046 SS5]
TRINITY_DN24189_c0_g1	0	0	0	1.805	0.999	1.818	-5.87	down	-0.251416	0.00792422	0.115453
TRINITY_DN24190_c0_g1	0	0	0	2.457	2.195	0.893	-6.11142	down	0.0782337	0.0204236	0.159152
TRINITY_DN24192_c0_g1	10.566	11.832	14.558	0	0	0	9.99995	up	2.74839	0.000211106	0.0547802
TRINITY_DN24195_c0_g1	12.717	18.091	10.502	3.303	4.996	9.919	1.30229	up	3.40475	0.0254564	0.175005
TRINITY_DN24212_c0_g1	1.653	1.762	4.374	27.25	14.724	25.544	-3.20263	down	3.78602	0.000577065	0.0658704
TRINITY_DN24219_c0_g1	20.703	34.037	16.619	8.393	6.389	0.841	2.60864	up	3.96795	0.0178227	0.151889
TRINITY_DN24224_c0_g1	1.265	1.982	0.888	0.211	0.598	0.42	1.77321	up	-0.0548625	0.0419803	0.217843
TRINITY_DN24243_c0_g1	43.448	41.211	15.71	61.633	67.84	133.331	-1.4412	down	6.01752	0.0258764	0.17671
TRINITY_DN24246_c0_g1	1.145	1.854	1.085	2.431	3.656	3.657	-1.26322	down	1.3353	0.0302004	0.186784
TRINITY_DN24247_c0_g1	0	0	0	4.368	1.426	3.383	-6.77478	down	0.747046	0.0238172	0.169653
TRINITY_DN24263_c0_g1	37.593	44.989	39.203	14.594	17.261	17.894	1.28731	up	4.95838	0.000487668	0.0648783	Ham1-like protein [Exidia glandulosa HHB12029]
TRINITY_DN24274_c0_g1	0	0	0	1.295	0.47	1.797	-5.30279	down	-0.657357	0.0393655	0.21142
TRINITY_DN24294_c0_g1	1.544	0.962	1.447	2.748	2.742	2.679	-1.04196	down	1.15856	0.0352401	0.201377	hypothetical protein AURDEDRAFT_166234 [Auricularia subglabra TFB-10046 SS5]
TRINITY_DN24294_c0_g2	0.677	0.533	1.622	7.222	5.475	4.277	-2.68046	down	1.89107	0.00539732	0.103339	hypothetical protein AURDEDRAFT_166234 [Auricularia subglabra TFB-10046 SS5]
TRINITY_DN24297_c0_g1	2.201	1.194	27.856	74.914	97.674	27.572	-3.78801	down	5.47754	0.0131185	0.134275
TRINITY_DN24325_c0_g2	0.856	1.391	1.436	0	0	0	6.65449	up	-0.584736	0.0019541	0.0809128	transposase, partial [Thermus sp. 2.9]
TRINITY_DN24340_c0_g1	0	0	0	1.365	0.367	1.166	-5.04376	down	-0.919377	0.0384259	0.209104	PREDICTED: protein CURVATURE THYLAKOID 1A, chloroplastic-like [Nelumbo nucifera]
TRINITY_DN24430_c0_g1	0	0	0	2.29	1.033	1.923	-6.03979	down	-0.0556748	0.0114135	0.129434	glutaredoxin [Sesamum indicum]
TRINITY_DN24434_c0_g1	0	0	0.186	1.665	1.597	2.165	-5.08995	down	0.0420865	0.0102365	0.124992
TRINITY_DN24438_c0_g1	0	0	0	7.671	4.159	9.247	-8.03492	down	1.93016	0.00651847	0.107802
TRINITY_DN24448_c0_g1	2.33	2.132	6.095	0.845	0.504	0.158	2.78083	up	1.18186	0.0176825	0.151564
TRINITY_DN24466_c0_g1	1.245	1.217	1.261	0.291	0	0.242	3.8153	up	-0.373387	0.0266276	0.178566
TRINITY_DN24480_c0_g1	0.378	0.603	0.921	3.902	4.253	2.69	-2.55551	down	1.25334	0.0101261	0.124745
TRINITY_DN24482_c0_g1	0	0	0	4.078	2.28	3.383	-6.96725	down	0.839551	0.0037785	0.0959488
TRINITY_DN24486_c0_g2	0	0	0	1.074	1.614	1.797	-5.85237	down	-0.286266	0.00516802	0.10218
TRINITY_DN24492_c0_g1	0	0	0	1.18	0.88	2.942	-5.80404	down	-0.184336	0.030077	0.186553
TRINITY_DN24498_c0_g1	0	0	0	1.823	2.742	7.639	-7.037	down	1.09385	0.043267	0.220453
TRINITY_DN24501_c0_g1	0	0	0	0.81	0.871	1.208	-5.22112	down	-0.927408	0.00591175	0.105407
TRINITY_DN24522_c0_g1	0	0	0	1.18	0.325	1.061	-4.85919	down	-1.11019	0.0365611	0.204751	Parvalbumin [Parasponia andersonii]
TRINITY_DN24555_c0_g1	0	0	0	5.901	2.648	5.884	-7.47776	down	1.39187	0.010136	0.124745
TRINITY_DN24568_c0_g1	0	0.29	0	1.392	0.811	1.398	-4.37809	down	-0.501621	0.0314018	0.190326
TRINITY_DN24601_c0_g1	0	0	0	4.122	1.836	3.793	-6.91813	down	0.828309	0.0105112	0.125806
TRINITY_DN24617_c0_g1	0	0	0	2.933	4.091	5.369	-7.30592	down	1.17215	0.00337424	0.0929264
TRINITY_DN24637_c0_g1	0	25.241	0	7.962	14.221	12.462	-5.74495	down	3.3974	0.0395256	0.211986
TRINITY_DN24637_c0_g2	0	0	0	3.03	0.914	2.543	-6.23699	down	0.238744	0.0356665	0.202325
TRINITY_DN24647_c0_g1	0.209	0	0	2.677	1.375	2.606	-5.33345	down	0.316848	0.0224963	0.165361
TRINITY_DN24662_c0_g1	4.89	0.324	4.286	9.256	8.789	16.182	-2.33985	down	2.99211	0.0350875	0.201168
TRINITY_DN24674_c0_g1	0	0	0	1.119	0.521	1.24	-5.14638	down	-0.929885	0.016033	0.145935	uncharacterized protein LOC111473462 isoform X8 [Cucurbita maxima]
TRINITY_DN24711_c0_g2	0	0	0	1.709	1.29	1.44	-5.87143	down	-0.288517	0.00296959	0.0908968
TRINITY_DN24732_c0_g1	0.568	1.518	2.204	0	0	0	6.68296	up	-0.353662	0.00688709	0.110005	cell division related protein kinase 2, putative [Bodo saltans]
TRINITY_DN24740_c0_g1	1.026	1.565	0.735	0.062	0.051	0.284	3.38728	up	-0.610127	0.0186525	0.154508	MULTISPECIES: alcohol dehydrogenase [Proteobacteria]
TRINITY_DN24762_c0_g2	1.793	2.028	1.513	0.784	0.82	0.83	1.10456	up	0.492052	0.0285072	0.182986	hypothetical protein AURDEDRAFT_167425 [Auricularia subglabra TFB-10046 SS5]
TRINITY_DN24806_c0_g1	0	0	0	1.383	1.042	3.478	-6.04725	down	0.0533591	0.0309205	0.188898
TRINITY_DN24821_c0_g1	1.225	1.031	1.425	0.432	0.222	0.473	1.80605	up	-0.199057	0.0252394	0.174516
TRINITY_DN24824_c0_g1	0.418	2.26	1.743	0	0	0	6.60617	up	-0.329597	0.0125199	0.132089
TRINITY_DN24825_c0_g1	0	0	0	3.461	2.084	4.056	-6.92626	down	0.800531	0.0054572	0.103376
TRINITY_DN24861_c0_g1	0	0	0	1.374	0.957	2.816	-5.90268	down	-0.135165	0.021534	0.162365
TRINITY_DN24916_c0_g1	2.778	4.589	4.571	1.814	1.777	1.912	1.06357	up	1.66514	0.0143646	0.139899	hypothetical protein AURDEDRAFT_166475 [Auricularia subglabra TFB-10046 SS5]
TRINITY_DN24928_c0_g1	19.14	16.804	13.407	30.05	54.183	35.263	-1.2483	down	4.96427	0.0059137	0.105407
TRINITY_DN24953_c0_g1	0	0	0	10.454	9.916	13.229	-8.77901	down	2.61864	0.000477197	0.064555
TRINITY_DN24985_c0_g1	12.926	13.93	14.602	3.99	4.339	5.212	1.61839	up	3.32073	0.000284141	0.058269
TRINITY_DN25011_c0_g1	0	0	0	2.73	2.075	4.613	-6.86775	down	0.757098	0.00798609	0.115926
TRINITY_DN25018_c0_g1	30.502	34.477	71.565	4.21	2.52	2.102	3.8856	up	4.75277	0.000110275	0.0461251
TRINITY_DN25035_c0_g1	3.485	1.785	1.929	0.537	0.692	1.534	1.5441	up	0.841893	0.0287485	0.183557
TRINITY_DN25050_c0_g1	17.985	30.56	16.225	0.775	1.947	3.415	3.61092	up	3.65061	0.000479424	0.064555	hypothetical protein EXIGLDRAFT_771624 [Exidia glandulosa HHB12029]
TRINITY_DN25068_c0_g1	0	0	0	1.145	0.436	1.124	-5.02587	down	-1.01717	0.0222549	0.164644	alpha-terpineol synthase [Paeonia lactiflora]
TRINITY_DN25078_c0_g1	0	0	0	3.03	1.153	1.482	-6.11784	down	0.0810076	0.0179744	0.152242
TRINITY_DN25121_c0_g1	0	0	0	2.598	1.153	2.616	-6.28972	down	0.207415	0.0145667	0.140942	chlorophyll a-b binding protein 13, chloroplastic-like [Cajanus cajan]
TRINITY_DN25160_c0_g1	9.311	16.607	29.084	6.042	6.081	8.375	1.28622	up	3.79493	0.0250153	0.173703
TRINITY_DN25187_c0_g1	0	0	0	1.33	0.692	2.511	-5.66509	down	-0.320594	0.0330525	0.194973
TRINITY_DN25194_c0_g2	0	0	0	4.967	2.434	1.198	-6.62663	down	0.71352	0.041315	0.216253
TRINITY_DN25215_c1_g1	0	0	0	1.242	0.547	1.219	-5.2072	down	-0.871198	0.0158177	0.145013	RecName: Full=ATP synthase gamma chain, chloroplastic; AltName: Full=F-ATPase gamma subunit; Flags: Precursor
TRINITY_DN25232_c0_g1	0	0	0	14.523	7.601	13.155	-8.80649	down	2.68992	0.00302543	0.091342	hypothetical protein EUGRSUZ_I02744 [Eucalyptus grandis]
TRINITY_DN25234_c0_g1	63.614	35.822	389.549	529.703	835.094	361.261	-2.49937	down	8.72123	0.0278002	0.181616	hypothetical protein AURDEDRAFT_155555 [Auricularia subglabra TFB-10046 SS5]
TRINITY_DN25242_c0_g1	0	0	0	0.863	1.717	2.417	-5.89961	down	-0.153164	0.0198971	0.15817	Beta-glucosidase [Actinidia chinensis var. chinensis]
TRINITY_DN25247_c0_g1	0	0	0	1.418	0.461	1.345	-5.23036	down	-0.771662	0.0307896	0.188725	Profilin [Corchorus capsularis]
TRINITY_DN25283_c0_g1	1.265	5.169	9.318	31.539	16.868	38.867	-2.81751	down	4.22304	0.00670665	0.108609
TRINITY_DN25283_c1_g1	0	0	0	13.783	9.463	14.269	-8.92764	down	2.77994	0.000895404	0.0681884
TRINITY_DN25312_c0_g1	2.41	2.422	5.47	1.673	0.897	1.513	1.28832	up	1.41506	0.0322201	0.192694
TRINITY_DN25312_c0_g2	2.061	0.962	1.875	0.229	0.29	0.494	2.32728	up	0.101089	0.0151993	0.14337
TRINITY_DN25317_c0_g1	0	0	0	2.889	0.717	1.597	-5.8793	down	-0.0641008	0.0446322	0.223647
TRINITY_DN25321_c0_g1	81.997	187.615	91.583	429.671	394.845	821.587	-2.21677	down	8.48655	0.00168995	0.0783626
TRINITY_DN25329_c0_g1	0	0	0	1.259	0.939	1.04	-5.42729	down	-0.737358	0.00420865	0.0980341
TRINITY_DN25338_c0_g2	0.548	0.498	1.041	2.184	2.007	1.545	-1.46473	down	0.550342	0.0493469	0.234088
TRINITY_DN25358_c0_g1	0	0	0	1.321	0.615	1.524	-5.39227	down	-0.676917	0.016907	0.148303	PREDICTED: uncharacterized protein LOC108193800 [Daucus carota subsp. sativus]
TRINITY_DN25360_c0_g1	45.231	33.944	27.363	9.785	9.344	30.356	1.31614	up	4.7985	0.0368499	0.20523
TRINITY_DN25369_c0_g1	0	0	0	4.545	1.683	3.667	-6.91003	down	0.855889	0.0170498	0.149077	PREDICTED: photosystem II reaction center W protein, chloroplastic [Vitis vinifera]
TRINITY_DN25383_c0_g1	4.232	2.862	6.161	6.332	9.48	11.327	-1.03669	down	2.88954	0.0350222	0.201048
TRINITY_DN25384_c0_g1	0	0	0	0.863	0.939	1.198	-5.29039	down	-0.86833	0.00488364	0.100822	2Fe-2S ferredoxin-type domain [Macleaya cordata]
TRINITY_DN25410_c0_g1	35.94	65.432	34.467	2.783	7.823	15.12	2.6588	up	4.83778	0.00420105	0.0980341
TRINITY_DN25412_c0_g1	0	0	0	1.717	0.965	1.944	-5.86406	down	-0.251291	0.00895706	0.119982	uncharacterized protein LOC109279843 precursor [Vitis vinifera]
TRINITY_DN25416_c0_g1	7.628	5.261	14.35	22.793	23.53	35.011	-1.66742	down	4.31112	0.00512706	0.10218
TRINITY_DN25419_c0_g1	0	0	0	1.33	0.828	1.082	-5.41098	down	-0.737973	0.0057024	0.104472	ruBisCO large subunit-binding protein subunit alpha [Populus trichocarpa]
TRINITY_DN25426_c0_g1	0	0	0	9.529	7.166	26.794	-8.90559	down	2.92865	0.0291308	0.184325
TRINITY_DN25428_c0_g1	0	0	0	1.039	0.538	1.524	-5.18377	down	-0.859149	0.0200392	0.158554	hypothetical protein AURDEDRAFT_130971 [Auricularia subglabra TFB-10046 SS5]
TRINITY_DN25450_c2_g1	0	0	0	2.36	1.068	2.364	-6.15503	down	0.0699301	0.0141081	0.13912	6-phosphogluconate dehydrogenase [Paeonia suffruticosa]
TRINITY_DN25456_c0_g1	5.049	6.304	3.947	2.968	1.751	2.459	1.09599	up	2.01957	0.0159141	0.145413
TRINITY_DN25467_c0_g1	1.464	0.904	6.6	17.861	16.663	16.371	-2.99977	down	3.47834	0.00215637	0.0821332	hypothetical protein PHLGIDRAFT_477035 [Phlebiopsis gigantea 11061_1 CR5-6]
TRINITY_DN25470_c0_g1	0	0	0	11.458	26.161	7.765	-9.04934	down	3.12124	0.0203478	0.159152
TRINITY_DN25477_c0_g1	11.153	12.609	12.41	6.112	3.459	3.1	1.5616	up	3.15663	0.00216488	0.0821332	kinase-like protein [Auricularia subglabra TFB-10046 SS5]
TRINITY_DN25502_c0_g1	1.225	0	0	1.85	2.665	3.699	-4.71674	down	0.774464	0.047976	0.231333
TRINITY_DN25512_c0_g1	0	0	0	5.425	8.293	2.291	-7.5685	down	1.62308	0.0284707	0.182837
TRINITY_DN25527_c0_g1	0.309	1.228	0.592	3.056	2.588	4.287	-2.37242	down	1.12606	0.0160346	0.145935	cytochrome b6/f complex subunit IV (chloroplast) [Lagerstroemia fauriei]
TRINITY_DN25532_c0_g2	0.717	0.661	0.504	1.973	1.888	1.86	-1.58605	down	0.480518	0.0263602	0.177721
TRINITY_DN25541_c0_g1	0	0	0	1.224	0.811	1.103	-5.36243	down	-0.791386	0.00539603	0.103339	unknown [Glycine max]
TRINITY_DN25560_c0_g1	0	0	0	1.682	0.427	1.072	-5.17696	down	-0.772629	0.0405422	0.214624
TRINITY_DN25561_c0_g1	0	0	0	1.154	0.623	1.25	-5.23634	down	-0.870637	0.01124	0.128967
TRINITY_DN25573_c0_g1	0.418	0.452	0	1.303	1.589	1.597	-3.12901	down	-0.0328823	0.0465067	0.227984	hypothetical protein AURDEDRAFT_176355 [Auricularia subglabra TFB-10046 SS5]
TRINITY_DN25589_c0_g1	227.12	221.061	216.821	36.18	126.226	97.615	1.53166	up	7.394	0.0155078	0.144439	hypothetical protein AURDEDRAFT_123478 [Auricularia subglabra TFB-10046 SS5]
TRINITY_DN25596_c0_g1	0	0	0	1.576	0.828	1.681	-5.682	down	-0.427069	0.0101511	0.124745	SKP1-like protein 1B [Quercus suber]
TRINITY_DN25605_c0_g1	1.932	0.614	1.206	0	0	0	6.64268	up	-0.547325	0.00416108	0.097875	chaperonin mitochondrial precursor, putative [Bodo saltans]
TRINITY_DN25628_c0_g1	0	0	0	2.228	0.854	2.017	-5.95411	down	-0.102688	0.0202299	0.159102	hypothetical protein B456_008G229700 [Gossypium raimondii]
TRINITY_DN25641_c0_g1	15.694	21.869	27.955	40.778	46.394	77.041	-1.3125	down	5.37769	0.00769872	0.114543	hypothetical protein AURDEDRAFT_180141 [Auricularia subglabra TFB-10046 SS5]
TRINITY_DN25652_c0_g1	0.06	1.147	2.73	13.44	7.012	11.39	-4.16965	down	2.71773	0.0152266	0.143454
TRINITY_DN25676_c1_g1	1.673	3.28	0.373	3.488	4.954	4.413	-1.7759	down	1.71717	0.0426586	0.219299
TRINITY_DN25678_c0_g1	0.936	2.051	3.563	0.467	0.205	0.41	2.45578	up	0.49072	0.0294105	0.184922
TRINITY_DN25681_c0_g1	0	0	0	1.154	0.709	1.65	-5.42282	down	-0.66604	0.0125477	0.132209	PREDICTED: GTP-binding protein SAR1A [Cucumis sativus]
TRINITY_DN25694_c0_g1	0	0	0	9.767	3.98	7.387	-8.02785	down	1.9554	0.0090528	0.120484
TRINITY_DN25700_c0_g2	0	0	0	2.14	0.649	1.671	-5.69912	down	-0.298961	0.0337994	0.197229	PREDICTED: 14-3-3-like protein [Nelumbo nucifera]
TRINITY_DN25707_c0_g1	2.719	1.993	1.59	0.238	0.572	0.431	2.36449	up	0.451635	0.0067608	0.10923	hypothetical protein EXIGLDRAFT_144819 [Exidia glandulosa HHB12029]
TRINITY_DN25721_c0_g1	0.996	1.228	2.631	0.053	0.222	0.431	3.10942	up	0.0217113	0.0255638	0.175393
TRINITY_DN25737_c0_g4	6.214	7.011	7.203	0.537	1.17	0.977	2.98653	up	2.06787	0.000181711	0.0512945	hypothetical protein AURDEDRAFT_171583 [Auricularia subglabra TFB-10046 SS5]
TRINITY_DN25740_c1_g1	1.892	5.122	3.409	13.88	13.255	19.46	-2.26504	down	3.36993	0.000988481	0.0695011	ribulose 1,5-bisphosphate carboxylase/oxygenase large subunit (chloroplast) [Trema tomentosa]
TRINITY_DN25772_c0_g1	5.129	8.9	13.429	59.211	39.604	43.47	-2.46598	down	4.97456	0.000479572	0.064555	heme-thiolate peroxidase [Auricularia subglabra TFB-10046 SS5]
TRINITY_DN25783_c0_g1	0	0	0	1.013	0.726	1.513	-5.33837	down	-0.769436	0.00973936	0.122664	PREDICTED: HMG-Y-related protein A-like [Ziziphus jujuba]
TRINITY_DN25786_c0_g1	0	0	0	19.482	26.801	22.864	-9.82394	down	3.681	0.000307293	0.058269
TRINITY_DN25797_c0_g1	2.061	0.858	1.842	0.123	0.196	0.168	3.21711	up	-0.0552745	0.013317	0.135353
TRINITY_DN25815_c0_g1	8.514	18.913	7.126	2.704	0.794	2.806	2.52483	up	2.84527	0.0057952	0.105071
TRINITY_DN25822_c0_g1	1.205	1.055	1.633	0.52	0.384	0.336	1.66007	up	-0.0786008	0.0260675	0.177085	hypothetical protein AURDEDRAFT_161248 [Auricularia subglabra TFB-10046 SS5]
TRINITY_DN25828_c0_g1	0	0	0	1.092	1.076	1.534	-5.5843	down	-0.567694	0.00439316	0.0996949
TRINITY_DN25839_c0_g1	1.504	1.286	1.743	3.47	4.296	5.107	-1.47221	down	1.67108	0.00877358	0.119323	hypothetical protein AURDEDRAFT_171583 [Auricularia subglabra TFB-10046 SS5]
TRINITY_DN25844_c0_g1	0	0	0	1.453	0.666	1.419	-5.44725	down	-0.637282	0.0145094	0.140536	hypothetical protein POPTR_002G038800v3 [Populus trichocarpa]
TRINITY_DN25847_c0_g1	0	0	0	13.105	11.923	4.108	-8.44002	down	2.4806	0.0243412	0.171278
TRINITY_DN25851_c0_g1	0	0.719	0	9.873	6.286	8.028	-6.71189	down	2.19616	0.00783758	0.115306	hypothetical protein EXIGLDRAFT_643201 [Exidia glandulosa HHB12029]
TRINITY_DN25859_c0_g1	0.12	0	0	10.586	4.834	8.448	-7.28897	down	2.13854	0.011353	0.129434	hypothetical protein CRG98_031449 [Punica granatum]
TRINITY_DN25864_c0_g1	5.557	8.831	8.156	13.986	17.808	29.043	-1.39323	down	3.91007	0.00856423	0.118725
TRINITY_DN25868_c0_g1	0	0	0	1.638	0.752	1.135	-5.48228	down	-0.617931	0.0113858	0.129434
TRINITY_DN25870_c0_g1	1.544	1.089	2.675	3.435	3.476	3.562	-1.0404	down	1.54698	0.0358946	0.203156
TRINITY_DN25874_c0_g2	0	0	0	6.914	10.463	3.877	-8.03729	down	2.01933	0.0114707	0.129434
TRINITY_DN25886_c0_g3	0.1	0	0.8	18.839	50.417	19.838	-7.53975	down	4.0965	0.0231146	0.167713
TRINITY_DN25890_c0_g1	0	0	0	1.938	0.846	1.755	-5.80713	down	-0.274861	0.0147599	0.14162
TRINITY_DN25903_c0_g2	0	0	0	0.661	0.999	1.103	-5.14823	down	-0.98762	0.00780774	0.115216
TRINITY_DN25909_c0_g1	0.607	0	11.335	13.061	18.329	32.059	-4.93096	down	3.7787	0.0312096	0.189724
TRINITY_DN25909_c0_g2	0	0	0.439	7.794	11.752	14.69	-7.35164	down	2.65992	0.00866927	0.118941
TRINITY_DN25915_c0_g1	0.598	0	0	1.647	1.964	2.27	-4.68318	down	0.248743	0.0218711	0.163338
TRINITY_DN25918_c0_g1	15.495	29.089	48.729	62.188	75.613	54.566	-1.18975	down	5.73238	0.0270902	0.179749	DnaJ-domain-containing protein [Auricularia subglabra TFB-10046 SS5]
TRINITY_DN25961_c0_g2	1.842	3.187	1.052	0.458	0.145	0.242	2.74246	up	0.279883	0.0187008	0.154508
TRINITY_DN25963_c1_g1	0	0	0	1.048	1.597	1.334	-5.70757	down	-0.440607	0.00429948	0.0983625
TRINITY_DN25966_c0_g3	0.349	0.568	0	17.271	6.209	13.502	-6.06581	down	2.78928	0.0305488	0.188123
TRINITY_DN25968_c1_g1	23.283	10.477	46.164	88.821	57.754	55.879	-1.5492	down	5.72268	0.0246505	0.172516
TRINITY_DN25978_c0_g1	1.105	1.252	1.579	3.998	3.228	2.742	-1.32104	down	1.36749	0.0186236	0.154508	DNA/RNA polymerase, partial [Auricularia subglabra TFB-10046 SS5]
TRINITY_DN2600_c0_g1	0.329	0.22	3.771	19.781	12.478	16.718	-4.50539	down	3.3012	0.00312647	0.0916162	hypothetical protein AURDEDRAFT_137405 [Auricularia subglabra TFB-10046 SS5]
TRINITY_DN26024_c0_g1	1.364	3.013	4.615	21.437	13.819	14.9	-2.64024	down	3.45482	0.00108378	0.070771	kinase-like protein [Auricularia subglabra TFB-10046 SS5]
TRINITY_DN26025_c0_g1	0.478	1.194	0.351	2.774	2.554	4.739	-2.45392	down	1.11003	0.0223089	0.164704	hypothetical protein CDL15_Pgr004982 [Punica granatum]
TRINITY_DN26025_c1_g1	0	0	0	16.1	10.753	20.794	-9.24204	down	3.10896	0.00218466	0.0821332
TRINITY_DN26029_c0_g1	2.221	0.614	2.554	0.405	0.273	0.137	2.60419	up	0.218699	0.0412972	0.216201
TRINITY_DN26037_c0_g1	3.595	2.19	3.026	0	0	0	7.93629	up	0.677926	0.00101792	0.0698079	prephenate dehydratase [Ardenticatena maritima]
TRINITY_DN26039_c0_g1	5.278	7.973	10.524	72.545	45.352	76.779	-3.05443	down	5.31687	0.000101438	0.0461251
TRINITY_DN26060_c2_g1	5.278	0	0	4.465	6.696	8.07	-5.20394	down	2.15679	0.0395548	0.212009
TRINITY_DN26069_c0_g1	0	0	0	2.765	2.289	1.177	-6.31625	down	0.247167	0.0114371	0.129434	atypical/PIKK/FRAP protein kinase [Auricularia subglabra TFB-10046 SS5]
TRINITY_DN2606_c0_g1	0	0	0	5.46	6.816	12.641	-8.25553	down	2.15753	0.0068197	0.109732
TRINITY_DN26072_c0_g2	0	0	0	1.568	0.641	1.555	-5.51366	down	-0.542591	0.0199351	0.158321
TRINITY_DN26074_c0_g1	2.689	1.634	3.464	9.124	9.617	6.441	-1.71664	down	2.62427	0.00364776	0.0953252	hypothetical protein AURDEDRAFT_149656 [Auricularia subglabra TFB-10046 SS5]
TRINITY_DN26075_c0_g1	0	0	0	1.074	0.871	1.345	-5.41117	down	-0.737178	0.00537508	0.103339
TRINITY_DN26076_c0_g1	24.189	27.779	17.836	40.214	50.169	85.889	-1.28876	down	5.4647	0.00958433	0.122197
TRINITY_DN26084_c0_g1	48.318	102.644	101.361	281.418	261.599	238.795	-1.7156	down	7.57686	0.00158244	0.0775618
TRINITY_DN26097_c0_g1	2.35	1.043	1.184	0	0.06	0.032	5.50977	up	-0.232943	0.0103513	0.125447	hypothetical protein AURDEDRAFT_117340 [Auricularia subglabra TFB-10046 SS5]
TRINITY_DN26123_c0_g1	0	0	0	3.065	1.264	2.112	-6.32104	down	0.244738	0.0126833	0.132719
TRINITY_DN26148_c0_g1	0.319	1.31	1.381	3.461	2.784	2.595	-1.80309	down	1.13835	0.0277067	0.181475
TRINITY_DN26154_c0_g1	0	0	0	11.379	8.558	11.117	-8.668	down	2.51334	0.000531541	0.0651905
TRINITY_DN26167_c0_g1	4.75	0	168.947	176.797	441.043	216.761	-6.29463	down	7.58213	0.035641	0.2023
TRINITY_DN26195_c0_g1	0	0	0	1.7	0.743	1.807	-5.69335	down	-0.377507	0.0172184	0.149698	hypothetical protein CDL15_Pgr021886 [Punica granatum]
TRINITY_DN26201_c0_g1	10.347	16.781	11.259	46.212	21.122	31.975	-1.33952	down	4.65431	0.0101716	0.124745
TRINITY_DN26209_c0_g1	216.943	215.081	168.234	90.477	81.659	69.833	1.30346	up	7.25611	0.000677626	0.0658704	hypothetical protein EXIGLDRAFT_690018 [Exidia glandulosa HHB12029]
TRINITY_DN26222_c0_g1	54.452	67.251	108.213	39.289	31.866	33.456	1.07516	up	5.94538	0.00940283	0.121673	Got1-domain-containing protein [Exidia glandulosa HHB12029]
TRINITY_DN26230_c0_g1	0.538	0	0	1.356	1.307	1.009	-4.06431	down	-0.349309	0.0350118	0.20103
TRINITY_DN26232_c0_g1	4.481	0.962	2.675	0	0	0	7.64085	up	0.576152	0.0130166	0.133743
TRINITY_DN26241_c0_g1	1.265	0.916	1.381	0.476	0.376	0.168	1.84322	up	-0.24523	0.035937	0.203255	hypothetical protein AURDEDRAFT_184744 [Auricularia subglabra TFB-10046 SS5]
TRINITY_DN26263_c0_g1	0	0	0	1.268	0.547	1.061	-5.15848	down	-0.930232	0.0144465	0.140344
TRINITY_DN26271_c0_g1	0	0	0	1.039	0.512	1.482	-5.15435	down	-0.882342	0.0212943	0.161655	hypothetical protein EUGRSUZ_K02508 [Eucalyptus grandis]
TRINITY_DN26275_c0_g1	0	0	0	0.661	1.179	2.49	-5.57252	down	-0.390411	0.0347626	0.200293	RecName: Full=60S ribosomal protein L27a
TRINITY_DN26296_c0_g1	3.207	6.351	4.1	23.929	11.035	13.628	-1.82032	down	3.52005	0.00488664	0.100822	hypothetical protein AURDEDRAFT_165210 [Auricularia subglabra TFB-10046 SS5]
TRINITY_DN26309_c0_g1	0	0	0	0.942	0.572	1.334	-5.12439	down	-0.965643	0.0130306	0.133806
TRINITY_DN26315_c0_g1	0	0	0	1.303	1.956	0.757	-5.68875	down	-0.381248	0.0146622	0.141223	hypothetical protein AURDEDRAFT_169253 [Auricularia subglabra TFB-10046 SS5]
TRINITY_DN26316_c0_g2	131.898	227.806	110.866	74.483	74.459	73.952	1.00118	up	6.95859	0.0135292	0.136454	syntaxin-like protein [Auricularia subglabra TFB-10046 SS5]
TRINITY_DN26317_c0_g1	4.451	5.516	9.779	1.656	2.605	2.511	1.47976	up	2.28799	0.00872331	0.119125	hypothetical protein AURDEDRAFT_149844 [Auricularia subglabra TFB-10046 SS5]
TRINITY_DN26324_c0_g1	0.727	1.843	2.675	9.168	8.174	10.15	-2.5802	down	2.5864	0.00135414	0.074142
TRINITY_DN26336_c0_g1	5.029	9.48	9.505	15.809	11.778	20.374	-1.0223	down	3.70644	0.026389	0.177795
TRINITY_DN26336_c0_g2	27.166	42.439	36.758	464.811	282.866	352.172	-3.37138	down	7.79778	1.22e-05	0.0373355
TRINITY_DN26343_c0_g1	0	0	0	1.929	2.878	0.799	-6.09048	down	0.110125	0.0311688	0.189575
TRINITY_DN26352_c0_g1	0	0	0	24.449	28.621	12.746	-9.68876	down	3.64474	0.00456694	0.100205
TRINITY_DN26367_c0_g1	11.631	9.329	10.776	19.2	21.89	38.09	-1.25435	down	4.32316	0.00860659	0.118809
TRINITY_DN26368_c0_g1	3.426	1.495	2.083	6.949	5.876	5.243	-1.3985	down	2.21619	0.00907277	0.120484	NUDIX-domain-containing protein [Exidia glandulosa HHB12029]
TRINITY_DN26368_c0_g2	3.326	3.071	2.664	9.204	9.361	8.795	-1.59929	down	2.74408	0.000555447	0.0658704	NUDIX-domain-containing protein [Exidia glandulosa HHB12029]
TRINITY_DN26373_c0_g1	1.434	2.26	2.817	12.216	8.865	6.347	-2.08525	down	2.66701	0.00309569	0.091342	alpha/beta-hydrolase [Auricularia subglabra TFB-10046 SS5]
TRINITY_DN26406_c0_g1	0	0	0	2.228	0.769	2.238	-5.94377	down	-0.076023	0.0303377	0.18737	PREDICTED: gibberellin-regulated protein 14 [Eucalyptus grandis]
TRINITY_DN26414_c0_g1	1.653	2.271	3.059	6.465	4.732	3.457	-1.08366	down	2.00954	0.0391461	0.210778	cytochrome P450 [Auricularia subglabra TFB-10046 SS5]
TRINITY_DN26436_c0_g1	9.689	15.367	8.112	0.872	3.339	4.161	2.21483	up	2.8849	0.00986532	0.123743
TRINITY_DN26444_c0_g1	9.6	10.847	8.693	16.628	19.729	44.016	-1.33173	down	4.28647	0.0203744	0.159152	hypothetical protein PYCCODRAFT_1436918 [Trametes coccinea BRFM310]
TRINITY_DN26452_c0_g1	0	0	0	2.484	0.939	1.009	-5.75415	down	-0.268055	0.0213075	0.161711
TRINITY_DN26453_c0_g2	0.199	1.657	1.918	0	0	0	6.12503	up	-0.550183	0.0270692	0.179722
TRINITY_DN26455_c0_g1	0.707	0.452	1.041	1.99	2.024	1.66	-1.38793	down	0.54938	0.048356	0.232067
TRINITY_DN26469_c1_g1	0	0	0	10.031	2.725	3.037	-7.44608	down	1.5724	0.0411456	0.215735
TRINITY_DN26481_c0_g1	0	0	0	6.729	3.408	6.021	-7.67565	down	1.5642	0.00490131	0.10088	PREDICTED: chlorophyll a-b binding protein CP29.1, chloroplastic-like [Juglans regia]
TRINITY_DN26481_c0_g2	0	0	0	3.822	2.417	4.812	-7.12581	down	1.00012	0.00513998	0.10218	PREDICTED: chlorophyll a-b binding protein CP29.1, chloroplastic [Cucumis sativus]
TRINITY_DN26482_c0_g2	0.199	1.854	0	3.171	2.357	4.382	-3.98224	down	1.09055	0.03909	0.210674	hypothetical protein AURDEDRAFT_167049 [Auricularia subglabra TFB-10046 SS5]
TRINITY_DN26497_c0_g1	1.713	2.538	1.666	0.528	0.273	0.872	2.00253	up	0.434531	0.0124909	0.132089	hypothetical protein AURDEDRAFT_116702 [Auricularia subglabra TFB-10046 SS5]
TRINITY_DN26509_c0_g1	1.912	1.483	2.927	0.687	0.948	1.261	1.14462	up	0.762774	0.0414861	0.216744	hypothetical protein EXIGLDRAFT_643272 [Exidia glandulosa HHB12029]
TRINITY_DN26516_c0_g1	0	0	0	1.207	0.521	1.072	-5.12923	down	-0.954457	0.0153296	0.143951	geranylgeranyl diphosphate reductase, chloroplastic [Arachis ipaensis]
TRINITY_DN26523_c0_g1	3.217	5.412	6.676	2.281	0.623	1.45	1.93553	up	1.84077	0.012033	0.130926	hypothetical protein AURDEDRAFT_164295 [Auricularia subglabra TFB-10046 SS5]
TRINITY_DN26548_c0_g1	0.488	0.267	0.219	12.542	9.352	11.296	-5.08063	down	2.65418	0.000781339	0.0677712	hypothetical protein AURDEDRAFT_170813 [Auricularia subglabra TFB-10046 SS5]
TRINITY_DN26549_c0_g1	3.814	2.225	9.658	1.805	0.888	0.263	2.40382	up	1.8217	0.0322775	0.192694	hypothetical protein AURDEDRAFT_165557 [Auricularia subglabra TFB-10046 SS5]
TRINITY_DN26551_c0_g1	0	0	0	2.352	1.162	1.713	-6.05728	down	-0.05544	0.00767029	0.114305	hypothetical protein AURDEDRAFT_184028 [Auricularia subglabra TFB-10046 SS5]
TRINITY_DN26584_c0_g1	4.77	5.829	3.705	0.986	2.485	1.755	1.51167	up	1.81793	0.0107197	0.126427	hypothetical protein EXIGLDRAFT_451558 [Exidia glandulosa HHB12029]
TRINITY_DN26596_c0_g1	0	0	0	2.325	1.426	2.038	-6.23135	down	0.0887531	0.00389928	0.0966303	hypothetical protein AQUCO_04600020v1 [Aquilegia coerulea]
TRINITY_DN26599_c0_g1	0	0	0	6.667	3.322	7.009	-7.72646	down	1.62482	0.00706811	0.11137	PREDICTED: chlorophyll a-b binding protein 6A, chloroplastic [Cucumis melo]
TRINITY_DN26608_c0_g1	0	0	0	8.191	13.879	27.467	-9.16912	down	3.13888	0.0177909	0.151813
TRINITY_DN26614_c0_g1	0.04	0.093	0.11	1.286	1.059	1.818	-3.66941	down	-0.322498	0.0301823	0.186784
TRINITY_DN26617_c0_g1	50.339	73.602	34.313	206.019	343.848	555.22	-2.7644	down	7.82273	0.00066163	0.0658704
TRINITY_DN26619_c0_g1	0	0	0	0.801	1.409	1.744	-5.62561	down	-0.475282	0.0106316	0.126096
TRINITY_DN26622_c0_g2	0	0	0	1.339	1.999	1.114	-5.8634	down	-0.255201	0.00627773	0.10729
TRINITY_DN26631_c0_g2	1.095	0.579	4.407	0	0.128	0	5.70176	up	0.241683	0.0477329	0.231048	rho family small GTPase [Naegleria gruberi]
TRINITY_DN26639_c0_g1	107.112	201.58	160.922	60.673	58.573	77.588	1.21298	up	6.90929	0.00441942	0.0997987	ubiquinol-cytochrome c reductase core subunit 2 [Rhizoctonia solani AG-1 IB]
TRINITY_DN26640_c0_g1	0	0.07	0	2.237	3.374	2.017	-6.10689	down	0.529606	0.00626049	0.10729
TRINITY_DN26643_c0_g1	1.155	1.066	2.313	0.176	0.154	0.242	2.86951	up	-0.0823126	0.0126459	0.132719
TRINITY_DN26663_c0_g1	0	0	0	1.515	1.375	2.08	-6.0044	down	-0.148299	0.00363438	0.0953252	nucleolin protein [Stylonychia lemnae]
TRINITY_DN26687_c0_g1	466.509	100.269	307.724	7.389	32.635	78.859	3.19135	up	7.51055	0.0147144	0.141516
TRINITY_DN26729_c1_g1	0.209	0.811	1.359	3.479	2.861	3.131	-2.38293	down	1.13044	0.0168588	0.148206	putative beta-lactamase [Diplodia seriata]
TRINITY_DN26802_c0_g1	0	0	0	1.462	0.939	0.925	-5.45757	down	-0.686204	0.00608907	0.106279	PREDICTED: stem-specific protein TSJT1 [Populus euphratica]
TRINITY_DN26802_c1_g1	0	0	0	1.145	0.743	1.797	-5.48817	down	-0.597381	0.0127458	0.132719	PREDICTED: stem-specific protein TSJT1 [Ziziphus jujuba]
TRINITY_DN26806_c0_g1	6.134	20.547	6.139	2.827	3.399	0.504	2.31946	up	2.80658	0.0291447	0.184333	fatty acid synthase [Auricularia subglabra TFB-10046 SS5]
TRINITY_DN26822_c1_g1	0.846	1.959	3.42	8.622	4.151	7.439	-1.86829	down	2.27618	0.0211142	0.161487	hypothetical protein ALT_7319 [Aspergillus lentulus]
TRINITY_DN26833_c0_g1	2.32	13.559	2.445	14.074	14.434	19.775	-1.92667	down	3.57736	0.0191181	0.155762
TRINITY_DN26835_c0_g1	0	0	0	2.228	0.555	1.24	-5.51766	down	-0.429467	0.0420971	0.218004
TRINITY_DN26842_c0_g1	0.349	0.22	0.702	4.694	8.293	4.466	-3.80352	down	1.81601	0.0095851	0.122197
TRINITY_DN26858_c0_g2	3.505	2.967	9.658	11.027	20.43	36.115	-2.09984	down	3.91551	0.0151655	0.143187
TRINITY_DN26904_c0_g1	0.478	1.553	1.403	0.106	0.102	0.284	2.66406	up	-0.506013	0.0410794	0.215713	MULTISPECIES: ribonuclease R [Enterobacteriaceae]
TRINITY_DN26924_c1_g1	0	0	0	7.275	2.289	5.086	-7.44218	down	1.42635	0.022145	0.164316
TRINITY_DN26928_c0_g1	2.38	2.318	108.421	70.423	130.052	62.699	-3.28392	down	6.16914	0.0481866	0.231751
TRINITY_DN26929_c0_g1	0	0	0	1.568	1.221	1.282	-5.75259	down	-0.409041	0.00316685	0.0918545	S-adenosylmethionine decarboxylase proenzyme-like [Olea europaea var. sylvestris]
TRINITY_DN26935_c0_g1	1.852	3.859	4.045	0	0.188	1.114	4.61119	up	0.990704	0.023839	0.169764
TRINITY_DN26940_c0_g2	12	10.871	8.145	3.787	2.707	4.497	1.51012	up	2.91873	0.0021946	0.0822825	hypothetical protein AURDEDRAFT_114504 [Auricularia subglabra TFB-10046 SS5]
TRINITY_DN26954_c0_g1	1.036	1.205	2.872	6.526	6.465	6.63	-2.07685	down	2.1947	0.00242038	0.0853244
TRINITY_DN26961_c0_g1	0.408	1.031	1.929	5.425	9.694	3.499	-2.59886	down	2.06212	0.0256314	0.17562	hypothetical protein AURDEDRAFT_123711 [Auricularia subglabra TFB-10046 SS5]
TRINITY_DN26968_c0_g1	1.155	0	0	4.087	2.725	3.772	-5.14738	down	1.10759	0.023247	0.168108
TRINITY_DN26970_c0_g1	0.398	0	0.603	1.515	2.127	1.744	-3.09157	down	0.251249	0.0487623	0.233194
TRINITY_DN26972_c0_g1	0	0	0	1.867	0.53	1.313	-5.43294	down	-0.552931	0.0346781	0.199954	40S ribosomal protein S20-2 [Sesamum indicum]
TRINITY_DN26981_c0_g1	2.37	3.152	2.16	1.286	1.102	0.967	1.15536	up	1.00155	0.0143212	0.139899
TRINITY_DN26983_c0_g1	1.882	4.612	0	34.815	12.436	12.872	-4.95029	down	3.63118	0.0366682	0.20502
TRINITY_DN26991_c0_g1	0	0	0	1.946	1.144	2.732	-6.16205	down	0.0647978	0.0118105	0.130328	Polyadenylate-binding protein-interacting protein [Actinidia chinensis var. chinensis]
TRINITY_DN26996_c0_g1	0	0	0	1.858	0.897	2.396	-5.9662	down	-0.101914	0.0180363	0.152532	superoxide dismutase, partial [Fagus sylvatica]
TRINITY_DN26998_c0_g1	185.464	177.938	237.014	71.392	107.906	98.666	1.11607	up	7.32982	0.00314076	0.0918106	hypothetical protein AURDEDRAFT_168553 [Auricularia subglabra TFB-10046 SS5]
TRINITY_DN27005_c0_g1	0	0	0	1.955	2.289	2.827	-6.53288	down	0.375513	0.00222708	0.0827135
TRINITY_DN27014_c0_g1	0	0	0	2.906	1.238	1.891	-6.23809	down	0.157013	0.011581	0.129593	outer envelope pore protein 16, chloroplastic [Momordica charantia]
TRINITY_DN27030_c0_g1	19.967	10.859	23.811	50.21	37.52	69.938	-1.55001	down	5.27155	0.00591683	0.105407
TRINITY_DN27033_c0_g1	0	0	0	2.422	1.085	1.461	-5.96977	down	-0.116148	0.0111988	0.128709
TRINITY_DN27051_c0_g1	1.783	5.006	3.716	1.295	0.606	1.177	1.70301	up	1.28528	0.0209055	0.161052
TRINITY_DN27056_c0_g1	0.598	1.066	0.965	8.702	8.524	7.397	-3.26019	down	2.33738	0.000403896	0.0612391
TRINITY_DN27059_c0_g1	0	0.255	0.559	1.814	1.58	1.387	-3.39317	down	0.0674562	0.0392246	0.210995
TRINITY_DN27062_c0_g1	0	0	0.493	1.057	0.957	0.914	-3.82959	down	-0.639228	0.038003	0.208322
TRINITY_DN27064_c0_g1	0.06	0.255	0.252	1.4	1.443	1.366	-3.01325	down	-0.178837	0.0231572	0.16781
TRINITY_DN27064_c0_g3	0.1	0	0.121	1.365	1.46	2.312	-4.48507	down	-0.050535	0.0221085	0.164222
TRINITY_DN27066_c0_g1	0	0	0.449	1.242	1.307	1.87	-4.41543	down	-0.166769	0.0277132	0.181475
TRINITY_DN27075_c0_g1	0	0	1.436	2.492	2.733	2.406	-4.6895	down	0.771251	0.0251647	0.174303
TRINITY_DN27092_c0_g1	1.793	3.882	2.587	11.168	6.756	7.345	-1.67221	down	2.62599	0.00520064	0.102273	hypothetical protein NECHADRAFT_95921 [[Nectria] haematococca mpVI 77-13-4]
TRINITY_DN27098_c0_g1	2.589	2.098	2.423	0.599	0.786	0.347	2.0221	up	0.695366	0.00461001	0.100205
TRINITY_DN27099_c0_g1	7.11	22.668	0.471	40.927	24.35	60.376	-3.24391	down	4.78906	0.0328109	0.194337
TRINITY_DN27102_c0_g1	0.368	0.579	1.995	8.006	4.689	4.697	-2.86931	down	1.92636	0.0102486	0.124992
TRINITY_DN27107_c0_g1	0	0	0	1.48	0.658	1.419	-5.45511	down	-0.627551	0.0148377	0.14191	PREDICTED: 40S ribosomal protein SA-like isoform X2 [Gossypium hirsutum]
TRINITY_DN27114_c0_g1	0	0	0	5.232	2.93	5.937	-7.47294	down	1.35601	0.00547076	0.103376
TRINITY_DN27121_c0_g1	0	0	0	48.986	14.161	44.048	-10.2724	down	4.2799	0.0207115	0.160485
TRINITY_DN27124_c0_g1	0	0	0	6.359	2.596	6.157	-7.52612	down	1.45742	0.0133315	0.13545	chloroplast photosystem I reaction center subunit V-2 [Musa AB Group]
TRINITY_DN27131_c0_g1	0	0	0	3.206	1.905	2.932	-6.69272	down	0.556136	0.00372576	0.0953252	hypothetical protein CDL15_Pgr011282 [Punica granatum]
TRINITY_DN27133_c0_g2	2.012	2.353	4.199	6.729	7.362	11.001	-1.58048	down	2.61583	0.00639514	0.107771
TRINITY_DN27137_c0_g1	0	0	0	1.673	0.948	1.891	-5.82624	down	-0.28935	0.0089232	0.119881	photosystem II 5 kDa protein, chloroplastic-like [Chenopodium quinoa]
TRINITY_DN27139_c0_g1	0	0	0	4.483	3.297	10.129	-7.69865	down	1.6624	0.0192299	0.156119
TRINITY_DN27156_c0_g1	1.444	16.028	3.727	29.319	14.579	19.113	-2.22809	down	3.93553	0.0253578	0.174718	hypothetical protein AURDEDRAFT_116029, partial [Auricularia subglabra TFB-10046 SS5]
TRINITY_DN27160_c1_g2	0	0	0	9.362	11.001	8.91	-8.59399	down	2.44704	0.000395584	0.0606452
TRINITY_DN27161_c0_g1	2.778	0.591	11.335	20.213	15.152	15.152	-2.55558	down	3.61133	0.0193431	0.156577	hypothetical protein AURDEDRAFT_155029 [Auricularia subglabra TFB-10046 SS5]
TRINITY_DN27163_c0_g2	1.514	1.263	1.217	0.264	0.359	0.2	2.26175	up	-0.199291	0.0124138	0.132089
TRINITY_DN27168_c1_g1	0	0	0	1.841	0.905	3.257	-6.09478	down	0.0883772	0.0323659	0.192942
TRINITY_DN27185_c0_g1	11.163	16.688	9.899	25.224	25.452	42.682	-1.30328	down	4.55972	0.00656503	0.108092	hypothetical protein AURDEDRAFT_183064 [Auricularia subglabra TFB-10046 SS5]
TRINITY_DN27190_c0_g1	3.774	10.395	10.426	25.559	26.613	37.312	-1.99528	down	4.37468	0.00277317	0.0886671	hypothetical protein AURDEDRAFT_109854 [Auricularia subglabra TFB-10046 SS5]
TRINITY_DN27191_c0_g1	0	0	0	1.541	0.641	1.492	-5.47656	down	-0.589227	0.0180005	0.152369	PREDICTED: elongation factor TuB, chloroplastic [Vitis vinifera]
TRINITY_DN27196_c1_g1	54.333	850.799	20.588	780.155	860.11	1206.76	-3.25524	down	9.39133	0.0427323	0.219508
TRINITY_DN27199_c0_g1	3.685	2.839	2.521	12.304	9.164	16.434	-2.02852	down	3.0869	0.00116309	0.0716414
TRINITY_DN27208_c0_g1	0.339	0.313	3.124	4.518	7.038	2.795	-2.61255	down	1.79098	0.0471307	0.229378	cytochrome P450 [Auricularia subglabra TFB-10046 SS5]
TRINITY_DN27214_c0_g1	0	0	0	1.295	0.683	1.355	-5.38885	down	-0.717574	0.0109284	0.12759	ADP,ATP carrier protein like [Actinidia chinensis var. chinensis]
TRINITY_DN27215_c0_g1	23.96	75.468	100.802	122.606	128.335	223.517	-1.43069	down	6.93243	0.0414874	0.216744	hypothetical protein AURDEDRAFT_184239 [Auricularia subglabra TFB-10046 SS5]
TRINITY_DN27216_c0_g1	0	0	0	8.059	3.015	7.429	-7.80257	down	1.75126	0.0160482	0.14601	oxygen-evolving enhancer protein 3, chloroplastic [Prunus persica]
TRINITY_DN27221_c0_g1	3.077	4.589	19.163	41.147	39.374	36.787	-2.59121	down	4.74771	0.0040679	0.0975323
TRINITY_DN27224_c0_g1	1.245	5.308	2.171	0.132	0	0.252	5.07523	up	0.672348	0.0377735	0.207704	Aldo/keto reductase [Auricularia subglabra TFB-10046 SS5]
TRINITY_DN27231_c0_g1	2.868	1.286	2.05	0.81	0.683	1.145	1.25358	up	0.685471	0.0374306	0.206869
TRINITY_DN27233_c0_g1	2.659	2.839	1.951	0.661	1.068	1.082	1.43576	up	0.884022	0.0108036	0.1267	hypothetical protein GLOTRDRAFT_108245 [Gloeophyllum trabeum ATCC 11539]
TRINITY_DN27239_c0_g2	0	0	0	1.127	0.888	3.32	-5.8387	down	-0.100596	0.0405605	0.214624	60S ribosomal protein L31 [Theileria parva strain Muguga]
TRINITY_DN27242_c0_g1	0	0	0	1.938	0.871	1.639	-5.79288	down	-0.29791	0.0128643	0.133069	hypothetical protein VIGAN_10187400 [Vigna angularis var. angularis]
TRINITY_DN27250_c0_g1	1.155	2.26	2.313	0.238	0.137	0.242	3.11588	up	0.206149	0.00828821	0.117202	MULTISPECIES: two-component system sensor histidine kinase PhoR [Enterobacteriaceae]
TRINITY_DN27263_c0_g1	0.12	0.243	0.384	10.04	8.208	9.698	-5.1771	down	2.40471	0.000884657	0.0681884	kinase-like protein [Auricularia subglabra TFB-10046 SS5]
TRINITY_DN27263_c0_g2	5.368	4.021	5.657	1.665	2.827	2.858	1.06466	up	2.03457	0.0188882	0.154756
TRINITY_DN27269_c0_g1	5.089	2.932	4.232	1.612	1.802	1.534	1.26849	up	1.65998	0.0073716	0.112948
TRINITY_DN27270_c0_g2	1.125	0.916	1.305	3.664	5.868	2.732	-1.81029	down	1.55155	0.0238963	0.169989
TRINITY_DN27285_c0_g1	0.04	0.127	0.066	1.409	1.204	0.683	-3.62054	down	-0.593123	0.0488644	0.23333
TRINITY_DN27298_c0_g1	1.285	1.993	1.195	0.432	0.478	0.21	1.93637	up	0.0241798	0.0195299	0.157192	kinase-like protein, partial [Auricularia subglabra TFB-10046 SS5]
TRINITY_DN27299_c0_g1	4.232	9.005	11.642	18.407	18.833	33.33	-1.57183	down	4.1092	0.011005	0.12792
TRINITY_DN27301_c0_g1	1.016	2.828	1.151	5.302	5.483	4.655	-1.81142	down	1.90625	0.00540446	0.103339
TRINITY_DN27313_c0_g1	1.713	1.727	2.225	7.248	5.944	7.009	-1.82455	down	2.24879	0.000991692	0.0695011	hypothetical protein AURDEDRAFT_111346 [Auricularia subglabra TFB-10046 SS5]
TRINITY_DN27320_c0_g1	2.699	3.199	0.789	8.429	6.901	17.359	-2.37917	down	2.80671	0.0121376	0.131206	hypothetical protein AURDEDRAFT_117323 [Auricularia subglabra TFB-10046 SS5]
TRINITY_DN27325_c0_g1	2.32	4.937	1.535	57.961	19.405	129.17	-4.34623	down	5.23019	0.00397264	0.0970409
TRINITY_DN27328_c0_g2	42.911	44.803	52.698	24.017	17.312	24.178	1.10709	up	5.23016	0.00217017	0.0821332
TRINITY_DN27335_c0_g1	11.99	13.918	8.682	4.404	5.133	4.455	1.27191	up	3.1326	0.0028056	0.0890561	hypothetical protein AURDEDRAFT_157681 [Auricularia subglabra TFB-10046 SS5]
TRINITY_DN27340_c0_g1	3.286	0.348	2.346	0	0	0	6.99987	up	0.152435	0.0274581	0.18088	PREDICTED: 60S ribosomal protein L35 [Elaeis guineensis]
TRINITY_DN27357_c0_g1	0	0	0	2.36	1.059	2.133	-6.11192	down	0.0209665	0.0125018	0.132089
TRINITY_DN27364_c0_g1	1.265	0	1.787	5.76	5.646	4.35	-3.56724	down	1.82093	0.0336051	0.19651
TRINITY_DN27369_c0_g2	0.846	1.75	2.204	5.901	8.524	6.651	-2.23425	down	2.26292	0.00261288	0.0869557
TRINITY_DN27371_c0_g1	3.336	4.728	10.831	14.849	13.614	26.626	-1.6581	down	3.7457	0.0142011	0.13941
TRINITY_DN27382_c0_g1	0	0	0	0.916	0.572	1.376	-5.12832	down	-0.953284	0.0138535	0.13801	hypothetical protein SteCoe_13921 [Stentor coeruleus]
TRINITY_DN27384_c0_g2	0	0	0	0.775	0.905	1.334	-5.25293	down	-0.879809	0.00714028	0.111675
TRINITY_DN27421_c0_g1	0	0	0	1.761	1.247	1.376	-5.85035	down	-0.304251	0.00345803	0.094014	PREDICTED: major allergen Pru ar 1 [Theobroma cacao]
TRINITY_DN27427_c0_g1	6.324	7.093	4.297	2.704	2.178	0.504	1.90343	up	2.07058	0.0201519	0.15894
TRINITY_DN27432_c0_g1	88.868	125.776	94.532	41.315	39.587	51.666	1.20953	up	6.3155	0.00139506	0.0748963	hypothetical protein EXIGLDRAFT_631896 [Exidia glandulosa HHB12029]
TRINITY_DN27445_c0_g1	0	0	0	1.242	0.606	1.313	-5.28228	down	-0.80331	0.0143676	0.139899	PREDICTED: auxin-binding protein ABP19a [Eucalyptus grandis]
TRINITY_DN27452_c0_g1	0	0	0	1.779	1.418	2.27	-6.14159	down	-0.0086722	0.00372552	0.0953252	phytepsin-like isoform X1 [Asparagus officinalis]
TRINITY_DN27454_c0_g1	10.277	14.162	16.762	27.47	30.072	30.188	-1.12429	down	4.56638	0.0028839	0.0904331
TRINITY_DN27457_c0_g1	6.642	3.616	2.62	10.762	10.394	16.371	-1.60537	down	3.18823	0.00690201	0.110029
TRINITY_DN27459_c0_g1	0	0	0	1.4	0.367	1.208	-5.07052	down	-0.884046	0.0406117	0.21469	PREDICTED: 60S ribosomal protein L4 [Prunus mume]
TRINITY_DN27470_c1_g2	13.304	47.376	9.625	69.709	102.61	132.017	-2.44554	down	6.07545	0.00535224	0.103339
TRINITY_DN27484_c0_g1	0	0	0	5.672	4.646	1.965	-7.23469	down	1.22836	0.018328	0.153635
TRINITY_DN27490_c0_g1	9.66	0.023	0	11.203	9.609	7.24	-5.4717	down	2.80958	0.0319195	0.191857	hypothetical protein AURDEDRAFT_123505 [Auricularia subglabra TFB-10046 SS5]
TRINITY_DN27495_c0_g1	0	0	0	4.219	2.075	3.489	-6.95262	down	0.842693	0.00618741	0.106976	glyceraldehyde-3-phosphate dehydrogenase A, chloroplastic-like [Cucurbita maxima]
TRINITY_DN27497_c0_g1	4.611	3.952	4.221	0.89	2.152	1.282	1.64141	up	1.64279	0.00505566	0.101944
TRINITY_DN27503_c0_g1	2.948	2.051	0.724	10.727	7.542	17.548	-2.75792	down	2.89347	0.00594297	0.105736	hypothetical protein AURDEDRAFT_171492 [Auricularia subglabra TFB-10046 SS5]
TRINITY_DN27506_c0_g1	0	0	0	1.99	1.025	2.806	-6.12436	down	0.05838	0.0184578	0.154299	hypothetical protein CDL15_Pgr016704 [Punica granatum]
TRINITY_DN27515_c0_g1	227.787	298.349	206.209	101.706	45.07	73.826	1.78528	up	7.42194	0.00158912	0.0776178	hypothetical protein AURDEDRAFT_175152 [Auricularia subglabra TFB-10046 SS5]
TRINITY_DN27515_c0_g2	92.284	150.252	110.855	27.408	6.841	12.493	3.11172	up	6.16824	0.000672057	0.0658704
TRINITY_DN27520_c0_g1	0.378	0	0	2.413	2.195	3.194	-5.30095	down	0.572245	0.0123745	0.132089
TRINITY_DN27521_c0_g1	0	0	0	1.092	0.41	1.166	-4.97789	down	-1.05591	0.0237321	0.169416	PREDICTED: 60S acidic ribosomal protein P0-like [Juglans regia]
TRINITY_DN27532_c0_g1	59.81	67.993	63.529	29.161	24.871	28.118	1.21558	up	5.63436	0.000428849	0.0632839	RNA-binding domain-containing protein [Exidia glandulosa HHB12029]
TRINITY_DN27536_c0_g1	0	0	0	1.215	0.948	0.525	-5.13326	down	-0.977255	0.0127437	0.132719	hypothetical protein AURDEDRAFT_112044 [Auricularia subglabra TFB-10046 SS5]
TRINITY_DN27542_c0_g1	0	0	0	1.286	0.632	1.261	-5.32031	down	-0.78139	0.0119085	0.130508	cytochrome P450 71A1-like [Quercus suber]
TRINITY_DN27557_c0_g1	0	0	0	7.777	8.251	14.311	-8.58092	down	2.45102	0.00278315	0.0886848
TRINITY_DN27558_c0_g1	109.154	27.941	24.392	1.955	4.962	10.844	3.17688	up	5.01299	0.00763204	0.114088	cytochrome P450 [Auricularia subglabra TFB-10046 SS5]
TRINITY_DN27573_c0_g1	2356.02	3026.43	3075.2	717.307	439.104	634.731	2.25367	up	10.8603	8.19e-05	0.0461251	hypothetical protein EXIGLDRAFT_635452 [Exidia glandulosa HHB12029]
TRINITY_DN27577_c0_g1	0	0	0	3.69	1.486	3.299	-6.69579	down	0.626206	0.0153778	0.143951	PREDICTED: oleosin 21.2 kDa-like [Phoenix dactylifera]
TRINITY_DN27579_c0_g1	1.683	1.646	1.425	0.925	0.717	0.452	1.18752	up	0.320456	0.0441094	0.22232	cytochrome P450 [Auricularia subglabra TFB-10046 SS5]
TRINITY_DN27597_c0_g1	0.896	0.568	1.546	3.056	2.707	2.774	-1.58101	down	1.10029	0.0189166	0.154806	hypothetical protein AURDEDRAFT_23659, partial [Auricularia subglabra TFB-10046 SS5]
TRINITY_DN27600_c0_g2	4.292	6.049	3.782	13.537	9.48	8.91	-1.19235	down	3.08171	0.00777909	0.115004	hypothetical protein AURDEDRAFT_185579 [Auricularia subglabra TFB-10046 SS5]
TRINITY_DN27610_c0_g1	1.135	3.384	2.05	11.775	6.969	11.989	-2.35647	down	2.76006	0.00283307	0.089449	hypothetical protein AURDEDRAFT_163808 [Auricularia subglabra TFB-10046 SS5]
TRINITY_DN27610_c0_g2	0.279	1.449	1.414	7.336	4.228	7.25	-2.88511	down	1.9998	0.00946563	0.121827	hypothetical protein AURDEDRAFT_163808 [Auricularia subglabra TFB-10046 SS5]
TRINITY_DN27619_c0_g1	0	0	0	0.722	1.204	2.522	-5.64922	down	-0.341589	0.0296795	0.18538
TRINITY_DN27623_c0_g1	1.056	0.973	0.943	19.429	21.412	20.259	-4.30333	down	3.56829	2.93e-05	0.0414634
TRINITY_DN27647_c0_g1	16.391	10.465	17.76	4.06	3.621	2.658	2.08574	up	3.33886	0.000523993	0.0651718	cytochrome P450 [Auricularia subglabra TFB-10046 SS5]
TRINITY_DN27648_c0_g1	13.225	36.946	16.565	64.046	53.978	58.559	-1.56428	down	5.47135	0.00547962	0.103376
TRINITY_DN27649_c0_g1	0	0	0	3.91	1.981	4.15	-6.97384	down	0.867305	0.00806842	0.116433	Chlorophyll A-B binding protein [Cynara cardunculus var. scolymus]
TRINITY_DN27653_c0_g1	4.392	3.848	7.97	3.417	2.4	1.292	1.19173	up	2.12056	0.0432348	0.220453
TRINITY_DN27656_c0_g1	0.866	2.665	2.138	14.981	5.663	19.67	-2.80221	down	3.04087	0.0132972	0.135201	hypothetical protein EXIGLDRAFT_638154 [Exidia glandulosa HHB12029]
TRINITY_DN27657_c0_g1	0.697	1.078	0.811	17.104	6.038	12.357	-3.66774	down	2.80138	0.00815153	0.11666	predicted protein [Mycena chlorophos]
TRINITY_DN27664_c0_g1	35.741	58.93	25.236	14.462	13.418	16.077	1.35526	up	4.86749	0.00616282	0.106891
TRINITY_DN27674_c0_g1	2.111	0	0	3.479	5.577	3.541	-5.08468	down	1.45462	0.0327554	0.19413
TRINITY_DN27682_c0_g1	0	0.487	0	0.819	1.341	1.093	-3.9891	down	-0.550051	0.0442824	0.222866
TRINITY_DN27693_c0_g1	13.394	10.361	6.632	4.245	5.68	4.287	1.04321	up	3.01595	0.0202558	0.159102	hypothetical protein AURDEDRAFT_155547 [Auricularia subglabra TFB-10046 SS5]
TRINITY_DN27697_c0_g1	12.179	11.473	362.493	778.191	1086.56	320.943	-4.12456	down	8.95173	0.0209703	0.161064	hypothetical protein AURDEDRAFT_169615 [Auricularia subglabra TFB-10046 SS5]
TRINITY_DN27709_c0_g1	2.41	15.634	13.309	38.4	29.142	32.038	-2.07217	down	4.58878	0.0166371	0.147717
TRINITY_DN27718_c0_g1	0.139	0.278	0	1.568	1.717	1.114	-3.8064	down	-0.153153	0.0335939	0.196486
TRINITY_DN27729_c0_g1	3.256	0.962	2.839	0	0	0	7.51562	up	0.390173	0.00745709	0.113502	unknown [Lotus japonicus]
TRINITY_DN27741_c0_g1	0.249	0.336	0.526	1.885	1.256	1.24	-2.0089	down	0.0205315	0.0494183	0.234272	hypothetical protein AURDEDRAFT_166050 [Auricularia subglabra TFB-10046 SS5]
TRINITY_DN27746_c0_g1	718.625	1065.15	422.843	175.467	129.822	120.165	2.28986	up	8.8691	0.00067561	0.0658704
TRINITY_DN27747_c0_g1	11.582	7.996	5.832	3.902	3.502	2.133	1.3861	up	2.66829	0.0105352	0.125806	P-loop containing nucleoside triphosphate hydrolase protein [Auricularia subglabra TFB-10046 SS5]
TRINITY_DN27758_c0_g1	10.606	15.008	30.433	36.365	32.635	32.647	-1.00581	down	4.86877	0.0361387	0.203734	hypothetical protein AURDEDRAFT_109787 [Auricularia subglabra TFB-10046 SS5]
TRINITY_DN27772_c0_g1	3.495	2.376	4.199	0.617	0.538	0.62	2.48356	up	1.12488	0.00154333	0.0770131
TRINITY_DN27779_c1_g1	1.882	2.503	2.445	5.443	9.634	7.313	-1.68978	down	2.43089	0.00394817	0.0970404
TRINITY_DN27782_c0_g1	29.905	30.259	69.602	16.804	9.813	19.565	1.43017	up	5.02191	0.0153564	0.143951
TRINITY_DN27797_c0_g1	0	0	0	3.127	1.802	3.394	-6.7289	down	0.602578	0.00563352	0.103929	Photosystem I PsaO [Parasponia andersonii]
TRINITY_DN27799_c0_g1	0	0	0	6.826	3.544	6.893	-7.76556	down	1.65331	0.00522714	0.102373	photosystem I reaction center subunit XI, chloroplastic [Quercus suber]
TRINITY_DN27803_c0_g1	6.951	4.636	2.817	1.77	1.87	1.408	1.40764	up	1.81418	0.0140488	0.138853
TRINITY_DN27807_c0_g1	0	0	0	1.092	1.742	0.893	-5.60252	down	-0.510424	0.00835244	0.117355
TRINITY_DN27810_c1_g1	0	0	0	4.201	1.896	3.772	-6.94622	down	0.852997	0.0096093	0.122248
TRINITY_DN27814_c0_g1	1.324	1.402	0.921	0	0	0	6.65247	up	-0.638112	0.00169994	0.0783626
TRINITY_DN27829_c0_g1	52.66	48.894	36.824	16.214	22.377	20.206	1.22654	up	5.15783	0.00195642	0.0809128	ribosomal protein S16 [Auricularia subglabra TFB-10046 SS5]
TRINITY_DN27835_c0_g1	0	0	0	2.246	0.905	3.026	-6.16464	down	0.145969	0.0314317	0.190387	ascorbate peroxidase, partial [Rosa roxburghii]
TRINITY_DN27835_c1_g1	0	0	0	1.251	0.965	1.072	-5.46003	down	-0.706024	0.00392784	0.0970356	hypothetical protein POPTR_009G015400v3 [Populus trichocarpa]
TRINITY_DN27837_c0_g2	0.528	2.874	0.603	7.715	30.124	11.39	-3.89171	down	3.32785	0.017948	0.152122	hypothetical protein AURDEDRAFT_173089 [Auricularia subglabra TFB-10046 SS5]
TRINITY_DN27855_c0_g2	0	0	0	2.079	2.084	0.578	-5.82397	down	-0.140599	0.0419928	0.217843
TRINITY_DN27856_c0_g1	25.434	28.266	14.23	7.83	11.154	10.581	1.15106	up	4.13008	0.0124473	0.132089	WD40 repeat-like protein [Auricularia subglabra TFB-10046 SS5]
TRINITY_DN27867_c0_g1	0.418	1.124	1.348	3.364	2.135	2.364	-1.58481	down	0.98748	0.0413819	0.216534	hypothetical protein AURDEDRAFT_173106 [Auricularia subglabra TFB-10046 SS5]
TRINITY_DN27887_c0_g1	2.559	5.03	3.552	13.361	8.216	6.998	-1.37125	down	2.87824	0.0127551	0.132719
TRINITY_DN27888_c0_g1	3.973	8.75	6.983	99.522	48.649	55.49	-3.38122	down	5.37412	0.000165557	0.0509294	kinase-like protein [Auricularia subglabra TFB-10046 SS5]
TRINITY_DN27891_c0_g1	54.791	143.148	52.555	19.64	23.265	37.628	1.52276	up	5.86571	0.0154232	0.144062	predicted protein [Mycena chlorophos]
TRINITY_DN27895_c0_g1	3.396	2.271	2.05	1.312	0.999	1.482	1.04163	up	1.06221	0.031107	0.189408
TRINITY_DN27896_c0_g1	0	0	0	2.034	1.7	2.501	-6.34022	down	0.18177	0.00256268	0.0869557	putative lipid-transfer protein DIR1 [Hevea brasiliensis]
TRINITY_DN27900_c0_g1	0	0	0	1.171	0.419	1.555	-5.14037	down	-0.826038	0.0364338	0.204389	unnamed protein product, partial [Vitis vinifera]
TRINITY_DN27904_c0_g1	0.319	0	0	2.422	1.085	2.312	-4.86691	down	0.160371	0.0448001	0.22396
TRINITY_DN27914_c0_g1	0	0	0	35.088	17.073	32.878	-10.0623	down	3.95562	0.00296987	0.0908968	PREDICTED: non-specific lipid-transfer protein A-like [Nicotiana attenuata]
TRINITY_DN27915_c0_g1	184.001	76.314	48.554	4.148	6.021	27.624	3.34049	up	5.95187	0.00538754	0.103339
TRINITY_DN27916_c0_g1	0	0	0	3.329	4.979	3.699	-7.29732	down	1.16433	0.00172562	0.0786072
TRINITY_DN27932_c0_g1	0	0	0	1.471	0.658	1.292	-5.41383	down	-0.677127	0.0134583	0.136287	chloroplast heterodimeric geranylgeranyl pyrophosphate synthase small subunit [Paeonia lactiflora]
TRINITY_DN27942_c0_g1	0	0	0	1.471	0.649	1.797	-5.5302	down	-0.514972	0.0218151	0.16314	ribosomal protein L9, partial [Sonneratia caseolaris]
TRINITY_DN27948_c0_g1	24.637	58.641	17.738	250.919	190.718	186.688	-2.82611	down	7.07067	0.000527689	0.0651718	P-loop containing nucleoside triphosphate hydrolase protein [Exidia glandulosa HHB12029]
TRINITY_DN27952_c0_g1	8.226	12.597	5.317	1.911	3.006	3.93	1.5338	up	2.63451	0.0111632	0.128514	hypothetical protein AURDEDRAFT_115857 [Auricularia subglabra TFB-10046 SS5]
TRINITY_DN27954_c0_g1	0	0	0	20.679	9.216	22.129	-9.31724	down	3.2352	0.0079969	0.116022	metallothionein-like protein type 2 [Quercus suber]
TRINITY_DN27959_c0_g1	1.434	2.851	4.1	10.278	7.542	9.562	-1.82917	down	2.71838	0.00364562	0.0953252	kinase-like protein [Auricularia subglabra TFB-10046 SS5]
TRINITY_DN27962_c0_g1	0.179	0.429	1.151	6.394	3.254	5.222	-3.31002	down	1.61531	0.014743	0.141516
TRINITY_DN27964_c0_g1	6.592	1.136	2.795	7.689	7.482	14.143	-1.68688	down	2.84766	0.0345185	0.199844	hypothetical protein AURDEDRAFT_172907 [Auricularia subglabra TFB-10046 SS5]
TRINITY_DN27968_c0_g1	2.808	1.472	3.464	0.528	0.769	1.534	1.58605	up	0.949175	0.0296351	0.185312
TRINITY_DN27970_c0_g1	5.656	12.505	9.187	17.271	16.646	22.15	-1.10886	down	3.91972	0.0130055	0.133743	hypothetical protein AURDEDRAFT_146295 [Auricularia subglabra TFB-10046 SS5]
TRINITY_DN27975_c0_g1	12.936	22.97	51.733	89.887	57.993	108.049	-1.73731	down	5.97226	0.0141645	0.139361	hypothetical protein EXIGLDRAFT_715929, partial [Exidia glandulosa HHB12029]
TRINITY_DN27985_c0_g1	37.314	68.271	99.465	421.039	494.868	423.077	-2.82026	down	8.16168	0.000182166	0.0512945
TRINITY_DN27998_c0_g1	1.892	2.376	1.71	0.74	0.974	1.082	1.10611	up	0.666874	0.0272372	0.180274	hypothetical protein AURDEDRAFT_166218 [Auricularia subglabra TFB-10046 SS5]
TRINITY_DN28003_c0_g1	1.125	0.44	0.449	1.691	2.52	3.257	-1.8812	down	0.782192	0.0486068	0.232846
TRINITY_DN28004_c0_g1	1.703	0	0	1.656	1.64	1.797	-3.92118	down	0.312684	0.0493431	0.234088
TRINITY_DN28010_c0_g1	0	0	0	1.867	0.623	2.091	-5.70555	down	-0.282998	0.0378595	0.207907
TRINITY_DN28040_c0_g1	0	0	0	1.515	0.811	1.44	-5.57853	down	-0.541832	0.00855011	0.118717	PREDICTED: 21 kDa protein [Vitis vinifera]
TRINITY_DN28042_c0_g1	6.732	1.483	0	14.092	19.302	21.446	-4.79545	down	3.52571	0.02108	0.16146
TRINITY_DN28043_c0_g1	0.408	0.255	0.362	2.396	1.657	1.891	-2.40156	down	0.366964	0.0202502	0.159102	hypothetical protein AURDEDRAFT_154414 [Auricularia subglabra TFB-10046 SS5]
TRINITY_DN28056_c0_g1	27.724	22.031	21.125	2.167	2.69	2.469	3.26291	up	3.82356	8.86e-06	0.0349115	hypothetical protein AURDEDRAFT_66901, partial [Auricularia subglabra TFB-10046 SS5]
TRINITY_DN28059_c0_g1	2.071	1.541	6.928	8.543	10.471	5.317	-1.45969	down	2.72151	0.0436465	0.221233	hypothetical protein EXIGLDRAFT_760212 [Exidia glandulosa HHB12029]
TRINITY_DN28092_c0_g2	0	0	0	1.33	0.794	1.587	-5.54482	down	-0.569302	0.00927461	0.12123	PREDICTED: phosphoribulokinase, chloroplastic-like [Nicotiana sylvestris]
TRINITY_DN28096_c0_g1	46.466	111.058	78.636	203.58	197.739	158.433	-1.33152	down	7.19645	0.00680302	0.109605	hypothetical protein AURDEDRAFT_170925 [Auricularia subglabra TFB-10046 SS5]
TRINITY_DN28100_c0_g1	9.042	60.703	14.23	4.545	3.869	6.168	2.03952	up	4.09222	0.0293319	0.184882
TRINITY_DN28102_c0_g1	2.639	2.063	2.806	5.716	6.662	7.46	-1.39061	down	2.3251	0.00292878	0.0908968
TRINITY_DN28103_c0_g1	11.592	1.472	12.728	71.515	34.061	21.236	-2.60553	down	4.85366	0.0234673	0.168763
TRINITY_DN28107_c0_g1	76.879	76.754	120.765	44.961	35.735	38.195	1.17405	up	6.17686	0.00296113	0.0908968	hypothetical protein AURDEDRAFT_150207 [Auricularia subglabra TFB-10046 SS5]
TRINITY_DN28125_c0_g1	0	0	0	1.374	0.512	1.229	-5.21746	down	-0.826298	0.0220666	0.164176	eukaryotic translation initiation factor 5A-2-like [Quercus suber]
TRINITY_DN28155_c0_g1	3.685	7.405	5.054	2.158	1.87	2.343	1.27245	up	2.01877	0.00843434	0.117868
TRINITY_DN28163_c0_g1	0.269	0	0.8	8.385	5.389	4.413	-4.87138	down	1.8553	0.0186561	0.154508	hypothetical protein AURDEDRAFT_151522 [Auricularia subglabra TFB-10046 SS5]
TRINITY_DN28166_c0_g1	4.232	2.805	1.381	8.613	7.627	6.946	-1.57946	down	2.54014	0.00815702	0.11666
TRINITY_DN28168_c0_g1	2.709	0.869	0.548	4.456	6.303	6.988	-2.32163	down	1.99786	0.0100503	0.124466	hypothetical protein AURDEDRAFT_178917 [Auricularia subglabra TFB-10046 SS5]
TRINITY_DN28175_c0_g2	0.388	1.263	4.1	0	0	0	6.7154	up	0.121854	0.0288888	0.183811	Integrase catalytic subunit [Thermus parvatiensis]
TRINITY_DN28197_c0_g1	0	0	0	2.545	0.982	2.291	-6.13745	down	0.0814314	0.0202795	0.159102	ribulose bisphosphate carboxylase small chain, chloroplastic-like [Carica papaya]
TRINITY_DN28205_c0_g1	0	0	0	6.086	4.569	4.918	-7.67808	down	1.52874	0.00087285	0.0681884
TRINITY_DN28213_c1_g1	3.366	3.048	1.491	6.13	4.074	8.984	-1.26904	down	2.28105	0.0387888	0.210075	hypothetical protein AURDEDRAFT_165420 [Auricularia subglabra TFB-10046 SS5]
TRINITY_DN28216_c0_g1	0	0	0	1.638	0.666	1.303	-5.47336	down	-0.598978	0.0164378	0.147498	putative 2C-methyl-D-erythritol 2,4-cyclodiphosphate synthase [Hevea brasiliensis]
TRINITY_DN28235_c1_g1	1.434	0.765	0.395	3.426	3.451	1.933	-1.84054	down	1.09354	0.0418004	0.217516
TRINITY_DN28245_c0_g2	0	0	0	3.127	1.256	2.995	-6.49095	down	0.424833	0.0175058	0.150887	PREDICTED: gibberellin-regulated protein 4 [Theobroma cacao]
TRINITY_DN28249_c0_g2	2.071	1.68	1.283	4.175	2.733	6.01	-1.2793	down	1.69011	0.0433975	0.220707	kinase-like protein [Auricularia subglabra TFB-10046 SS5]
TRINITY_DN28259_c0_g1	0.518	2.608	1.721	4.703	4.142	2.89	-1.59912	down	1.61594	0.0387729	0.210075
TRINITY_DN28265_c1_g1	1.783	3.222	1.984	4.721	4.45	6.819	-1.22513	down	2.0545	0.0153344	0.143951
TRINITY_DN28269_c0_g1	5.656	11.566	8.726	31.354	26.648	24.367	-1.73146	down	4.31962	0.000973184	0.0695011	hypothetical protein AURDEDRAFT_158845 [Auricularia subglabra TFB-10046 SS5]
TRINITY_DN28275_c0_g1	0.239	0.522	0.219	1.814	2.28	3.594	-2.99956	down	0.635248	0.026904	0.179155
TRINITY_DN28295_c0_g1	2.39	5.03	4.944	16.98	9.976	13.565	-1.76562	down	3.27995	0.00350463	0.0947211
TRINITY_DN28297_c0_g1	22.944	15.958	13.353	4.236	7.747	9.793	1.31538	up	3.73873	0.0141889	0.139361	hypothetical protein AURDEDRAFT_175136 [Auricularia subglabra TFB-10046 SS5]
TRINITY_DN28300_c0_g1	0	0	0	6690.14	4061.72	9515.82	-17.9473	down	11.8319	0.000152551	0.050326
TRINITY_DN28300_c0_g2	0	0	0	833.245	522.89	968.924	-14.8601	down	8.72254	0.000171255	0.0509294
TRINITY_DN28305_c0_g1	0	0	0	2.378	0.939	2.637	-6.15778	down	0.111181	0.023746	0.169452	PREDICTED: NDR1/HIN1-like protein 12 [Juglans regia]
TRINITY_DN28308_c0_g1	3.495	5.644	7.948	31.829	27.698	36.703	-2.56185	down	4.37607	0.000180405	0.0512945	peptidase C15, pyroglutamyl peptidase I-like protein [Auricularia subglabra TFB-10046 SS5]
TRINITY_DN28321_c0_g1	34.366	36.888	44.366	12.084	11.197	10.602	1.75675	up	4.77168	9.41e-05	0.0461251	kinase-like protein [Auricularia subglabra TFB-10046 SS5]
TRINITY_DN28322_c0_g1	0	0	0	5.355	2.853	4.403	-7.33322	down	1.21329	0.00395265	0.0970404	hypothetical protein EUGRSUZ_H03928 [Eucalyptus grandis]
TRINITY_DN28323_c0_g1	1.295	1.321	3.091	0.564	0.427	0.231	2.11472	up	0.379213	0.0214834	0.162243	hypothetical protein AURDEDRAFT_159970 [Auricularia subglabra TFB-10046 SS5]
TRINITY_DN28327_c0_g1	0	0	0	2.739	1.486	1.492	-6.19366	down	0.0940854	0.00753901	0.113667
TRINITY_DN28329_c0_g1	10.158	14.915	13.572	71.753	73.298	120.553	-2.76227	down	5.7815	7.32e-05	0.0461251
TRINITY_DN28331_c0_g1	3.436	3.396	14.909	42.09	65.884	28.192	-2.93141	down	4.90631	0.00294528	0.0908968	hypothetical protein EXIGLDRAFT_725892 [Exidia glandulosa HHB12029]
TRINITY_DN28332_c0_g1	1.793	0.684	0.888	2.757	2.648	4.182	-1.53156	down	1.23132	0.0333561	0.195754
TRINITY_DN28347_c0_g1	0	0	0	1.885	0.632	1.166	-5.48195	down	-0.552617	0.022526	0.165452
TRINITY_DN28348_c0_g2	0	0	0	12.515	28.441	49.837	-10.0091	down	4.01553	0.0232028	0.167981
TRINITY_DN28353_c0_g1	21.391	15.761	12.059	5.381	8.66	9.551	1.06867	up	3.71803	0.0190273	0.155299
TRINITY_DN28358_c0_g2	0.807	0.07	4.352	7.389	13.589	5.432	-3.51123	down	2.59332	0.0395922	0.212063	hypothetical protein AURDEDRAFT_156184 [Auricularia subglabra TFB-10046 SS5]
TRINITY_DN28365_c0_g1	0	0	0	1.77	0.888	1.923	-5.82871	down	-0.266791	0.0124167	0.132089	plasma membrane intrinsic protein subtype 2 aquaporin [Fragaria x ananassa]
TRINITY_DN28366_c0_g1	3.017	3.338	4.155	2.123	1.29	1.881	1.01342	up	1.53039	0.0211652	0.161511	ATP-dependent DNA helicase pif1 [Grifola frondosa]
TRINITY_DN28382_c0_g1	0	0	0	17.262	43.191	18.588	-9.89792	down	3.90479	0.00807248	0.116433
TRINITY_DN28387_c0_g1	0	0	0	3.259	0.82	1.419	-5.95982	down	0.0313035	0.0432475	0.220453	60S ribosomal protein L22 [Pogona vitticeps]
TRINITY_DN28391_c0_g1	0.787	1.321	1.721	5.011	4.74	5.044	-2.01662	down	1.78101	0.00250826	0.0869557	hypothetical protein AURDEDRAFT_187574 [Auricularia subglabra TFB-10046 SS5]
TRINITY_DN28396_c0_g1	0	0	0	5.866	2.349	5.495	-7.38034	down	1.31499	0.0142231	0.139526	PREDICTED: photosystem I reaction center subunit III, chloroplastic-like [Populus euphratica]
TRINITY_DN28397_c0_g1	1.016	7.66	2.565	32.428	9.48	17.19	-2.73522	down	3.68837	0.0137221	0.137395	hypothetical protein EXIGLDRAFT_725703 [Exidia glandulosa HHB12029]
TRINITY_DN28399_c0_g1	5.636	8.228	4.275	22.159	16.194	17.369	-1.66561	down	3.75915	0.00135162	0.074142
TRINITY_DN28402_c0_g1	61.025	183.71	99.585	1170.23	207.202	328.078	-2.05801	down	8.57563	0.0260392	0.177074	lectin [Auricularia subglabra TFB-10046 SS5]
TRINITY_DN28405_c1_g1	0	0	0	1.145	0.623	1.061	-5.16916	down	-0.953839	0.00968449	0.12242	unknown [Lotus japonicus]
TRINITY_DN28418_c0_g2	5.796	19.145	27.078	108.303	181.981	25.092	-2.4719	down	6.14774	0.0330328	0.194953
TRINITY_DN28424_c0_g1	0	0	0	2.836	0.854	2.343	-6.14196	down	0.139242	0.034159	0.198781
TRINITY_DN28428_c0_g1	134.577	208.534	322.633	94.502	58.591	60.072	1.58263	up	7.33928	0.00478046	0.100612	putative retrotransposon protein [Phyllostachys edulis]
TRINITY_DN28437_c0_g1	3.635	7.15	6.293	11.256	16.603	19.912	-1.50389	down	3.56047	0.00574865	0.104631
TRINITY_DN28440_c0_g1	24.527	14.869	26.596	4.58	4.458	12.882	1.75757	up	3.99924	0.00945346	0.121827	hypothetical protein AURDEDRAFT_112588, partial [Auricularia subglabra TFB-10046 SS5]
TRINITY_DN28440_c0_g2	44.683	31.325	70.457	13.986	13.64	28.108	1.40411	up	5.21392	0.0139216	0.138239
TRINITY_DN28441_c0_g1	8.943	3.732	2.379	0	0	0	8.50882	up	1.42783	0.012482	0.132089	40S ribosomal protein S11, partial [Trypanosoma grayi]
TRINITY_DN28455_c0_g1	17.278	18.345	13.66	41.5	55.465	120.511	-2.00254	down	5.56851	0.00348468	0.0943667	hypothetical protein AURDEDRAFT_156824 [Auricularia subglabra TFB-10046 SS5]
TRINITY_DN28455_c0_g2	10.158	10.036	16.532	28.65	41.167	53.505	-1.74161	down	4.86661	0.00187196	0.0801814
TRINITY_DN28455_c1_g1	0.697	0.452	0.745	1.753	2.981	3.152	-1.97167	down	0.844441	0.0348033	0.200333	hypothetical protein AURDEDRAFT_180033 [Auricularia subglabra TFB-10046 SS5]
TRINITY_DN28467_c0_g1	0.837	2.202	2.708	17.438	10.155	12.231	-2.93594	down	3.07517	0.00122663	0.0720186
TRINITY_DN28485_c0_g1	75.992	93.605	82.253	13.775	20.789	10.896	2.50418	up	5.75284	8.08e-05	0.0461251
TRINITY_DN28495_c0_g1	2.211	2.538	4.867	17.826	5.15	14.353	-1.85115	down	3.10021	0.0288432	0.183648
TRINITY_DN28510_c0_g1	0.548	0.858	0.745	2.096	1.922	3.247	-1.70264	down	0.765987	0.0345432	0.199844	hypothetical protein PHLGIDRAFT_91927 [Phlebiopsis gigantea 11061_1 CR5-6]
TRINITY_DN28511_c0_g1	3.426	4.983	5.679	9.706	9.549	12.515	-1.19503	down	3.0642	0.00527533	0.102867
TRINITY_DN28511_c0_g2	2.619	4.195	4.199	12.092	11.496	10.119	-1.64858	down	3.04794	0.00091169	0.0690198
TRINITY_DN28512_c0_g1	8.236	11.774	12.454	24.202	20.917	35.295	-1.30121	down	4.35357	0.00445366	0.100036	hypothetical protein AURDEDRAFT_154513 [Auricularia subglabra TFB-10046 SS5]
TRINITY_DN28515_c0_g1	1.494	0.649	3.475	4.448	4.1	8.7	-1.75919	down	2.05472	0.0387044	0.20975
TRINITY_DN28519_c0_g1	0	0	0	1.761	0.444	1.292	-5.29843	down	-0.648723	0.0436637	0.221233	PREDICTED: cysteine-rich and transmembrane domain-containing protein A [Eucalyptus grandis]
TRINITY_DN28521_c0_g1	0	0	0	0.89	0.487	1.208	-4.97857	down	-1.09486	0.0161708	0.146471	60S ribosomal protein L35a-3 [Morus notabilis]
TRINITY_DN28528_c0_g1	0	0	0	1.911	0.803	1.555	-5.72423	down	-0.353463	0.0152658	0.143627
TRINITY_DN28537_c0_g1	0	0	0	3.99	2.229	4.266	-7.05358	down	0.931869	0.00549475	0.103378	PREDICTED: glycine-rich RNA-binding protein-like [Pyrus x bretschneideri]
TRINITY_DN28543_c0_g1	4.043	3.117	2.193	7.794	6.457	20.311	-1.70276	down	2.95671	0.0266313	0.178566
TRINITY_DN28548_c0_g1	0	0	0	11.194	7.14	9.163	-8.48109	down	2.34269	0.00109172	0.070771	LTP_2 domain-containing protein [Cephalotus follicularis]
TRINITY_DN28552_c0_g1	0.548	0.417	0.625	2.81	1.589	2.165	-1.93848	down	0.589769	0.0368113	0.20509
TRINITY_DN28557_c0_g1	0	0	0	1.48	0.461	1.082	-5.16296	down	-0.849405	0.0276688	0.181475	uncharacterized protein LOC111302078 [Durio zibethinus]
TRINITY_DN28558_c0_g1	4.501	7.869	16.345	16.655	17.56	17.411	-1.05267	down	3.8951	0.049092	0.233769	hypothetical protein AURDEDRAFT_187856 [Auricularia subglabra TFB-10046 SS5]
TRINITY_DN28570_c0_g1	111.982	90.151	121.719	292.48	225.292	163.477	-1.0486	down	7.54766	0.00816347	0.11666
TRINITY_DN28577_c0_g1	1.006	2.295	1.743	0.581	0.828	0.452	1.31577	up	0.334542	0.049306	0.234088
TRINITY_DN28580_c0_g1	318.687	346.733	341.894	136.803	123.1	192.74	1.1752	up	8.04597	0.00170044	0.0783626
TRINITY_DN28598_c0_g2	0	0	1.546	4.677	2.588	2.364	-4.92595	down	1.07654	0.0480872	0.231461
TRINITY_DN28599_c0_g1	0	0	0	2.466	0.606	1.618	-5.72315	down	-0.216709	0.0483042	0.232033	hypothetical protein CRG98_028054 [Punica granatum]
TRINITY_DN28600_c0_g1	5.278	4.415	6.545	1.013	1.589	1.65	1.9575	up	1.91097	0.000983255	0.0695011
TRINITY_DN28600_c0_g2	0.498	0.568	0.702	2.625	1.623	1.996	-1.76237	down	0.567831	0.0355556	0.202009
TRINITY_DN28600_c0_g3	0.837	0	1.524	5.364	3.305	4.697	-3.60028	down	1.54023	0.0369397	0.205556
TRINITY_DN28602_c1_g1	361.439	433.199	317.47	178.144	180.512	167.186	1.06418	up	8.21299	0.00133464	0.0741033	hypothetical protein AURDEDRAFT_111475 [Auricularia subglabra TFB-10046 SS5]
TRINITY_DN28605_c0_g1	5.238	5.551	7.575	1.779	2.127	2.564	1.50284	up	2.18107	0.00192301	0.0809128
TRINITY_DN28608_c0_g1	1.265	0.881	2.214	3.479	3.707	5.201	-1.5352	down	1.61422	0.0166553	0.147717
TRINITY_DN28609_c0_g1	2.749	2.364	13.079	106.101	129.95	121.394	-4.73471	down	6.12118	0.000125392	0.0470345
TRINITY_DN28609_c0_g2	9.022	7.093	15.896	265.257	406.162	335.675	-5.03501	down	7.59041	4.27e-06	0.023543
TRINITY_DN28612_c1_g1	4.601	3.952	2.894	1.101	0.709	0.221	2.63155	up	1.29108	0.0046837	0.100205
TRINITY_DN28612_c1_g3	5.049	2.816	6.271	0.731	0.623	0.588	2.78166	up	1.57206	0.00165345	0.0783626	hypothetical protein AURDEDRAFT_18105, partial [Auricularia subglabra TFB-10046 SS5]
TRINITY_DN28621_c0_g2	0	0	0	3.329	4.151	2.774	-7.0766	down	0.944642	0.00178381	0.0786072
TRINITY_DN28622_c0_g1	0	0	0	1.788	0.888	1.944	-5.83487	down	-0.259211	0.0126922	0.132719	PREDICTED: protein ASPARTIC PROTEASE IN GUARD CELL 1 [Malus domestica]
TRINITY_DN28623_c0_g1	1.285	1.008	1.129	3.998	3.784	4.108	-1.75254	down	1.49723	0.00368916	0.0953252
TRINITY_DN28626_c0_g1	0	0	0	1.365	0.811	1.419	-5.52298	down	-0.607329	0.00736855	0.112948	chloroplast stem-loop binding protein of 41 kDa b, chloroplastic isoform X2 [Quercus suber]
TRINITY_DN28635_c0_g2	0	0	0	2.175	2.178	3.72	-6.68646	down	0.549161	0.0044076	0.0996949
TRINITY_DN28636_c0_g1	151.068	193.792	206.779	97.399	74.05	98.246	1.02621	up	7.22372	0.00303644	0.091342
TRINITY_DN28644_c1_g1	11.004	9.943	7.762	3.188	5.62	4.529	1.12528	up	2.93242	0.0101627	0.124745	putative MFS transporter [Auricularia subglabra TFB-10046 SS5]
TRINITY_DN28645_c0_g1	0.339	1.599	0.614	2.263	2.204	3.436	-1.93101	down	0.909931	0.0342414	0.198981	ATP synthase CF1 alpha subunit (chloroplast) [Punica granatum]
TRINITY_DN28648_c0_g1	0.428	0.151	1.217	1.902	2.818	1.818	-2.15516	down	0.645777	0.0461053	0.226905
TRINITY_DN28654_c0_g3	0	0	0	6.914	2.87	5.275	-7.54375	down	1.46646	0.00935933	0.121617	unknown [Medicago truncatula]
TRINITY_DN28667_c0_g1	0	0	0	8.358	3.972	8.311	-8.00506	down	1.90803	0.00706084	0.111339	fructose-bisphosphate aldolase 1, chloroplastic [Carica papaya]
TRINITY_DN28696_c0_g2	0.757	2.468	1.951	0.528	0.282	0.441	1.86939	up	0.200827	0.0422502	0.218188	hypothetical protein AURDEDRAFT_151245 [Auricularia subglabra TFB-10046 SS5]
TRINITY_DN28698_c0_g1	22.934	39.496	37.361	79.362	61.4	61.059	-1.05365	down	5.79421	0.00733912	0.112889	hypothetical protein AURDEDRAFT_116181 [Auricularia subglabra TFB-10046 SS5]
TRINITY_DN28723_c0_g1	76.649	190.246	156.098	38.875	49.81	38.132	1.64156	up	6.63686	0.00360431	0.0953252	hypothetical protein AURDEDRAFT_168053 [Auricularia subglabra TFB-10046 SS5]
TRINITY_DN28723_c0_g2	50.578	182.157	140.728	40.073	49.264	39.645	1.34243	up	6.50494	0.0291988	0.184422	hypothetical protein AURDEDRAFT_27089, partial [Auricularia subglabra TFB-10046 SS5]
TRINITY_DN28752_c0_g1	0	0	0	3.549	3.194	4.15	-7.16124	down	0.998099	0.00105953	0.0706226
TRINITY_DN28752_c1_g1	0	0	0	1.832	1.256	2.165	-6.07422	down	-0.0674813	0.00487126	0.100822
TRINITY_DN28758_c0_g1	2.37	1.402	1.908	2.818	4.33	4.644	-1.0143	down	1.67667	0.0488238	0.233281
TRINITY_DN28759_c0_g1	0	0	0	7.539	3.519	6.609	-7.78834	down	1.69055	0.00653177	0.107802	cyclophilin [Citrus tamurana]
TRINITY_DN28763_c0_g1	0.378	0	0	1.982	1.196	2.144	-4.72038	down	0.0493497	0.029476	0.185072
TRINITY_DN28765_c0_g1	1.434	1.321	2.872	3.664	4.279	4.455	-1.19806	down	1.73657	0.0201858	0.158969
TRINITY_DN28766_c0_g2	0	0	0	0.432	1.401	1.702	-5.28572	down	-0.651633	0.0447978	0.22396
TRINITY_DN28774_c0_g1	0	0	0	0.969	0.555	1.103	-5.04395	down	-1.06806	0.0112997	0.129163	stem-specific protein TSJT1 [Prunus persica]
TRINITY_DN28777_c0_g1	4.322	4.184	3.201	8.631	12.068	11.064	-1.43351	down	2.99533	0.00192068	0.0809128	hypothetical protein AURDEDRAFT_121593 [Auricularia subglabra TFB-10046 SS5]
TRINITY_DN28790_c0_g1	46.575	72.918	419.368	458.734	877.628	276.16	-2.09943	down	8.68626	0.0499184	0.23563	hypothetical protein EXIGLDRAFT_831753 [Exidia glandulosa HHB12029]
TRINITY_DN28794_c0_g1	12.079	9.155	42.119	59	72.606	48.156	-1.81903	down	5.51446	0.0151059	0.142892
TRINITY_DN28795_c0_g1	36.019	36.784	24.074	7.372	18.611	13.439	1.36552	up	4.62161	0.0121505	0.131206
TRINITY_DN28799_c0_g1	12.806	32.079	20.928	54.446	46.736	79.248	-1.5287	down	5.47296	0.00628952	0.10729
TRINITY_DN28800_c0_g1	0	0	0	2.669	1.162	4.497	-6.56172	down	0.564177	0.0367597	0.20502	PREDICTED: iron-sulfur cluster assembly protein 1-like [Nelumbo nucifera]
TRINITY_DN28804_c0_g2	3.246	1.97	3.322	1.471	1.204	1.177	1.11368	up	1.19015	0.0201756	0.158969
TRINITY_DN28809_c0_g1	234.997	156.881	200.552	50.466	48.162	42.923	2.04374	up	7.06807	7.42e-05	0.0461251
TRINITY_DN28814_c0_g2	0	0.243	0	0.898	0.957	0.851	-4.11843	down	-0.899681	0.0219204	0.163662	hypothetical protein AURDEDRAFT_116035 [Auricularia subglabra TFB-10046 SS5]
TRINITY_DN28818_c0_g1	0	0	0	4.007	1.93	1.902	-6.61341	down	0.550915	0.0103136	0.125211
TRINITY_DN28841_c0_g1	0.468	3.732	2.642	9.459	5.714	4.256	-1.95465	down	2.28605	0.0422402	0.218188	hypothetical protein AURDEDRAFT_127093 [Auricularia subglabra TFB-10046 SS5]
TRINITY_DN28843_c0_g1	0	0	0	0.484	1.981	1.103	-5.36892	down	-0.572496	0.0403283	0.214094	60S ribosomal protein L36a [Salvelinus alpinus]
TRINITY_DN28859_c0_g2	0.189	0	0	0.986	0.675	1.061	-4.08994	down	-0.908162	0.0266893	0.178645
TRINITY_DN28863_c0_g1	0	0	0	1.638	0.658	1.124	-5.41798	down	-0.657556	0.0155336	0.144521
TRINITY_DN28867_c0_g1	0	0	0	12.542	5.492	12.777	-8.56353	down	2.4838	0.00929382	0.12123	photosystem II core complex proteins psbY, chloroplastic [Carica papaya]
TRINITY_DN28877_c0_g1	1.056	6.907	2.806	15.439	12.41	21.141	-2.58276	down	3.42858	0.00440447	0.0996949
TRINITY_DN28899_c0_g1	0	10.175	5.788	294.294	53.099	179.774	-7.24677	down	6.63517	0.0144647	0.140398
TRINITY_DN28906_c0_g2	1.036	11.079	2.291	14.391	9.762	15.425	-2.18322	down	3.27513	0.0219596	0.163777	DUF1014-domain-containing protein [Auricularia subglabra TFB-10046 SS5]
TRINITY_DN28916_c0_g1	0.289	1.646	8.189	351.189	36.956	135.81	-6.28916	down	6.63195	0.00807644	0.116433
TRINITY_DN28917_c0_g2	0	0	0	1.805	0.581	1.408	-5.48012	down	-0.5342	0.0286656	0.183491	PREDICTED: low-temperature-induced cysteine proteinase-like [Juglans regia]
TRINITY_DN28923_c0_g1	0	0	0	2.202	0.649	1.681	-5.71486	down	-0.275975	0.0355297	0.201983	PREDICTED: 14 kDa proline-rich protein DC2.15-like [Gossypium hirsutum]
TRINITY_DN28925_c0_g1	0	0.742	0	1.418	2.093	1.166	-4.35189	down	0.000169179	0.0440479	0.222184
TRINITY_DN28927_c0_g1	8.803	13.942	17.529	32.922	29.022	20.479	-1.07177	down	4.51181	0.016803	0.148206	hypothetical protein AURDEDRAFT_180656 [Auricularia subglabra TFB-10046 SS5]
TRINITY_DN28930_c1_g1	0	0	0	1.814	0.717	1.229	-5.53246	down	-0.533817	0.0167595	0.148029	60S ribosomal protein L27 (macronuclear) [Oxytricha trifallax]
TRINITY_DN28941_c0_g1	4.471	4.728	10.546	19.27	12.777	10.434	-1.17952	down	3.54019	0.0293718	0.184882	hypothetical protein AURDEDRAFT_112539 [Auricularia subglabra TFB-10046 SS5]
TRINITY_DN28943_c1_g1	4.72	3.187	9.549	33.494	10.522	12.504	-1.64364	down	3.79193	0.0367084	0.20502
TRINITY_DN28948_c0_g3	153.568	252.92	389.155	39.324	37.307	64.653	2.43454	up	7.42291	0.000705939	0.0658704	immunomodulatory protein [Exidia glandulosa HHB12029]
TRINITY_DN28949_c0_g1	0.299	1.194	0.153	2.845	1.631	1.87	-2.43267	down	0.534765	0.0438348	0.221583
TRINITY_DN28954_c0_g1	9.321	18.311	24.776	0.37	1.478	1.25	4.21336	up	3.34339	0.000774235	0.0677712
TRINITY_DN28957_c0_g1	0	0	0	0.978	0.376	1.471	-4.9566	down	-1.00412	0.0353217	0.201551	PREDICTED: outer envelope pore protein 16-3, chloroplastic/mitochondrial [Juglans regia]
TRINITY_DN28968_c0_g1	52.63	49.416	26.903	10.357	14.075	19.492	1.54094	up	4.95043	0.00515912	0.10218	hypothetical protein AURDEDRAFT_92231 [Auricularia subglabra TFB-10046 SS5]
TRINITY_DN28968_c0_g2	32.524	23.016	18.626	6.887	7.285	11.453	1.53798	up	4.16838	0.00274754	0.0886671	hypothetical protein AURDEDRAFT_92231 [Auricularia subglabra TFB-10046 SS5]
TRINITY_DN28973_c0_g1	0	0	0	2.792	1.768	2.606	-6.53693	down	0.392843	0.00325429	0.0919948	Ribosomal_S7 domain-containing protein [Cephalotus follicularis]
TRINITY_DN28981_c1_g1	0.249	0.093	0	0.995	0.974	1.387	-3.50339	down	-0.578941	0.0416412	0.217062	hypothetical protein AURDEDRAFT_171555 [Auricularia subglabra TFB-10046 SS5]
TRINITY_DN28983_c0_g1	13.016	26.214	18.417	39.465	42.858	65.336	-1.38855	down	5.21185	0.00531416	0.103125	hypothetical protein AURDEDRAFT_110747 [Auricularia subglabra TFB-10046 SS5]
TRINITY_DN28985_c0_g1	13.822	15.274	16.598	7.979	4.441	7.429	1.24399	up	3.57452	0.00472498	0.100205	hypothetical protein AURDEDRAFT_150207 [Auricularia subglabra TFB-10046 SS5]
TRINITY_DN28986_c0_g1	0	0	0	1.136	0.589	1.387	-5.24973	down	-0.836419	0.0138757	0.138076	hypothetical protein VITISV_010724 [Vitis vinifera]
TRINITY_DN28989_c0_g1	0.149	0.962	1.107	3.065	2.144	2.217	-2.18911	down	0.829232	0.0386118	0.209505	TPR-like protein [Auricularia subglabra TFB-10046 SS5]
TRINITY_DN28991_c0_g1	0	0	0	1.242	0.589	1.912	-5.438	down	-0.579153	0.0257272	0.176077	hypothetical protein AALP_AA2G178700 [Arabis alpina]
TRINITY_DN28998_c0_g1	0	0	0	2.607	1.042	1.755	-6.06525	down	-0.0046314	0.014739	0.141516	hypothetical protein JCGZ_13908 [Jatropha curcas]
TRINITY_DN29002_c0_g1	6.931	6.362	13.375	4.712	3.579	4.392	1.00088	up	2.86265	0.028155	0.182304	hypothetical protein AURDEDRAFT_115589 [Auricularia subglabra TFB-10046 SS5]
TRINITY_DN29003_c0_g1	0.329	1.298	2.763	24.202	16.843	33.467	-4.51369	down	3.83576	0.00130517	0.0732386
TRINITY_DN29028_c0_g2	1.006	0.892	1.173	0	0	0	6.45804	up	-0.838383	0.00172341	0.0786072	elongation factor 1, putative, partial [Bodo saltans]
TRINITY_DN29029_c0_g1	118.066	192.239	331.348	480.92	551.75	824.256	-1.62682	down	8.82964	0.0071473	0.111675
TRINITY_DN29047_c0_g1	27.316	18.577	58.662	14.752	14.964	13.229	1.11363	up	4.78368	0.0384011	0.209051	hypothetical protein AURDEDRAFT_130361 [Auricularia subglabra TFB-10046 SS5]
TRINITY_DN29052_c0_g1	38.907	24.024	44.421	11.132	9.89	12.241	1.64897	up	4.69274	0.00109703	0.070771	hypothetical protein EXIGLDRAFT_622935 [Exidia glandulosa HHB12029]
TRINITY_DN29061_c0_g1	7.25	14.475	8.737	0.793	1.375	2.648	2.79621	up	2.64716	0.00118818	0.0719217	hypothetical protein AURDEDRAFT_125138 [Auricularia subglabra TFB-10046 SS5]
TRINITY_DN29065_c0_g2	0	0	0	0.89	0.666	1.482	-5.22083	down	-0.869673	0.0118434	0.130328
TRINITY_DN29073_c0_g1	0	0	0	1.506	1.008	1.503	-5.71395	down	-0.434883	0.00467951	0.100205	PREDICTED: FRIGIDA-like protein 4a [Vitis vinifera]
TRINITY_DN29076_c0_g1	6.174	12.122	7.279	19.957	20.293	21.572	-1.3469	down	3.99472	0.00272869	0.0884359
TRINITY_DN29079_c0_g1	0	0	0	1.303	0.82	1.66	-5.56425	down	-0.550546	0.00901473	0.120246	putative polygalacturonase-like, partial [Dorcoceras hygrometricum]
TRINITY_DN29081_c0_g1	761.187	716.841	682.605	338.031	272.77	384.777	1.12507	up	9.16047	0.00126025	0.0729518	60S ribosomal protein L37 [Auricularia subglabra TFB-10046 SS5]
TRINITY_DN29083_c0_g1	2.051	0.29	2.883	0	0	0	6.78749	up	-0.0126876	0.0253779	0.174777	predicted protein [Hordeum vulgare subsp. vulgare]
TRINITY_DN29084_c0_g2	1.524	2.886	2.094	0.123	0.102	0.294	3.69131	up	0.33359	0.00499277	0.10137	IS4-like element ISVsa5 family transposase, partial [Escherichia coli]
TRINITY_DN29086_c0_g1	11.641	20.733	14.383	37.757	25.307	30.304	-1.03124	down	4.67838	0.010786	0.126601	hypothetical protein AURDEDRAFT_126195 [Auricularia subglabra TFB-10046 SS5]
TRINITY_DN29093_c1_g1	6.194	7.185	4.111	1.242	2.28	2.08	1.64927	up	2.05031	0.00427347	0.0982865
TRINITY_DN29100_c0_g1	0	0.243	0	1.233	1.127	1.524	-4.6103	down	-0.422669	0.0153703	0.143951	hypothetical protein AURDEDRAFT_163380 [Auricularia subglabra TFB-10046 SS5]
TRINITY_DN29107_c0_g1	7.558	11.033	17.694	28.764	22.215	22.276	-1.09486	down	4.34187	0.015787	0.144939	hypothetical protein AURDEDRAFT_91639 [Auricularia subglabra TFB-10046 SS5]
TRINITY_DN2910_c0_g1	0	0	0	2.034	0.478	1.324	-5.42984	down	-0.507855	0.0463403	0.227468
TRINITY_DN29111_c0_g1	0	0	0	0.995	0.521	1.061	-5.01427	down	-1.09498	0.0119875	0.130905	hypothetical protein CISIN_1g018326mg [Citrus sinensis]
TRINITY_DN29113_c0_g2	6.553	5.169	2.795	16.056	16.159	28.969	-2.09437	down	3.76632	0.00233542	0.0839688	hypothetical protein AURDEDRAFT_116741 [Auricularia subglabra TFB-10046 SS5]
TRINITY_DN29115_c0_g1	0.876	1.217	1.644	3.787	6.5	5.138	-2.03387	down	1.82698	0.00663506	0.108309	hypothetical protein AURDEDRAFT_123851 [Auricularia subglabra TFB-10046 SS5]
TRINITY_DN29117_c0_g1	23.591	25.067	33.02	10.533	10.206	9.688	1.40302	up	4.36033	0.000540023	0.0653296	hypothetical protein AURDEDRAFT_172826 [Auricularia subglabra TFB-10046 SS5]
TRINITY_DN29118_c0_g1	23.87	30.433	24.699	56.358	49.614	65.641	-1.12373	down	5.51173	0.00155879	0.0773063	hypothetical protein AURDEDRAFT_186197 [Auricularia subglabra TFB-10046 SS5]
TRINITY_DN29119_c0_g1	2.211	1.68	5.525	0.696	0.752	0.746	1.89694	up	1.11515	0.0187881	0.154533	MFS general substrate transporter [Auricularia subglabra TFB-10046 SS5]
TRINITY_DN29122_c0_g2	0.11	0.626	0.449	2.924	2.665	3.604	-3.26508	down	0.916986	0.0101679	0.124745	photosystem I P700 apoprotein A2 (chloroplast) [Cuscuta obtusiflora]
TRINITY_DN29125_c0_g1	154.962	145.095	111.82	58.013	59.974	78.071	1.06566	up	6.77827	0.00309553	0.091342
TRINITY_DN29127_c0_g1	0	0	0	8.138	2.827	5.695	-7.65169	down	1.61336	0.0160076	0.145794
TRINITY_DN29132_c0_g1	7.419	10.071	18.045	69.533	44.865	51.109	-2.29975	down	5.21856	0.000612499	0.0658704	hypothetical protein EXIGLDRAFT_773034 [Exidia glandulosa HHB12029]
TRINITY_DN29132_c1_g1	16.023	39.461	48.696	135.112	105.412	121.646	-1.9468	down	6.42404	0.00297141	0.0908968
TRINITY_DN29132_c1_g2	7.19	7.208	15.534	52.157	34.838	66.544	-2.40707	down	5.06048	0.000831348	0.0681884	hypothetical protein EXIGLDRAFT_773034 [Exidia glandulosa HHB12029]
TRINITY_DN29137_c0_g2	0	0	0	2.079	0.521	1.734	-5.59902	down	-0.346532	0.0486822	0.233029
TRINITY_DN29143_c0_g1	63.066	60.808	112.335	42.609	31.866	37.144	1.02664	up	6.00387	0.012346	0.132055	bola-like protein [Auricularia subglabra TFB-10046 SS5]
TRINITY_DN29151_c0_g3	3.864	3.442	6.304	0.995	1.238	1.513	1.84733	up	1.67655	0.00243175	0.085483	hypothetical protein AURDEDRAFT_164350 [Auricularia subglabra TFB-10046 SS5]
TRINITY_DN29156_c0_g1	205.282	299.056	305.728	126.992	98.758	103.605	1.27857	up	7.69772	0.0012939	0.0732386	hypothetical protein AURDEDRAFT_111343 [Auricularia subglabra TFB-10046 SS5]
TRINITY_DN29157_c0_g1	9.45	7.44	16.488	6.685	4.604	3.415	1.14532	up	3.16104	0.0285289	0.18304
TRINITY_DN29166_c0_g2	3.366	3.627	7.466	0.449	0.828	0.231	3.20791	up	1.56985	0.00378902	0.0959749
TRINITY_DN29166_c0_g3	2.47	21.347	1.699	15.254	42.482	20.29	-2.43665	down	4.24822	0.0335314	0.196302
TRINITY_DN29166_c0_g4	2.4	3.778	4.78	0.185	0.538	0.168	3.68971	up	1.10922	0.00375401	0.0959185
TRINITY_DN29168_c0_g1	0	0	0	2.211	0.623	1.145	-5.53246	down	-0.446322	0.033061	0.194981	uncharacterized protein A4U43_C04F20540 [Asparagus officinalis]
TRINITY_DN29170_c0_g1	0	0	0	3.215	1.179	3.205	-6.50047	down	0.461734	0.0249436	0.173438	auxin-repressed 12.5 kDa protein-like [Manihot esculenta]
TRINITY_DN29171_c0_g1	0	0	0	4.324	1.981	3.762	-6.97826	down	0.880711	0.00847588	0.118247	ribulose bisphosphate carboxylase/oxygenase activase, chloroplastic isoform X1 [Prunus persica]
TRINITY_DN29174_c0_g1	0	0	0	0.995	0.888	0.504	-4.99188	down	-1.14819	0.00991422	0.124032
TRINITY_DN29174_c0_g2	2.47	5.632	4.144	11.423	15.69	15.078	-1.86208	down	3.31852	0.00146203	0.0758821	kinase-like protein [Auricularia subglabra TFB-10046 SS5]
TRINITY_DN29181_c0_g1	5.069	7.788	55.713	95.937	72.222	80.625	-2.66234	down	5.88822	0.014622	0.141173	hypothetical protein AURDEDRAFT_166568 [Auricularia subglabra TFB-10046 SS5]
TRINITY_DN29192_c0_g1	167.31	141.641	192.878	355.584	471.321	435.413	-1.33736	down	8.34432	0.000698595	0.0658704	hypothetical protein AURDEDRAFT_164029 [Auricularia subglabra TFB-10046 SS5]
TRINITY_DN29197_c0_g1	0	0	0	2.501	0.786	1.744	-5.90208	down	-0.116987	0.0272729	0.180274	classical arabinogalactan protein 9 [Quercus suber]
TRINITY_DN29199_c0_g2	10.795	29.668	12.837	39.016	56.592	37.502	-1.46107	down	5.09911	0.0105359	0.125806	hypothetical protein AURDEDRAFT_120316 [Auricularia subglabra TFB-10046 SS5]
TRINITY_DN29200_c0_g1	0	0	0	0.801	2.349	2.606	-6.06391	down	0.0632225	0.0342268	0.198965	ribosomal protein S10, putative [Eimeria tenella]
TRINITY_DN29202_c0_g1	49.364	62.569	36.55	16.241	19.516	30.262	1.18299	up	5.26129	0.00968324	0.12242
TRINITY_DN29204_c0_g1	15.495	12.806	18.626	7.099	8.285	5.685	1.14987	up	3.64803	0.00416642	0.097875
TRINITY_DN29208_c0_g2	1.255	3.708	3.387	4.465	6.175	7.187	-1.23299	down	2.25495	0.0367753	0.20502
TRINITY_DN29211_c0_g1	8.186	15.773	5.076	66.556	49.204	49.354	-2.66287	down	5.15998	0.000476915	0.064555	kinase-like protein [Auricularia subglabra TFB-10046 SS5]
TRINITY_DN29212_c0_g2	0	0	0	1.321	0.598	1.334	-5.31818	down	-0.760141	0.0156428	0.144698	PREDICTED: adenosylhomocysteinase [Ziziphus jujuba]
TRINITY_DN29226_c0_g2	0.259	0.614	1.425	2.616	2.827	1.681	-1.87658	down	0.822939	0.0493609	0.234088
TRINITY_DN29227_c0_g1	0	0	0	2.07	0.555	1.555	-5.57738	down	-0.387193	0.0419121	0.217701
TRINITY_DN29236_c0_g1	8.704	7.324	7.805	26.527	29.722	36.346	-1.94637	down	4.4107	0.000131199	0.0482725
TRINITY_DN29236_c0_g2	1.972	3.349	2.839	23.093	25.571	23.148	-3.18145	down	3.88642	2.12e-05	0.0409264
TRINITY_DN29242_c0_g1	0	0	0	2.017	1.102	1.986	-6.02037	down	-0.101717	0.00747572	0.113588	GST_C domain-containing protein/GST_N domain-containing protein [Cephalotus follicularis]
TRINITY_DN29248_c0_g1	3.914	4.995	12.574	14.321	18.79	16.171	-1.38061	down	3.71745	0.0163594	0.14724
TRINITY_DN29254_c0_g1	0	0	0	3.012	1.384	2.564	-6.45213	down	0.352857	0.00966535	0.12242
TRINITY_DN29270_c0_g2	38.907	15.158	123.144	174.877	229.126	93.213	-1.89286	down	7.00578	0.0458019	0.226506	hypothetical protein AURDEDRAFT_70157 [Auricularia subglabra TFB-10046 SS5]
TRINITY_DN29283_c0_g1	0	0	0	1.03	2.229	0.757	-5.63927	down	-0.379852	0.0217549	0.162911
TRINITY_DN29289_c0_g1	586.706	654.028	628.8	230.547	220.577	348.378	1.25029	up	8.91477	0.00150658	0.076761	ribosomal protein L24 [Auricularia subglabra TFB-10046 SS5]
TRINITY_DN29291_c0_g2	2.46	2.77	7.137	13.783	13.665	7.187	-1.60043	down	3.14856	0.0171121	0.149286	hypothetical protein AURDEDRAFT_70324 [Auricularia subglabra TFB-10046 SS5]
TRINITY_DN29302_c0_g1	5.945	6.733	6.238	3.364	1.93	3.93	1.10179	up	2.34194	0.0158821	0.145265	hypothetical protein PENSPDRAFT_216612 [Peniophora sp. CONT]
TRINITY_DN29304_c0_g1	0.886	4.462	2.149	6.227	5.295	5.947	-1.56558	down	2.1835	0.0211802	0.161511	hypothetical protein PLICRDRAFT_121618 [Plicaturopsis crispa FD-325 SS-3]
TRINITY_DN29310_c0_g1	0.139	1.02	0.581	2.087	1.811	3.037	-2.31722	down	0.646153	0.038641	0.209571	hypothetical protein AURDEDRAFT_116811 [Auricularia subglabra TFB-10046 SS5]
TRINITY_DN29317_c0_g2	0.418	1.53	1.173	0	0	0.063	5.46998	up	-0.817537	0.014454	0.140344	NAD(P)-binding protein [Auricularia subglabra TFB-10046 SS5]
TRINITY_DN29325_c0_g2	0	0	0	1.092	0.376	1.229	-4.93945	down	-1.05612	0.0307967	0.188726	calmodulin, partial [Pyrus communis]
TRINITY_DN29334_c0_g1	1.046	0.939	2.149	5.496	4.945	4.003	-1.87383	down	1.79266	0.00591114	0.105407
TRINITY_DN29336_c0_g1	0	0	0	1.876	2.315	1.492	-6.22655	down	0.0913823	0.00332209	0.0928805	40S ribosomal protein S6 [Orussus abietinus]
TRINITY_DN29339_c0_g1	2.758	2.028	3.683	6.729	5.466	5.117	-1.0459	down	2.25734	0.015888	0.145271	kinase-like protein, partial [Exidia glandulosa HHB12029]
TRINITY_DN29344_c0_g2	10.227	21.776	21.103	29.073	34.727	98.729	-1.47649	down	5.25293	0.037635	0.20734
TRINITY_DN29345_c0_g2	597.501	584.077	475.76	258.466	236.813	303.396	1.04804	up	8.79531	0.00177564	0.0786072	hypothetical protein AGABI2DRAFT_114401 [Agaricus bisporus var. bisporus H97]
TRINITY_DN29346_c0_g2	2.012	3.048	3.486	1.224	1.418	0.872	1.23984	up	1.14699	0.0176401	0.151564	hypothetical protein AURDEDRAFT_122212 [Auricularia subglabra TFB-10046 SS5]
TRINITY_DN29349_c0_g1	0.139	0.185	0.537	1.295	1.435	1.324	-2.37948	down	-0.12771	0.0332563	0.195617	hypothetical protein AURDEDRAFT_169469 [Auricularia subglabra TFB-10046 SS5]
TRINITY_DN29352_c0_g1	0.996	0.811	2.62	4.131	2.75	3.32	-1.34561	down	1.44097	0.0402592	0.213835
TRINITY_DN29355_c0_g1	0.647	0.324	0.954	3.435	2.52	2.669	-2.18315	down	0.973295	0.0141261	0.139143
TRINITY_DN29366_c0_g1	12.637	21.173	29.26	11.74	9.455	6.683	1.1175	up	4.06831	0.0246265	0.172483
TRINITY_DN29377_c0_g1	0.438	0.626	4.122	25.92	8.421	19.523	-3.94459	down	3.43809	0.0115239	0.129434
TRINITY_DN29379_c0_g2	1.623	4.601	2.774	11.696	8.917	13.124	-2.03625	down	2.95624	0.0020478	0.0821332
TRINITY_DN29380_c0_g1	0	0	0	3.276	1.221	3.425	-6.55906	down	0.52015	0.0250752	0.173944	heat shock 22 kDa protein, mitochondrial isoform X2 [Arachis ipaensis]
TRINITY_DN29381_c0_g1	3.187	5.354	3.662	7.662	8.9	17.422	-1.41645	down	3.04428	0.0160855	0.146145	hypothetical protein AURDEDRAFT_111704 [Auricularia subglabra TFB-10046 SS5]
TRINITY_DN29382_c0_g1	9.57	71.945	185.095	475.715	418.025	175.224	-2.70698	down	7.98819	0.0406057	0.21469	hypothetical protein AURDEDRAFT_55666 [Auricularia subglabra TFB-10046 SS5]
TRINITY_DN29388_c1_g2	89.326	87.926	381.174	30.861	16.749	28.99	2.5434	up	6.90471	0.00588175	0.105407
TRINITY_DN29389_c0_g1	0.249	0	0	1.77	2.639	2.459	-5.33871	down	0.394064	0.0110692	0.128183
TRINITY_DN29398_c0_g1	7.489	5.945	3.19	1.823	2.776	2.228	1.21515	up	2.0801	0.0229715	0.167035	sterol desaturase [Auricularia subglabra TFB-10046 SS5]
TRINITY_DN29402_c0_g1	158.736	281.266	255.015	1197.82	861.964	2488.19	-2.61323	down	9.86394	0.000802456	0.0678135
TRINITY_DN29411_c0_g1	4.82	4.16	4.001	8.2	12.188	9.625	-1.19074	down	2.98628	0.00458736	0.100205
TRINITY_DN29415_c0_g3	21.61	18.647	32.79	8.992	7.9	11.958	1.32385	up	4.22464	0.00395719	0.0970409	hypothetical protein AURDEDRAFT_113624 [Auricularia subglabra TFB-10046 SS5]
TRINITY_DN29417_c0_g2	0.906	0.904	2.653	3.655	2.972	3.005	-1.29197	down	1.3881	0.0397056	0.212382
TRINITY_DN29420_c0_g1	0.418	0.348	0.592	2.554	1.828	3.047	-2.37526	down	0.680082	0.0211658	0.161511	hypothetical protein AURDEDRAFT_126459 [Auricularia subglabra TFB-10046 SS5]
TRINITY_DN29425_c0_g1	1.016	1.24	1.48	5.293	6.115	9.667	-2.42965	down	2.16715	0.00322974	0.0919948	hypothetical protein AURDEDRAFT_184482 [Auricularia subglabra TFB-10046 SS5]
TRINITY_DN29430_c0_g2	225.696	254.021	125.096	88.478	125.662	64.716	1.09946	up	7.3211	0.0243508	0.171278	hypothetical protein EXIGLDRAFT_711736 [Exidia glandulosa HHB12029]
TRINITY_DN29435_c0_g1	3.545	3.326	2.883	9.353	9.66	10.035	-1.5673	down	2.83314	0.000529027	0.0651718
TRINITY_DN29438_c0_g1	3.197	11.021	3.99	3.461	0.641	0.893	1.98815	up	2.04006	0.040095	0.213575
TRINITY_DN29441_c0_g1	0.936	1.541	10.908	12.665	10.762	13.513	-2.27015	down	3.22715	0.0221656	0.164381	hypothetical protein AURDEDRAFT_166470 [Auricularia subglabra TFB-10046 SS5]
TRINITY_DN29457_c0_g1	0	0	0	1.066	0.615	1.061	-5.12767	down	-1.00332	0.00887141	0.119476	mitochondrial formate dehydrogenase [Vernicia fordii]
TRINITY_DN29458_c0_g1	1.743	2.561	4.232	6.57	5.176	6.126	-1.16303	down	2.28094	0.0186105	0.154508	hypothetical protein AURDEDRAFT_164359 [Auricularia subglabra TFB-10046 SS5]
TRINITY_DN29463_c0_g1	3.157	6.838	10.82	13.827	11.018	14.185	-1.07378	down	3.46002	0.0446447	0.223669
TRINITY_DN29463_c1_g1	5.278	5.25	2.138	7.292	10.975	15.635	-1.45256	down	3.06701	0.0216952	0.162773
TRINITY_DN29471_c1_g1	14.38	19.968	16.499	28.659	35.675	51.182	-1.16031	down	4.91158	0.00637986	0.107743
TRINITY_DN29487_c1_g1	2.838	3.836	2.741	9.943	10.924	16.392	-1.96051	down	3.07889	0.00092682	0.0694499
TRINITY_DN29492_c0_g1	6.742	8.785	12.87	12.982	17.159	28.98	-1.02755	down	3.98481	0.0423881	0.218595	Adaptor protein complex AP-1 gamma subunit [Auricularia subglabra TFB-10046 SS5]
TRINITY_DN29497_c0_g2	1.315	5.435	5.065	22.582	16.894	38.1	-2.9083	down	4.00345	0.00263299	0.0873287
TRINITY_DN2949_c1_g1	0	0	0	6.535	7.482	11.085	-8.32941	down	2.18688	0.00175575	0.0786072
TRINITY_DN29502_c1_g1	3.326	6.397	6.051	18.064	16.518	17.19	-1.7814	down	3.63465	0.00075363	0.0674024
TRINITY_DN29503_c0_g1	1.006	1.055	1.71	2.704	2.733	2.984	-1.16695	down	1.16764	0.0259668	0.176903
TRINITY_DN29527_c0_g1	2.539	4.972	3.168	0.264	0.803	0	4.35667	up	1.07773	0.0191557	0.155838
TRINITY_DN29542_c2_g1	4375.97	4960.12	3070.45	1878.28	1773.34	1000.72	1.43653	up	11.594	0.0042676	0.0982865
TRINITY_DN29547_c0_g2	0	0	0.625	2.704	3.553	2.932	-5.37137	down	0.867323	0.0121973	0.131575
TRINITY_DN29550_c0_g1	6.433	8.738	19.568	22.053	27.638	21.614	-1.19868	down	4.30292	0.0240012	0.170232	hypothetical protein AURDEDRAFT_112208 [Auricularia subglabra TFB-10046 SS5]
TRINITY_DN29553_c0_g1	0	0	0	8.455	4.493	5.401	-7.87245	down	1.76698	0.00333837	0.0929264	40S ribosomal protein S25-3 [Cucurbita moschata]
TRINITY_DN29556_c0_g1	0	0	0	0.951	0.846	1.198	-5.27722	down	-0.880659	0.00504854	0.101913	PREDICTED: 40S ribosomal protein S3a [Ornithorhynchus anatinus]
TRINITY_DN29561_c0_g1	410.434	426.964	373.664	154.338	144.76	227.657	1.22358	up	8.29326	0.0016675	0.0783626	ribosomal protein L32e [Auricularia subglabra TFB-10046 SS5]
TRINITY_DN29564_c0_g2	4.73	11.67	3.037	1.074	0.102	1.177	3.4326	up	1.92376	0.0172951	0.149893
TRINITY_DN29576_c0_g1	5.328	8.228	16.674	23.586	19.507	15.457	-1.1024	down	4.05028	0.0389346	0.210378	tubulin binding cofactor A [Auricularia subglabra TFB-10046 SS5]
TRINITY_DN29589_c0_g1	2.559	2.329	4.725	6.465	8.498	9.825	-1.40087	down	2.65872	0.0076484	0.114147
TRINITY_DN29594_c0_g1	0.518	0.545	0.932	2.167	2.024	1.734	-1.56374	down	0.56171	0.0322835	0.192694
TRINITY_DN29603_c0_g1	2.848	4.357	2.883	7.416	6.602	6.178	-1.03485	down	2.47237	0.00913881	0.120663	metalloprotease [Auricularia subglabra TFB-10046 SS5]
TRINITY_DN29608_c0_g1	5.895	5.655	6.424	2.572	2.947	3.467	1.01308	up	2.294	0.00638931	0.107771	hypothetical protein AURDEDRAFT_183903 [Auricularia subglabra TFB-10046 SS5]
TRINITY_DN29610_c0_g1	0	0	0	1.55	0.939	1.576	-5.70934	down	-0.426677	0.00619733	0.106976	PREDICTED: nuclear transport factor 2-like [Brassica rapa]
TRINITY_DN29620_c0_g1	0	0	0	1.233	0.863	1.313	-5.47256	down	-0.67578	0.00540889	0.103339	PREDICTED: perakine reductase-like [Phoenix dactylifera]
TRINITY_DN29624_c0_g1	0	0	0	6.509	2.887	6.536	-7.61684	down	1.53371	0.0103601	0.125457	defensin-like protein [Quercus suber]
TRINITY_DN29626_c0_g2	145.571	127.259	447.411	100.174	64.279	93.612	1.25568	up	7.51468	0.0462734	0.22729
TRINITY_DN29665_c0_g2	16.471	27.767	10.524	3.514	3.92	0.967	2.77184	up	3.49046	0.00364207	0.0953252	hypothetical protein AURDEDRAFT_182030 [Auricularia subglabra TFB-10046 SS5]
TRINITY_DN29675_c0_g2	14.46	11.751	12.355	28.104	26.229	39.193	-1.2588	down	4.58519	0.00209519	0.0821332
TRINITY_DN29685_c0_g1	4.69	4.3	4.55	2.167	2.238	1.839	1.11108	up	1.85133	0.00452181	0.100036	FAD/NAD(P)-binding domain-containing protein [Auricularia subglabra TFB-10046 SS5]
TRINITY_DN29691_c0_g1	4.292	10.616	25.39	72.272	61.042	43.007	-2.46242	down	5.34572	0.00542145	0.103339	hypothetical protein AURDEDRAFT_182376 [Auricularia subglabra TFB-10046 SS5]
TRINITY_DN29701_c0_g2	0.209	7.985	11.785	52.579	12.043	37.649	-3.52061	down	4.48094	0.0470352	0.229277
TRINITY_DN29709_c0_g1	5.756	4.415	3.979	0.44	0.777	0.767	2.85601	up	1.54318	0.000499476	0.0651718	hypothetical protein AURDEDRAFT_74411 [Auricularia subglabra TFB-10046 SS5]
TRINITY_DN29710_c0_g1	220.368	120.665	410.642	65.799	26.648	23.695	2.67223	up	7.34517	0.00300863	0.091342	hypothetical protein EXIGLDRAFT_795789 [Exidia glandulosa HHB12029]
TRINITY_DN29711_c0_g2	3.406	1.53	4.1	1.259	1.367	0.462	1.53441	up	1.18594	0.0409157	0.215186
TRINITY_DN29712_c0_g1	40.082	49.3	76.421	108.118	106.736	119.45	-1.06817	down	6.52351	0.00687027	0.110005
TRINITY_DN29716_c0_g1	0.319	0.973	0.899	5.196	2.776	3.31	-2.44242	down	1.31998	0.0179128	0.152122	hypothetical protein AURDEDRAFT_156137 [Auricularia subglabra TFB-10046 SS5]
TRINITY_DN29723_c1_g1	1.723	1.715	3.113	0.52	1.29	0.284	1.79206	up	0.685547	0.0322084	0.192694
TRINITY_DN29726_c0_g1	0	0	0.055	0.872	0.863	2.417	-5.02122	down	-0.431688	0.0373001	0.206537
TRINITY_DN29726_c0_g2	0	0	0.153	2.73	2.485	5.243	-6.08061	down	0.929271	0.0169334	0.148437
TRINITY_DN29733_c0_g1	0	0	0	8.675	4.484	8.017	-8.06555	down	1.9513	0.00414098	0.0978341	carbonic anhydrase isoform 1 [Solanum lycopersicum]
TRINITY_DN29737_c0_g1	3.426	3.708	6.665	9.855	11.47	16.14	-1.46904	down	3.22617	0.00571389	0.104472	hypothetical protein EXIGLDRAFT_599773 [Exidia glandulosa HHB12029]
TRINITY_DN29748_c0_g1	18.194	43.749	14.558	48.422	55.268	56.005	-1.24433	down	5.42004	0.0204956	0.159435
TRINITY_DN29757_c1_g2	9.68	13.316	7.257	28.324	35.035	39.792	-1.80591	down	4.60254	0.000652972	0.0658704
TRINITY_DN29757_c1_g3	0	0	0	2.14	1.221	1.807	-6.05773	down	-0.0747937	0.00549697	0.103378
TRINITY_DN29761_c0_g1	126.84	61.932	82.374	160.089	201.181	307.704	-1.31611	down	7.41236	0.0106881	0.126427	hypothetical protein AURDEDRAFT_81328 [Auricularia subglabra TFB-10046 SS5]
TRINITY_DN29762_c0_g1	0	0	0	6.024	4.663	10.571	-8.03543	down	1.92955	0.00632909	0.107412
TRINITY_DN29762_c0_g3	0.329	0	1.009	20.16	12.641	18.703	-6.20619	down	3.27886	0.00472936	0.100205
TRINITY_DN29778_c0_g1	29.347	27.953	34.62	83.396	66.457	70.958	-1.26794	down	5.84845	0.000616655	0.0658704
TRINITY_DN29780_c0_g1	0	1.449	0	2.026	1.794	1.492	-4.31822	down	0.294889	0.0388347	0.210148	hypothetical protein AURDEDRAFT_163633 [Auricularia subglabra TFB-10046 SS5]
TRINITY_DN29784_c0_g1	1.285	0.973	0.833	2.933	3.357	4.045	-1.67898	down	1.29993	0.0100165	0.124466	hypothetical protein EXIGLDRAFT_733334 [Exidia glandulosa HHB12029]
TRINITY_DN29797_c0_g1	0.677	2.074	1.162	0.132	0.111	0.189	2.9156	up	-0.392607	0.0242886	0.171224	MULTISPECIES: lysozyme [Bacteria]
TRINITY_DN29797_c1_g1	0.946	2.156	1.622	0.335	0.162	0.294	2.50029	up	-0.0214788	0.0166878	0.147717	lysis protein, partial [Escherichia coli]
TRINITY_DN29798_c0_g1	0	0	0	3.408	1.999	3.573	-6.84224	down	0.710734	0.00455263	0.100205
TRINITY_DN29801_c0_g1	5.407	7.185	7.433	23.145	24.205	12.735	-1.55273	down	3.90617	0.00411015	0.0975323	alpha/beta-hydrolase [Auricularia subglabra TFB-10046 SS5]
TRINITY_DN29804_c0_g1	12.677	26.458	50.418	66.363	80.968	64.601	-1.46278	down	5.80851	0.020287	0.159102	kinase-like protein [Auricularia subglabra TFB-10046 SS5]
TRINITY_DN29804_c0_g2	0.677	3.245	1.129	15.254	20.575	30.461	-4.02596	down	3.68521	0.00084979	0.0681884	kinase-like protein [Auricularia subglabra TFB-10046 SS5]
TRINITY_DN29805_c0_g1	0.827	4.74	3.508	41.244	21.993	20.048	-3.49961	down	4.10692	0.00159611	0.077696
TRINITY_DN29805_c0_g2	0.548	0.695	3.563	132.435	47.163	98.761	-6.19713	down	5.69849	0.000635944	0.0658704
TRINITY_DN29818_c0_g1	0	0	0	1.761	2.648	1.471	-6.25394	down	0.144642	0.005408	0.103339
TRINITY_DN29833_c0_g1	150.082	219.96	201.517	96.616	81.506	90.06	1.07093	up	7.25318	0.00209372	0.0821332
TRINITY_DN29843_c0_g3	0.986	1.17	1.546	0.123	0.102	0.158	3.16996	up	-0.423574	0.00944344	0.121827	Ferrichrome transport ATP-binding protein fhuC [Shigella dysenteriae 1617]
TRINITY_DN29845_c0_g2	17.477	30.584	61.6	103.653	74.272	84.765	-1.44272	down	6.10726	0.0169852	0.148796
TRINITY_DN29846_c0_g3	0	0	0	2.034	1.529	1.135	-5.94316	down	-0.184344	0.00542094	0.103339
TRINITY_DN29850_c0_g1	9.958	5.041	12.289	3.664	1.033	2.238	2.06575	up	2.66298	0.00973683	0.122664
TRINITY_DN29852_c0_g1	0	0	0	1.744	0.752	1.629	-5.65941	down	-0.419235	0.0155552	0.144623	glyceraldehyde 3-phosphate dehydrogenase, partial [Paeonia suffruticosa]
TRINITY_DN29853_c0_g1	1.524	2.098	1.02	0.511	0.743	0.41	1.39212	up	0.187593	0.0447274	0.22384
TRINITY_DN29861_c0_g1	3.386	5.632	7.586	12.172	14.417	12.189	-1.30891	down	3.35517	0.00617685	0.106976	Mog1p/PsbP-like protein [Auricularia subglabra TFB-10046 SS5]
TRINITY_DN29871_c0_g1	4.68	12.423	9.384	30.632	12.632	23.19	-1.35988	down	4.08192	0.0304168	0.187565
TRINITY_DN29872_c0_g1	0.956	2.364	0.526	5.223	4.527	10.718	-2.60784	down	2.10698	0.0166634	0.147717	hypothetical protein AURDEDRAFT_146295 [Auricularia subglabra TFB-10046 SS5]
TRINITY_DN29876_c1_g1	0.936	0.336	1.063	1.832	2.742	3.226	-1.76505	down	0.889266	0.0459487	0.226657	hypothetical protein AURDEDRAFT_124401 [Auricularia subglabra TFB-10046 SS5]
TRINITY_DN29882_c0_g1	3.207	1.02	2.763	5.557	5.859	6.861	-1.47987	down	2.21658	0.0149319	0.141988	hypothetical protein AURDEDRAFT_113870, partial [Auricularia subglabra TFB-10046 SS5]
TRINITY_DN29885_c0_g1	0	0	0	15.448	15.083	4.949	-8.71926	down	2.76569	0.0243278	0.171278
TRINITY_DN29891_c0_g1	16.76	12.111	16.861	79.063	86.707	86.183	-2.47619	down	5.77895	2.01e-05	0.0409264	hypothetical protein AURDEDRAFT_160266 [Auricularia subglabra TFB-10046 SS5]
TRINITY_DN29894_c0_g1	0	0.151	0.121	2.352	1.247	2.417	-4.52841	down	0.184582	0.0382956	0.208794	Glyceraldehyde 3-phosphate dehydrogenase [Macleaya cordata]
TRINITY_DN29895_c0_g1	0	0	0	1.823	0.931	1.576	-5.77835	down	-0.336833	0.00874055	0.119125
TRINITY_DN29905_c0_g1	0	0	0	2.915	1.29	3.489	-6.53107	down	0.466889	0.0189611	0.155004
TRINITY_DN29905_c1_g1	0	0	0	2.369	0.7	2.427	-5.96457	down	-0.0113171	0.0438787	0.221602
TRINITY_DN29906_c0_g1	0	0	0	1.312	0.675	1.513	-5.43668	down	-0.65656	0.0127199	0.132719	PREDICTED: serine--glyoxylate aminotransferase [Nelumbo nucifera]
TRINITY_DN29912_c0_g1	0.299	0.487	0.373	1.515	1.238	1.65	-1.91727	down	0.0111205	0.0383274	0.208814
TRINITY_DN29917_c0_g2	3.197	12.215	5.032	22.555	16.68	16.654	-1.69046	down	3.80298	0.00955822	0.122197	AAA-domain-containing protein [Auricularia subglabra TFB-10046 SS5]
TRINITY_DN29929_c0_g1	1.135	2.086	2.741	3.787	4.877	4.907	-1.27278	down	1.84477	0.0195846	0.157378	WD40 repeat-like protein [Punctularia strigosozonata HHB-11173 SS5]
TRINITY_DN29938_c0_g2	26.27	61.503	42.656	139.375	89.628	171.683	-1.66198	down	6.58348	0.00451632	0.100036
TRINITY_DN29947_c1_g1	19.937	61.781	52.84	19.394	3.263	4.235	2.61608	up	4.87048	0.0125111	0.132089
TRINITY_DN29978_c1_g1	4.431	4.636	3.3	0.942	1.964	2.059	1.38897	up	1.6418	0.0125131	0.132089	hypothetical protein AURDEDRAFT_110454, partial [Auricularia subglabra TFB-10046 SS5]
TRINITY_DN29985_c0_g1	0	0	0	1.083	0.649	1.524	-5.30455	down	-0.780791	0.0132926	0.135201	PREDICTED: histone H1-like [Oryza brachyantha]
TRINITY_DN29989_c0_g3	4.362	15.506	6.073	2.528	2.024	2.249	1.69117	up	2.53148	0.0144713	0.14041
TRINITY_DN29993_c0_g1	38.499	32.994	25.587	76.641	115.738	126.364	-1.70679	down	6.24472	0.000804915	0.0678135
TRINITY_DN29998_c0_g2	5.706	10.314	145.607	434.673	355.574	183.956	-3.89976	down	7.757	0.0126556	0.132719
TRINITY_DN30003_c0_g1	0	0	0	1.171	0.7	1.555	-5.41149	down	-0.686288	0.0114832	0.129434
TRINITY_DN30005_c0_g1	2.599	1.692	4.21	7.09	6.013	8.774	-1.41428	down	2.47699	0.00998901	0.124333	Dual specificity protein phosphatase 15 [Termitomyces sp. J132]
TRINITY_DN30019_c0_g1	8.963	6.478	6.556	1.515	3.135	2.27	1.71388	up	2.39812	0.00261545	0.0869557	hypothetical protein AURDEDRAFT_109602 [Auricularia subglabra TFB-10046 SS5]
TRINITY_DN30021_c0_g1	2.958	1.854	4.352	1.198	1.153	1.954	1.08965	up	1.30403	0.0460095	0.226738	kinase-like protein [Auricularia subglabra TFB-10046 SS5]
TRINITY_DN30022_c0_g1	2.151	2.7	1.655	76.051	56.165	52.076	-4.83124	down	5.15044	6.75e-06	0.0310256	hypothetical protein AURDEDRAFT_160910 [Auricularia subglabra TFB-10046 SS5]
TRINITY_DN30041_c0_g2	1.683	1.066	1.513	3.814	3.416	3.762	-1.35801	down	1.48661	0.00993233	0.124046	hypothetical protein AURDEDRAFT_162484 [Auricularia subglabra TFB-10046 SS5]
TRINITY_DN30042_c0_g1	10.476	9.329	3.782	2.237	3.69	0.862	1.84264	up	2.45272	0.0275304	0.181183	hypothetical protein AURDEDRAFT_154667 [Auricularia subglabra TFB-10046 SS5]
TRINITY_DN30049_c0_g1	528.56	573.056	654.42	343.985	275.973	253.285	1.00918	up	8.9113	0.00232962	0.0839404	UV excision repair protein Rad23 [Auricularia subglabra TFB-10046 SS5]
TRINITY_DN30054_c0_g1	27.644	26.041	18.209	9.309	8.797	11.832	1.25198	up	4.19695	0.00260352	0.0869557
TRINITY_DN30072_c0_g1	0	0	0	6.931	2.836	6.073	-7.60326	down	1.53122	0.0115612	0.129585	RAB21 protein [Oryza sativa Indica Group]
TRINITY_DN30075_c0_g1	0.667	0.997	2.094	3.065	2.571	3.415	-1.40759	down	1.2346	0.0329173	0.194467	kinase-like protein [Auricularia subglabra TFB-10046 SS5]
TRINITY_DN30075_c0_g2	22.068	35.451	34.39	38.849	67.311	103.689	-1.11767	down	5.76388	0.0328394	0.194394	kinase-like protein [Auricularia subglabra TFB-10046 SS5]
TRINITY_DN30083_c0_g1	25.264	21.057	21.136	42.724	67.917	61.123	-1.32805	down	5.45703	0.00169722	0.0783626	UPF0187-domain-containing protein [Auricularia subglabra TFB-10046 SS5]
TRINITY_DN30084_c0_g1	0.578	0.359	1.633	4.236	2.861	2.091	-2.04479	down	1.14499	0.0444905	0.223424	acyl-CoA synthetase [Auricularia subglabra TFB-10046 SS5]
TRINITY_DN30087_c0_g1	0	0	0.329	10.208	4.851	11.853	-7.06346	down	2.30133	0.0235995	0.168975
TRINITY_DN30087_c0_g2	0.04	0	0.373	13.29	5.637	13.008	-6.77604	down	2.55495	0.029174	0.184422
TRINITY_DN30090_c0_g1	1.404	5.227	1.063	0.185	0.239	0.41	2.8432	up	0.552637	0.0401691	0.213701	hypothetical protein EXIGLDRAFT_643551 [Exidia glandulosa HHB12029]
TRINITY_DN30091_c0_g2	273.148	195.704	131.432	73.039	63.8	56.31	1.57521	up	7.16467	0.00195435	0.0809128	hypothetical protein AURDEDRAFT_110986 [Auricularia subglabra TFB-10046 SS5]
TRINITY_DN30100_c0_g1	0	0	0	4.166	16.014	14.227	-8.59894	down	2.65713	0.0402545	0.213835
TRINITY_DN30110_c0_g1	1.165	0.753	4.067	4.624	5.107	7.765	-1.81547	down	2.10707	0.0235782	0.168975	Hydantoinase B/oxoprolinase [Auricularia subglabra TFB-10046 SS5]
TRINITY_DN30120_c0_g1	1.215	1.321	2.302	2.704	4.484	6.84	-1.4605	down	1.77369	0.0474216	0.230225
TRINITY_DN30122_c0_g1	0	0	0	2.228	1.119	2.48	-6.18117	down	0.0822788	0.0115755	0.129585
TRINITY_DN30133_c0_g2	1.464	3.708	2.346	0.361	0.205	0.567	2.74012	up	0.62165	0.00967426	0.12242	hypothetical protein AURDEDRAFT_88290 [Auricularia subglabra TFB-10046 SS5]
TRINITY_DN30135_c0_g1	3.605	1.877	2.938	9.292	12.863	9.488	-1.91287	down	2.89751	0.00123578	0.0724019
TRINITY_DN30156_c0_g1	2.31	1.437	2.489	0.317	0.769	1.093	1.71896	up	0.61941	0.0241049	0.170491	NAD(P)-binding protein [Auricularia subglabra TFB-10046 SS5]
TRINITY_DN30161_c0_g1	15.067	18.693	15.282	28.632	38.793	54.713	-1.27622	down	4.95256	0.0047343	0.100205
TRINITY_DN30161_c1_g1	19.389	21.776	50.988	40.478	70.966	68.52	-1.0675	down	5.65082	0.0468708	0.22888
TRINITY_DN30172_c0_g2	5.925	2.77	4.056	1.823	2.451	1.555	1.08461	up	1.77689	0.0301003	0.186597
TRINITY_DN30172_c1_g1	5.029	7.116	17.88	2.175	2.972	4.045	1.53688	up	2.86486	0.0261232	0.177163
TRINITY_DN30172_c1_g2	6.652	7.626	4.045	2.352	3.006	3.173	1.06291	up	2.26755	0.0179334	0.152122
TRINITY_DN30173_c0_g1	1.444	2.515	1.151	3.206	4.33	4.245	-1.28445	down	1.6182	0.0194932	0.157147	hypothetical protein AURDEDRAFT_162164 [Auricularia subglabra TFB-10046 SS5]
TRINITY_DN30188_c1_g1	16.67	10.361	12.739	3.884	3.886	5.979	1.54771	up	3.28206	0.00207405	0.0821332	ClpP/crotonase [Auricularia subglabra TFB-10046 SS5]
TRINITY_DN30189_c0_g1	4.67	3.801	2.313	6.024	6.551	10.749	-1.11327	down	2.61816	0.0300388	0.186511
TRINITY_DN30196_c0_g1	0	0	0	0.951	0.504	1.398	-5.08534	down	-0.965939	0.0186478	0.154508
TRINITY_DN30196_c0_g2	0	0	0	0.978	0.419	1.461	-5.01394	down	-0.978806	0.0290273	0.184147	zinc finger A20 and AN1 domain-containing stress-associated protein 8 [Populus trichocarpa]
TRINITY_DN30201_c0_g1	0	0	0	2.492	1.315	2.448	-6.31483	down	0.196921	0.00752768	0.113667	Major intrinsic protein [Macleaya cordata]
TRINITY_DN30205_c0_g1	0	0	0	4.421	3.972	7.565	-7.64994	down	1.52268	0.00399487	0.0970409
TRINITY_DN30213_c0_g1	0	0	0	2.669	0.837	1.818	-5.98466	down	-0.0307882	0.027927	0.182128	PREDICTED: coiled-coil-helix-coiled-coil-helix domain-containing protein 10, mitochondrial-like [Gossypium raimondii]
TRINITY_DN30218_c0_g2	3.565	3.639	14.58	17.245	25.418	14.374	-1.68304	down	3.89377	0.0221357	0.164291	alpha/beta-hydrolase [Auricularia subglabra TFB-10046 SS5]
TRINITY_DN30221_c0_g1	2.012	1.68	3.486	1.039	0.589	0.82	1.52508	up	0.831792	0.0179138	0.152122	MFS general substrate transporter [Auricularia subglabra TFB-10046 SS5]
TRINITY_DN30226_c0_g1	4.571	2.77	6.501	9.838	10.454	18.252	-1.47764	down	3.25012	0.0117347	0.1301	hypothetical protein AURDEDRAFT_113631 [Auricularia subglabra TFB-10046 SS5]
TRINITY_DN30229_c0_g1	5.198	13.107	95.891	116.89	306.635	72.303	-2.8855	down	6.87771	0.034537	0.199844	hypothetical protein AURDEDRAFT_130534 [Auricularia subglabra TFB-10046 SS5]
TRINITY_DN30233_c0_g2	5.487	4.752	5.931	2.193	2.699	3.037	1.04136	up	2.13448	0.00750597	0.113588
TRINITY_DN30235_c0_g1	0	0	0	2.765	2.067	1.156	-6.25698	down	0.186959	0.0115088	0.129434
TRINITY_DN30235_c1_g1	0	0	0	1.409	0.564	1.061	-5.23908	down	-0.837409	0.0160086	0.145794	60S ribosomal protein L27a-2-like [Prunus avium]
TRINITY_DN30235_c1_g2	0	0	0	7.671	3.117	2.7	-7.33007	down	1.34709	0.019385	0.156778
TRINITY_DN30235_c1_g3	0	0	0	1.145	0.837	1.271	-5.40302	down	-0.748026	0.00530908	0.103099	hypothetical protein TSUD_148300 [Trifolium subterraneum]
TRINITY_DN30237_c0_g1	0	0	0	1.603	0.572	1.408	-5.4186	down	-0.618433	0.0237588	0.169499	PREDICTED: 60S ribosomal protein L23a-1 [Fragaria vesca subsp. vesca]
TRINITY_DN30241_c0_g1	14.479	24.998	10.557	72.175	55.67	53.799	-1.95098	down	5.41256	0.000994851	0.0695011	kinase-like protein [Auricularia subglabra TFB-10046 SS5]
TRINITY_DN30242_c0_g2	69.469	95.668	56.557	189.99	206.664	200.653	-1.46919	down	7.22822	0.00070986	0.0658704	cyclin-domain-containing protein [Auricularia subglabra TFB-10046 SS5]
TRINITY_DN30248_c0_g1	0.428	0.661	0.921	2.105	2.263	4.014	-2.03146	down	0.903586	0.0351927	0.201189
TRINITY_DN30264_c0_g1	0	0	0	5.813	2.349	5.075	-7.34145	down	1.27121	0.0126617	0.132719
TRINITY_DN30281_c0_g1	406.699	666.162	357.681	154.409	243.757	256.963	1.10292	up	8.54558	0.0137688	0.137513	hypothetical protein AURDEDRAFT_109541, partial [Auricularia subglabra TFB-10046 SS5]
TRINITY_DN30284_c0_g1	217.331	237.089	229.384	129.748	85.315	102.859	1.11977	up	7.50999	0.00173208	0.0786072	PLP-dependent transferase [Auricularia subglabra TFB-10046 SS5]
TRINITY_DN30302_c0_g1	1.434	16.63	9.209	113.138	56.78	161.123	-4.09037	down	6.00237	0.00270936	0.088166	hypothetical protein AURDEDRAFT_112099 [Auricularia subglabra TFB-10046 SS5]
TRINITY_DN30303_c0_g1	18.771	18.635	37.909	83.951	67.687	48.272	-1.45954	down	5.68668	0.00634635	0.107506	hypothetical protein EXIGLDRAFT_595989, partial [Exidia glandulosa HHB12029]
TRINITY_DN30305_c0_g1	0	0	0	1.524	0.794	1.807	-5.67282	down	-0.418633	0.0130697	0.133967	PREDICTED: heat shock cognate 70 kDa protein 2-like [Gossypium arboreum]
TRINITY_DN30306_c0_g2	0	0	0	1.973	2.964	1.65	-6.42052	down	0.311976	0.00485174	0.100822
TRINITY_DN30317_c0_g1	0.398	1.124	1.03	17.799	9.591	11.149	-3.96974	down	2.93035	0.0015892	0.0776178
TRINITY_DN30326_c0_g1	1.882	1.078	2.028	3.946	2.921	5.159	-1.24804	down	1.62634	0.0338602	0.19742	hypothetical protein AURDEDRAFT_168949 [Auricularia subglabra TFB-10046 SS5]
TRINITY_DN30334_c0_g1	5.447	6.061	16.883	21.895	20.225	26.931	-1.46952	down	4.16578	0.0131892	0.1346	hypothetical protein OBBRIDRAFT_799451 [Obba rivulosa]
TRINITY_DN30339_c0_g1	0	0	0	0.934	0.598	1.576	-5.20046	down	-0.858522	0.0162173	0.146582
TRINITY_DN30342_c0_g1	4.362	6.872	4.966	9.494	10.907	11.695	-1.01455	down	3.13803	0.00752903	0.113667
TRINITY_DN30346_c0_g1	9.411	4.045	3.387	10.243	12.248	14.595	-1.25698	down	3.29734	0.0208581	0.160969	hypothetical protein EXIGLDRAFT_743858 [Exidia glandulosa HHB12029]
TRINITY_DN30353_c0_g1	0	0	0	3.179	1.512	2.564	-6.51501	down	0.411008	0.00825136	0.117188	annexin D1 [Quercus suber]
TRINITY_DN30355_c0_g2	8.485	5.111	13.605	19.948	18.739	18.535	-1.17727	down	3.96891	0.0143577	0.139899
TRINITY_DN30362_c0_g3	71.182	83.731	167.675	26.052	36.803	22.675	1.83334	up	6.24359	0.00254681	0.0869557	metalloprotease [Pseudozyma hubeiensis SY62]
TRINITY_DN30372_c0_g1	1.165	3.581	0.417	9.406	6.79	6.126	-2.66022	down	2.33506	0.0079118	0.115395	kinase-like protein [Auricularia subglabra TFB-10046 SS5]
TRINITY_DN30375_c0_g1	5.268	5.308	17.99	21.463	32.857	23.295	-1.67114	down	4.31212	0.0132155	0.1348
TRINITY_DN30381_c0_g2	5.019	2.028	3.245	7.979	8.874	15.782	-1.64635	down	2.95538	0.0104115	0.125457	hypothetical protein AURDEDRAFT_117240 [Auricularia subglabra TFB-10046 SS5]
TRINITY_DN30385_c0_g2	824.004	847.16	818.587	416.574	380.155	431.43	1.0159	up	9.40093	0.000823873	0.0681884	40S ribosomal protein S8 [Auricularia subglabra TFB-10046 SS5]
TRINITY_DN30387_c0_g1	6.393	10.129	6.611	3.32	3.562	2.9	1.20083	up	2.57064	0.00492171	0.100972	kinase-like protein, partial [Auricularia subglabra TFB-10046 SS5]
TRINITY_DN30389_c0_g1	5.099	7.162	6.249	2.123	2.656	2.711	1.2967	up	2.23563	0.00268863	0.0877717
TRINITY_DN30389_c1_g1	2.091	3.546	2.324	4.139	6.107	7.156	-1.13964	down	2.20225	0.022076	0.164176	hypothetical protein AURDEDRAFT_29900, partial [Auricularia subglabra TFB-10046 SS5]
TRINITY_DN30389_c1_g3	289.28	389.091	486.833	184.864	147.552	195.577	1.11483	up	8.27218	0.00397382	0.0970409
TRINITY_DN30392_c0_g1	0	0	0	7.16	4.749	2.606	-7.48475	down	1.46099	0.013267	0.135193
TRINITY_DN30396_c0_g1	0.837	1.924	1.875	13.246	11.855	13.534	-3.16445	down	2.99183	0.000188051	0.0516519	hypothetical protein AURDEDRAFT_125315 [Auricularia subglabra TFB-10046 SS5]
TRINITY_DN30396_c0_g2	2.071	2.225	1.14	16.02	11.248	15.267	-3.00024	down	3.1339	0.000243396	0.0568716	hypothetical protein AURDEDRAFT_125328 [Auricularia subglabra TFB-10046 SS5]
TRINITY_DN30396_c0_g3	0.339	5.215	0.581	9.292	4.92	6.063	-2.77416	down	2.26193	0.0209288	0.161052
TRINITY_DN30396_c0_g4	1.494	0.997	0.888	47.735	26.468	38.248	-4.99848	down	4.41416	0.000113662	0.0461251	hypothetical protein AURDEDRAFT_176295 [Auricularia subglabra TFB-10046 SS5]
TRINITY_DN30396_c0_g6	3.207	0	0	138.124	85.793	92.004	-9.50996	down	5.89048	0.00260758	0.0869557
TRINITY_DN30397_c0_g1	7.26	8.402	10.831	15.976	16.732	22.98	-1.07517	down	3.90488	0.00656415	0.108092
TRINITY_DN30399_c0_g1	8.803	12.261	17.431	26.836	24.871	30.924	-1.15695	down	4.47314	0.00626331	0.10729	cytochrome b5 [Auricularia subglabra TFB-10046 SS5]
TRINITY_DN30410_c0_g1	28.043	51.942	52.49	20.116	14.707	15.446	1.34579	up	5.05622	0.0042668	0.0982865	hypothetical protein AURDEDRAFT_59280 [Auricularia subglabra TFB-10046 SS5]
TRINITY_DN30411_c0_g1	4.77	2.016	3.64	0.379	0.922	0.693	2.38586	up	1.19262	0.00657831	0.108117	hypothetical protein AURDEDRAFT_156793 [Auricularia subglabra TFB-10046 SS5]
TRINITY_DN30428_c0_g2	29.736	52.522	36.013	20.23	12.931	18.231	1.17968	up	4.93313	0.00652523	0.107802
TRINITY_DN30436_c0_g1	4.521	9.77	8.376	22.943	18.67	21.971	-1.56605	down	3.9821	0.00223462	0.082771
TRINITY_DN30437_c0_g3	12.926	11.52	9.395	20.468	23.223	44.699	-1.30807	down	4.45375	0.0116769	0.129998
TRINITY_DN30438_c0_g1	3.336	5.076	3.256	2.448	1.836	1.156	1.08856	up	1.63281	0.0291789	0.184422
TRINITY_DN30444_c0_g1	0	0	0	1.004	0.615	1.797	-5.32125	down	-0.716995	0.0195192	0.157192	glutathione S-transferase L3-like [Rosa chinensis]
TRINITY_DN30445_c0_g1	9.301	8.17	7.992	3.356	3.673	3.751	1.23391	up	2.71899	0.00147083	0.0758821	hypothetical protein AURDEDRAFT_168477 [Auricularia subglabra TFB-10046 SS5]
TRINITY_DN30460_c0_g1	1.534	1.669	2.313	0.696	0.555	0.599	1.5491	up	0.431731	0.0124348	0.132089
TRINITY_DN30474_c0_g2	44.564	49.427	25.971	13.088	14.733	21.856	1.25273	up	4.92163	0.00909375	0.120587	hypothetical protein AURDEDRAFT_115775 [Auricularia subglabra TFB-10046 SS5]
TRINITY_DN30479_c0_g1	0	0	0	1.427	1.008	1.461	-5.6674	down	-0.48683	0.00424865	0.0982865	hypothetical protein CRG98_005006 [Punica granatum]
TRINITY_DN30485_c0_g2	0	0	0	1.154	0.828	2.322	-5.66158	down	-0.384257	0.0187032	0.154508	14-3-3 domain [Pseudocohnilembus persalinus]
TRINITY_DN30490_c0_g1	2.171	0.881	1.25	4.289	2.733	4.077	-1.37594	down	1.49426	0.0304941	0.187915
TRINITY_DN30492_c0_g1	0	0	0	3.523	1.324	2.942	-6.5654	down	0.506781	0.0178583	0.152049
TRINITY_DN304_c0_g1	31.648	51.455	53.695	107.087	90.055	102.796	-1.17408	down	6.32376	0.003226	0.0919948	hypothetical protein EXIGLDRAFT_770782 [Exidia glandulosa HHB12029]
TRINITY_DN30501_c0_g1	4.8	9.665	7.104	26.254	31.482	32.479	-2.12336	down	4.35659	0.000276735	0.058269
TRINITY_DN30524_c0_g1	3.316	2.132	2.828	5.161	7.268	7.324	-1.24263	down	2.36049	0.00840794	0.117715
TRINITY_DN30525_c1_g1	29.606	51.015	39.016	134.496	169.767	133.026	-1.90317	down	6.68497	0.000237945	0.0568716
TRINITY_DN30534_c0_g1	0	0	0	1.735	0.794	1.44	-5.6358	down	-0.46196	0.0118155	0.130328	probable aquaporin PIP-type pTOM75 [Nicotiana tabacum]
TRINITY_DN30534_c0_g2	0	0	0	1.392	0.658	1.398	-5.42289	down	-0.666878	0.0135921	0.136844	aquaporin PIP1-3 [Morus notabilis]
TRINITY_DN30553_c0_g1	53.775	76.604	117.159	36.647	30.927	41.988	1.10877	up	6.03279	0.0120983	0.131206
TRINITY_DN30558_c0_g1	1.265	5.296	1.951	8.191	4.937	6.903	-1.52159	down	2.36975	0.0249418	0.173438
TRINITY_DN30570_c0_g1	0	0	0	0.969	0.735	1.587	-5.33671	down	-0.758577	0.010989	0.127842	PREDICTED: uncharacterized protein At5g48480 [Ipomoea nil]
TRINITY_DN30583_c0_g1	48.597	37.722	17.836	10.718	16.381	17.852	1.12634	up	4.74123	0.0381876	0.208692	ABC transporter [Exidia glandulosa HHB12029]
TRINITY_DN30585_c0_g1	13.265	15.46	16.104	29.443	32.609	53.441	-1.32301	down	4.85653	0.0037139	0.0953252	hypothetical protein AURDEDRAFT_89969 [Auricularia subglabra TFB-10046 SS5]
TRINITY_DN30586_c0_g1	0	0	0	1.823	2.742	4.581	-6.80228	down	0.71341	0.0114921	0.129434
TRINITY_DN30589_c0_g1	0	0	0	1.779	0.871	1.313	-5.65657	down	-0.453184	0.00956788	0.122197	40S ribosomal protein S16, partial [Helianthus annuus]
TRINITY_DN30592_c0_g1	0.04	0	0.044	1.964	1.281	1.398	-4.87389	down	-0.183478	0.011114	0.128323	hypothetical protein AURDEDRAFT_166701 [Auricularia subglabra TFB-10046 SS5]
TRINITY_DN30593_c0_g1	4.262	4.844	9.746	16.355	18.423	36.02	-1.91486	down	4.0137	0.00557185	0.103819
TRINITY_DN30594_c0_g1	0	0	0	1.876	0.786	1.114	-5.56627	down	-0.515464	0.0134345	0.136096	hypothetical protein AQUCO_01600427v1 [Aquilegia coerulea]
TRINITY_DN30610_c0_g1	0	0	0	1.198	0.632	1.208	-5.26527	down	-0.847769	0.0104368	0.125601	PREDICTED: sucrose synthase [Nelumbo nucifera]
TRINITY_DN30617_c0_g1	0	0	0	3.919	1.691	3.32	-6.7974	down	0.709756	0.0107209	0.126427	PREDICTED: non-classical arabinogalactan protein 30 [Eucalyptus grandis]
TRINITY_DN3061_c0_g1	0	0	0	4.589	2.289	5.096	-7.217	down	1.11758	0.00881008	0.119465
TRINITY_DN30628_c0_g1	18.742	23.097	21.333	41.482	41.415	49.123	-1.0692	down	5.1556	0.00140444	0.0752534	Phosphoacetylglucosamine mutase [Trametes pubescens]
TRINITY_DN30629_c0_g1	11.552	25.577	7.159	24.238	30.252	46.349	-1.34708	down	4.69687	0.0316963	0.191182
TRINITY_DN30657_c0_g1	23.581	21.521	24.929	72.915	34.591	51.088	-1.11852	down	5.39222	0.0110434	0.128043	hypothetical protein EXIGLDRAFT_727163 [Exidia glandulosa HHB12029]
TRINITY_DN30657_c0_g2	11.86	6.559	8.288	3.206	1.7	0.504	2.52968	up	2.55967	0.00625075	0.10729
TRINITY_DN30664_c0_g1	9.231	20.594	26.354	37.29	31.243	41.663	-1.1008	down	4.92857	0.0296709	0.18538
TRINITY_DN30673_c0_g2	6.991	9.109	10.579	3.188	0.769	3.478	2.11109	up	2.62911	0.0104711	0.125806	hypothetical protein GALMADRAFT_156110 [Galerina marginata CBS 339.88]
TRINITY_DN30676_c0_g1	10.825	19.064	6.621	49.585	20.601	49.995	-1.7511	down	4.81698	0.0143489	0.139899
TRINITY_DN30678_c0_g1	0	0	0	4.888	2.161	2.974	-6.97337	down	0.894064	0.00834467	0.117306	PREDICTED: repetitive proline-rich cell wall protein 1 [Prunus mume]
TRINITY_DN30682_c1_g1	5.119	6.675	4.648	12.964	12.128	17.674	-1.37419	down	3.42439	0.00227388	0.0833094
TRINITY_DN30683_c0_g1	150.491	313.866	715.471	1010.47	1311.18	746.1	-1.62811	down	9.64035	0.0273398	0.180449
TRINITY_DN30686_c0_g1	29.297	281.765	135.499	23.7	20.259	21.456	2.24426	up	6.49753	0.0273444	0.180449
TRINITY_DN30693_c0_g1	69.858	202.832	290.995	777.337	535.198	567.314	-1.95215	down	8.82146	0.0091274	0.120663	hypothetical protein UCRNP2_7833 [Neofusicoccum parvum UCRNP2]
TRINITY_DN30719_c0_g1	13.523	9.909	13.66	5.355	6.158	6.924	1.00414	up	3.34508	0.00642724	0.107802	hypothetical protein AURDEDRAFT_48652, partial [Auricularia subglabra TFB-10046 SS5]
TRINITY_DN30726_c0_g1	0.846	1.982	1.524	2.827	2.648	3.047	-1.08012	down	1.23237	0.0416169	0.217051
TRINITY_DN30730_c0_g1	0.11	1.263	0	7.733	3.775	4.15	-5.07392	down	1.65241	0.0289754	0.184099	hypothetical protein AURDEDRAFT_185922 [Auricularia subglabra TFB-10046 SS5]
TRINITY_DN30730_c0_g2	0	0	0	5.364	2.084	4.907	-7.22548	down	1.16543	0.0157256	0.144698
TRINITY_DN30731_c0_g1	16.969	8.657	15.808	6.385	6.346	6.924	1.02159	up	3.48922	0.016916	0.148331	phosphomannomutase [Auricularia subglabra TFB-10046 SS5]
TRINITY_DN30734_c0_g1	0.279	0.29	0.099	2.686	2.11	2.469	-3.42635	down	0.542024	0.00917572	0.120865
TRINITY_DN30742_c0_g2	0	0	0	1.048	0.897	1.797	-5.54331	down	-0.568236	0.00861826	0.118839
TRINITY_DN30744_c0_g1	2.878	4.276	2.083	0.625	1.392	2.028	1.31223	up	1.24453	0.0459599	0.226657	hypothetical protein AURDEDRAFT_127030 [Auricularia subglabra TFB-10046 SS5]
TRINITY_DN30748_c0_g2	2.768	3.013	1.908	22.723	13.358	16.57	-2.77083	down	3.47397	0.000247192	0.0568716
TRINITY_DN30748_c0_g3	2.061	8.877	1.425	21.454	16.791	32.342	-2.98175	down	3.89184	0.00294459	0.0908968
TRINITY_DN30755_c0_g2	0	0	0	1.744	1.144	2.259	-6.02392	down	-0.101067	0.00723084	0.112167	21 kDa protein-like [Quercus suber]
TRINITY_DN30763_c0_g1	7.299	9.862	14.92	21.569	35.06	47.515	-1.68952	down	4.62982	0.00551339	0.103378	hypothetical protein AURDEDRAFT_110220 [Auricularia subglabra TFB-10046 SS5]
TRINITY_DN30765_c0_g1	3.436	2.434	14.01	19.05	24.726	11.642	-1.83607	down	3.83867	0.027699	0.181475	hypothetical protein AURDEDRAFT_129696 [Auricularia subglabra TFB-10046 SS5]
TRINITY_DN30777_c0_g1	0.219	0	15.94	156.628	101.901	205.822	-8.15453	down	6.44539	0.0038647	0.0965991	hypothetical protein AURDEDRAFT_183274 [Auricularia subglabra TFB-10046 SS5]
TRINITY_DN30779_c0_g1	0.956	10.245	6.907	21.648	22.078	14.133	-2.26545	down	3.81713	0.0252645	0.174516	glycoside hydrolase family 76 protein [Auricularia subglabra TFB-10046 SS5]
TRINITY_DN30782_c0_g1	2.3	1.599	0.833	0.449	0.436	0.641	1.56059	up	0.172582	0.0420998	0.218004	hypothetical protein AURDEDRAFT_68049 [Auricularia subglabra TFB-10046 SS5]
TRINITY_DN30785_c1_g1	0.697	1.379	1.666	0.361	0.12	0.105	2.70705	up	-0.339777	0.0266362	0.178566	hypothetical protein AURDEDRAFT_34095, partial [Auricularia subglabra TFB-10046 SS5]
TRINITY_DN30785_c1_g2	1.922	0.95	2.193	0.255	0.248	0.042	3.25646	up	0.0592316	0.0155699	0.144623
TRINITY_DN30792_c0_g1	4.909	4.126	6.501	8.71	10.053	14.49	-1.07906	down	3.15164	0.0140733	0.138996
TRINITY_DN30796_c0_g1	0	0	0	3.91	2.033	3.814	-6.94731	down	0.832314	0.00636739	0.107664	peroxidase 42 [Populus trichocarpa]
TRINITY_DN30804_c0_g1	508.364	684.739	635.071	217.011	193.665	190.45	1.59061	up	8.78513	0.000138702	0.0490703	hypothetical protein AURDEDRAFT_156258 [Auricularia subglabra TFB-10046 SS5]
TRINITY_DN30806_c0_g1	0	0	0	1.506	0.512	1.103	-5.22772	down	-0.804476	0.0239131	0.170029	Clavaminate synthase-like protein [Auricularia subglabra TFB-10046 SS5]
TRINITY_DN30808_c0_g1	3.017	2.909	3.135	0.881	1.102	1.261	1.50604	up	1.16518	0.00301554	0.091342
TRINITY_DN30813_c0_g1	18.771	15.958	9.494	3.065	4.407	10.791	1.44378	up	3.47311	0.0307316	0.188685
TRINITY_DN30825_c0_g3	4.611	4.172	9.954	14.321	12.76	10.077	-1.08735	down	3.38407	0.0253983	0.174777
TRINITY_DN30832_c1_g1	22.227	25.403	16.652	47.762	51.092	39.866	-1.13083	down	5.22373	0.00289705	0.0906394
TRINITY_DN30840_c0_g1	18.124	21.625	38.622	65.244	57.651	56.951	-1.27871	down	5.57895	0.00524269	0.102604
TRINITY_DN30857_c0_g2	0	0	0	1.497	0.76	2.291	-5.73087	down	-0.305051	0.0234196	0.168661	hypothetical protein AXG93_1130s1390 [Marchantia polymorpha subsp. ruderalis]
TRINITY_DN30868_c0_g1	1.753	1.24	3.3	0.608	0.871	0.441	1.63176	up	0.617447	0.0300258	0.186511	hypothetical protein AURDEDRAFT_128195 [Auricularia subglabra TFB-10046 SS5]
TRINITY_DN30869_c0_g1	1.424	2.295	2.938	4.219	5.031	3.835	-1.04767	down	1.86885	0.0281273	0.182304	alpha/beta-hydrolase [Auricularia subglabra TFB-10046 SS5]
TRINITY_DN30870_c0_g1	3.386	2.99	4.275	13.114	12.12	14.816	-1.9142	down	3.21666	0.000248671	0.0568716
TRINITY_DN30874_c0_g1	106.166	184.718	336.117	75.866	46.813	51.498	1.71793	up	7.21135	0.00743989	0.113427
TRINITY_DN30885_c0_g2	0	0	0	37.484	17.996	30.241	-10.0801	down	3.9761	0.00243762	0.0855606
TRINITY_DN30891_c0_g1	5.477	10.998	14.109	4.368	4.416	4.791	1.05475	up	3.01329	0.0314643	0.190387
TRINITY_DN30891_c0_g3	1.922	4.033	3.377	1.383	0.965	1.408	1.25025	up	1.23981	0.0209262	0.161052
TRINITY_DN30899_c1_g1	0.886	1.53	0.745	3.866	2.11	2.396	-1.42317	down	1.08809	0.0487827	0.233194	kinase-like protein [Auricularia subglabra TFB-10046 SS5]
TRINITY_DN30900_c0_g1	1.085	2.063	1.864	4.43	4.416	3.898	-1.42286	down	1.70836	0.00807933	0.116433
TRINITY_DN30906_c0_g5	1.534	1.333	1.052	0.414	0.589	0.662	1.27612	up	0.0114455	0.0476843	0.230891
TRINITY_DN30906_c0_g6	1.444	1.078	1.37	0.291	0.359	0.672	1.67783	up	-0.0909378	0.0285025	0.182986
TRINITY_DN30921_c0_g1	2.45	5.516	5.065	20.671	24.367	9.362	-2.06202	down	3.66931	0.00749367	0.113588	hypothetical protein AURDEDRAFT_110517 [Auricularia subglabra TFB-10046 SS5]
TRINITY_DN30930_c0_g2	1.245	1.935	0.943	0.229	0.231	0.431	2.23376	up	-0.163609	0.01848	0.154345
TRINITY_DN30934_c0_g1	15.097	20.026	45.736	144.078	135.066	194.632	-2.70318	down	6.66381	0.000535941	0.0653296
TRINITY_DN30935_c0_g1	0.229	0.51	0.088	1.612	1.512	1.513	-2.63183	down	0.00383215	0.0232771	0.168161	hypothetical protein AURDEDRAFT_160320 [Auricularia subglabra TFB-10046 SS5]
TRINITY_DN30948_c1_g1	0	0	0	0.995	0.504	1.292	-5.07653	down	-0.990984	0.016886	0.148209	unnamed protein product [Coffea canephora]
TRINITY_DN30950_c0_g1	261.038	294.524	301.585	144.501	112.381	149.439	1.08014	up	7.84338	0.00132696	0.0741033	hypothetical protein JAAARDRAFT_116925 [Jaapia argillacea MUCL 33604]
TRINITY_DN3095_c0_g1	0	0	0	1.418	1.597	1.776	-5.9815	down	-0.182982	0.00241218	0.0852293
TRINITY_DN30960_c0_g1	2.022	5.748	7.181	43.719	35.3	44.268	-3.23999	down	4.66677	0.000268416	0.058269	hypothetical protein AURDEDRAFT_115447 [Auricularia subglabra TFB-10046 SS5]
TRINITY_DN30966_c0_g1	4.023	2.016	4.352	39.809	29.688	46.055	-3.5046	down	4.52365	6.44e-05	0.0455719	hypothetical protein AURDEDRAFT_183358 [Auricularia subglabra TFB-10046 SS5]
TRINITY_DN30969_c0_g7	3.207	3.79	3.76	1.189	1.29	2.017	1.30846	up	1.46451	0.00645895	0.107802	hypothetical protein AURDEDRAFT_67609, partial [Auricularia subglabra TFB-10046 SS5]
TRINITY_DN30977_c0_g2	3.824	3.002	1.074	0	0.171	0.147	5.13433	up	0.536329	0.035165	0.201189
TRINITY_DN30978_c0_g1	2.251	11.914	1.94	0.74	0.299	1.051	2.58202	up	1.64451	0.0458223	0.22655	hypothetical protein AURDEDRAFT_50725 [Auricularia subglabra TFB-10046 SS5]
TRINITY_DN30992_c0_g1	140.283	186.781	232.848	48.766	59.402	87.854	1.52323	up	7.1033	0.00205207	0.0821332
TRINITY_DN30999_c0_g1	0	0	0	11.766	5.851	8.984	-8.3993	down	2.29248	0.00356927	0.0950093	Extensin domain [Macleaya cordata]
TRINITY_DN31000_c0_g1	13.055	10.882	41.286	57.776	46.462	41.316	-1.4115	down	5.30175	0.0277664	0.181481	hypothetical protein AURDEDRAFT_115849 [Auricularia subglabra TFB-10046 SS5]
TRINITY_DN31007_c0_g1	8.972	9.862	6.665	15.386	17.347	18.746	-1.02978	down	3.81104	0.00491466	0.100929
TRINITY_DN31008_c0_g1	23.8	68.213	30.235	80.947	73.221	90.039	-1.15794	down	6.05141	0.0241545	0.170695	hypothetical protein AURDEDRAFT_28000, partial [Auricularia subglabra TFB-10046 SS5]
TRINITY_DN31011_c0_g1	3.187	1.704	3.574	0.828	0.897	0.778	1.68533	up	1.02046	0.00815354	0.11666	generic peroxidase [Auricularia subglabra TFB-10046 SS5]
TRINITY_DN31022_c0_g2	2.978	0.927	2.324	0.282	0.709	0.42	2.08583	up	0.504749	0.0273916	0.180609
TRINITY_DN31024_c0_g1	0	0	0	0.942	0.436	1.429	-5.02074	down	-0.991131	0.0253575	0.174718	Plastocyanin-like protein [Corchorus olitorius]
TRINITY_DN31030_c0_g1	2.699	2.77	1.995	0.845	0.982	0.757	1.49966	up	0.866883	0.00611579	0.106465	hypothetical protein AURDEDRAFT_79489 [Auricularia subglabra TFB-10046 SS5]
TRINITY_DN31033_c0_g2	0.677	29.158	2.324	222.964	55.84	178.114	-5.28501	down	6.46673	0.00482619	0.100822
TRINITY_DN31037_c0_g2	0	0	0	0.898	0.914	0.672	-5.06501	down	-1.10635	0.00586956	0.105381
TRINITY_DN31039_c0_g1	10.436	14.428	17.233	33.749	33.241	26.174	-1.17462	down	4.64756	0.00353597	0.0948849	hypothetical protein [Sporisorium scitamineum]
TRINITY_DN31040_c0_g1	0.717	2.016	32.384	62.126	18.278	31.397	-3.19532	down	4.78591	0.0398299	0.212964
TRINITY_DN31042_c0_g1	0.478	0.522	1.721	6.086	3.758	9.352	-2.95241	down	1.97925	0.0174533	0.150802
TRINITY_DN31059_c0_g1	1494.97	1974.96	1281.13	533.851	534.685	391.47	1.68899	up	10.1304	0.000400275	0.0610254
TRINITY_DN31065_c0_g1	1.334	0.939	1.392	0	0	0	6.71955	up	-0.562718	0.00155491	0.0773063	hypothetical protein SAMN04488243_1783 [Thermus arciformis]
TRINITY_DN31093_c0_g1	133.163	175.818	141.09	51.769	60.128	57.855	1.39332	up	6.80971	0.000308903	0.058269	hypothetical protein AURDEDRAFT_183714 [Auricularia subglabra TFB-10046 SS5]
TRINITY_DN31105_c0_g2	0	0	0	2.404	1.802	0.672	-5.89873	down	-0.09393	0.0322671	0.192694
TRINITY_DN31109_c0_g2	0	0	0	1.717	1.127	2.08	-5.96852	down	-0.163382	0.00628231	0.10729
TRINITY_DN31113_c0_g1	2.041	2.283	2.883	5.628	4.629	5.002	-1.08194	down	2.05098	0.00941298	0.121673	hypothetical protein AURDEDRAFT_110293 [Auricularia subglabra TFB-10046 SS5]
TRINITY_DN31116_c0_g3	0.578	0	0	1.894	1.085	1.061	-4.15943	down	-0.227661	0.0489126	0.233399
TRINITY_DN31127_c0_g1	13.543	21.301	33.239	56.965	48.068	69.697	-1.44368	down	5.47274	0.00567872	0.104261	hypothetical protein AURDEDRAFT_114668 [Auricularia subglabra TFB-10046 SS5]
TRINITY_DN31128_c0_g1	2.121	3.013	1.94	0.872	0.623	0.609	1.68905	up	0.724368	0.00652678	0.107802
TRINITY_DN31148_c0_g1	0	0.533	0.296	2.686	1.87	3.51	-4.06824	down	0.68938	0.0338556	0.19742	hypothetical protein AURDEDRAFT_112591 [Auricularia subglabra TFB-10046 SS5]
TRINITY_DN31158_c0_g1	0	0	0	3.919	1.999	3.94	-6.95786	down	0.846407	0.00707086	0.11137	Antimicrobial peptide 2d like [Actinidia chinensis var. chinensis]
TRINITY_DN31165_c0_g2	0	0	0	4.545	1.785	3.993	-6.98002	down	0.914168	0.0149904	0.142232	PREDICTED: oxygen-evolving enhancer protein 2, chloroplastic [Elaeis guineensis]
TRINITY_DN31179_c0_g5	1.036	1.252	0.329	2.175	2.818	2.753	-1.70948	down	0.924791	0.0293845	0.184882	hypothetical protein AURDEDRAFT_154555 [Auricularia subglabra TFB-10046 SS5]
TRINITY_DN31182_c0_g1	25.483	39.171	49.705	15.959	14.861	10.308	1.43546	up	4.83663	0.00369571	0.0953252
TRINITY_DN31189_c0_g1	3.525	3.141	9.998	15.008	8.302	10.445	-1.17773	down	3.22792	0.049194	0.234053	hypothetical protein AURDEDRAFT_182467 [Auricularia subglabra TFB-10046 SS5]
TRINITY_DN31193_c0_g1	0.966	1.391	1.71	0.484	0.393	0.715	1.36733	up	0.0434855	0.0436989	0.221233	hypothetical protein AURDEDRAFT_115108 [Auricularia subglabra TFB-10046 SS5]
TRINITY_DN31195_c0_g1	1.285	0.116	1.831	0	0	0	5.99175	up	-0.687511	0.0279211	0.182128	60S ribosomal protein L11 [Linderina pennispora]
TRINITY_DN31202_c0_g1	3.296	8.611	3.267	28.13	14.255	37.249	-2.45529	down	4.08532	0.00364602	0.0953252	hypothetical protein AURDEDRAFT_169804 [Auricularia subglabra TFB-10046 SS5]
TRINITY_DN31205_c0_g1	19.429	55.083	42.481	89.772	75.638	88.379	-1.25045	down	6.0815	0.0164469	0.147498	hypothetical protein AURDEDRAFT_115310 [Auricularia subglabra TFB-10046 SS5]
TRINITY_DN31206_c0_g2	0.807	0.591	0.449	7.513	5.441	10.739	-3.58407	down	2.20485	0.00426221	0.0982865	WD40 repeat-like protein [Auricularia subglabra TFB-10046 SS5]
TRINITY_DN31208_c0_g1	2.938	2.179	3.519	1.171	1.281	1.818	1.04257	up	1.23631	0.0252178	0.174516	hypothetical protein AURDEDRAFT_125762 [Auricularia subglabra TFB-10046 SS5]
TRINITY_DN31211_c0_g1	0	0	0	4.439	1.708	3.835	-6.92387	down	0.862987	0.016189	0.146471
TRINITY_DN31212_c0_g2	0	0	0	4.025	4.646	1.513	-6.94762	down	0.964154	0.0247482	0.172893
TRINITY_DN31217_c0_g1	0.657	1.194	1.184	0	0	0	6.36348	up	-0.870239	0.00259954	0.0869557
TRINITY_DN31221_c1_g2	0	0	0	6.641	10.036	3.72	-7.98154	down	1.96199	0.0113789	0.129434
TRINITY_DN31227_c0_g1	3.316	3.384	3.081	13.634	10.36	9.121	-1.74245	down	2.98868	0.000785793	0.0677712
TRINITY_DN31229_c0_g1	6.692	7.857	17.299	2.616	3.246	4.108	1.56743	up	2.9495	0.00994346	0.124046
TRINITY_DN31235_c0_g1	0	0	0	1.682	1.093	1.187	-5.71122	down	-0.435029	0.00465476	0.100205
TRINITY_DN31236_c0_g1	5.009	6.049	11.039	1.418	1.298	1.124	2.41364	up	2.26063	0.00089587	0.0681884	hypothetical protein AURDEDRAFT_169329 [Auricularia subglabra TFB-10046 SS5]
TRINITY_DN31247_c0_g1	3.993	0	39.312	47.092	39.971	46.57	-4.49002	down	5.04908	0.0496736	0.234958
TRINITY_DN31247_c0_g4	6.762	28.799	90.936	222.216	140.199	107.692	-2.53317	down	6.81125	0.0258774	0.17671
TRINITY_DN31252_c0_g1	9.739	8.217	7.093	44.952	109.913	236.399	-3.66356	down	6.19871	0.0013607	0.0742497	small heat shock protein [Exidia glandulosa HHB12029]
TRINITY_DN31254_c0_g2	0	0	0	2.307	1.17	0.651	-5.64682	down	-0.353207	0.0280115	0.182134
TRINITY_DN31263_c0_g1	1.315	1.263	1.831	5.152	4.689	3.289	-1.54945	down	1.71305	0.0100594	0.124466	hypothetical protein AURDEDRAFT_143158 [Auricularia subglabra TFB-10046 SS5]
TRINITY_DN31264_c0_g1	5.547	2.028	6.336	1.867	1.862	1.292	1.33647	up	1.82031	0.0360344	0.203597
TRINITY_DN31265_c0_g1	0.677	1.669	4.999	0	0	0	7.20337	up	0.465354	0.0249481	0.173438	low density lipoprotein receptor family protein, putative [Bodo saltans]
TRINITY_DN31271_c0_g2	126.541	28.474	100.824	9.406	20.08	35.768	1.92254	up	5.88518	0.034485	0.199793	hypothetical protein AURDEDRAFT_126847 [Auricularia subglabra TFB-10046 SS5]
TRINITY_DN31276_c0_g2	4.212	2.445	2.85	1.894	1.315	1.429	1.01767	up	1.37186	0.0273599	0.180449
TRINITY_DN31277_c0_g1	1.334	2.271	1.59	4.254	3.681	3.583	-1.18147	down	1.61948	0.0138802	0.138076
TRINITY_DN31280_c1_g1	5.258	7.811	5.47	67.314	38.195	41.242	-2.96446	down	4.9372	8.92e-05	0.0461251
TRINITY_DN31285_c0_g1	2.241	3.083	1.82	6.218	6.269	7.723	-1.53049	down	2.31578	0.00261213	0.0869557	hypothetical protein AURDEDRAFT_116994 [Auricularia subglabra TFB-10046 SS5]
TRINITY_DN31288_c0_g1	9.769	8.773	10.711	4.95	3.852	3.467	1.25857	up	2.92769	0.00219791	0.0822947	hypothetical protein EXIGLDRAFT_666480 [Exidia glandulosa HHB12029]
TRINITY_DN31290_c0_g1	0.767	1.576	8.913	46.035	12.7	16.707	-3.28926	down	4.0258	0.0149083	0.141962	hypothetical protein AURDEDRAFT_115572 [Auricularia subglabra TFB-10046 SS5]
TRINITY_DN31291_c0_g1	0	0	0	2.968	1.409	2.532	-6.44774	down	0.343031	0.00873456	0.119125	PREDICTED: 60S ribosomal protein L8 [Vitis vinifera]
TRINITY_DN31292_c0_g3	702.423	694.903	614.011	280.027	290.638	395.547	1.06729	up	9.07301	0.00207388	0.0821332	60S ribosomal protein L21 [Auricularia subglabra TFB-10046 SS5]
TRINITY_DN31300_c0_g2	4.093	4.207	2.598	7.962	6.807	7.481	-1.05518	down	2.60012	0.00946802	0.121827	hypothetical protein AURDEDRAFT_108354 [Auricularia subglabra TFB-10046 SS5]
TRINITY_DN31311_c1_g1	47.92	76.233	65.974	178.241	153.625	118.063	-1.25484	down	6.88838	0.00268436	0.0877717
TRINITY_DN31317_c0_g1	20.275	16.294	15.381	51.258	52.33	51.645	-1.59136	down	5.25179	0.000181115	0.0512945	hypothetical protein AURDEDRAFT_182346 [Auricularia subglabra TFB-10046 SS5]
TRINITY_DN31318_c0_g1	0	0	0	3.162	1.324	1.082	-6.0696	down	0.0692154	0.023543	0.168975
TRINITY_DN31325_c0_g1	2.151	7.521	2.225	22.864	10.907	24.094	-2.4937	down	3.64986	0.00472788	0.100205	Ras-like GTP-binding protein Rho1 [Cyphomyrmex costatus]
TRINITY_DN31326_c0_g1	0.09	0	0.11	40.822	35.82	26.952	-8.85125	down	4.28168	0.00114948	0.0713987	hypothetical protein AURDEDRAFT_154225 [Auricularia subglabra TFB-10046 SS5]
TRINITY_DN31326_c0_g3	5.487	0	6.413	148.235	108.922	144.3	-6.80356	down	6.2486	0.00404902	0.0975323
TRINITY_DN31326_c0_g4	0	0	0.033	7.847	6.722	11.495	-7.85336	down	2.24083	0.0026561	0.0876329
TRINITY_DN31328_c0_g1	6.702	7.649	8.803	3.118	3.425	3.919	1.14649	up	2.61706	0.00316141	0.0918545	hypothetical protein AURDEDRAFT_157819 [Auricularia subglabra TFB-10046 SS5]
TRINITY_DN31331_c0_g1	28.959	48.628	32.855	80.745	61.059	74.404	-1.00342	down	5.89622	0.0072232	0.112167	Dbl homology domain-containing protein [Exidia glandulosa HHB12029]
TRINITY_DN31332_c0_g1	26.987	101.706	60.613	321.377	142.266	130.346	-1.72984	down	7.18159	0.020983	0.161064	kinase-like protein [Auricularia subglabra TFB-10046 SS5]
TRINITY_DN31332_c1_g1	0	0	0	41.103	10.787	9.236	-9.31875	down	3.53568	0.0478199	0.231142
TRINITY_DN31337_c0_g1	29.049	41.697	11.083	2.396	3.297	5.958	2.72459	up	4.03293	0.00361684	0.0953252	DUF427-domain-containing protein [Auricularia subglabra TFB-10046 SS5]
TRINITY_DN31340_c0_g1	1.434	1.008	1.337	3.364	2.725	3.331	-1.27732	down	1.27675	0.0178148	0.151868
TRINITY_DN31340_c0_g3	1.315	2.132	1.622	0.493	0.598	0.536	1.56015	up	0.265317	0.0160708	0.14612
TRINITY_DN31341_c0_g2	11.273	3.801	6.084	1.471	1.324	2.385	1.96303	up	2.25917	0.0071823	0.111975	hypothetical protein AURDEDRAFT_147377 [Auricularia subglabra TFB-10046 SS5]
TRINITY_DN31343_c0_g1	9.49	11.38	9.209	35.669	25.324	31.67	-1.61928	down	4.49095	0.000394054	0.0606452	ras GEF [Exidia glandulosa HHB12029]
TRINITY_DN31345_c0_g1	5.049	8.854	7.509	16.883	17.304	17.432	-1.31747	down	3.74341	0.00193583	0.0809128
TRINITY_DN31353_c0_g1	2.589	1.507	2.598	4.456	11.3	8.679	-1.77653	down	2.52408	0.0166886	0.147717	hypothetical protein EXIGLDRAFT_647264 [Exidia glandulosa HHB12029]
TRINITY_DN31359_c0_g1	0.657	3.326	6.665	11.388	9.352	16.392	-2.32928	down	3.12213	0.0183645	0.153846
TRINITY_DN31359_c0_g2	0.926	0	0	2.942	2.964	2.911	-5.05228	down	0.85075	0.0153593	0.143951
TRINITY_DN31362_c0_g1	15.485	20.941	23.647	55.864	46.172	45.172	-1.31405	down	5.25725	0.00115124	0.0713987	hypothetical protein AURDEDRAFT_112910 [Auricularia subglabra TFB-10046 SS5]
TRINITY_DN31365_c0_g1	5.865	26.435	38.622	92.062	47.393	81.024	-1.97496	down	5.73889	0.0263065	0.177562	hypothetical protein AURDEDRAFT_114669 [Auricularia subglabra TFB-10046 SS5]
TRINITY_DN31374_c0_g1	4.192	3.048	23.186	33.547	57.233	32.552	-2.56045	down	4.85976	0.0100493	0.124466
TRINITY_DN31385_c0_g3	0.388	0	4.78	10.489	10.727	5.254	-4.39341	down	2.59198	0.0383295	0.208814
TRINITY_DN31390_c0_g1	1.524	1.159	1.666	0.617	0.265	0.378	1.85964	up	0.0405258	0.0185848	0.154508	hypothetical protein AURDEDRAFT_113761 [Auricularia subglabra TFB-10046 SS5]
TRINITY_DN31391_c0_g1	0.647	1.808	0.822	9.802	6.158	3.016	-2.56007	down	2.06759	0.0299814	0.186337
TRINITY_DN31404_c0_g3	0	0	0	1.251	1.213	0.599	-5.33498	down	-0.779065	0.0112962	0.129163
TRINITY_DN31406_c0_g1	1654.53	2609.84	6044.57	6775.78	9288.63	6136.28	-1.30012	down	12.5698	0.0356746	0.202325
TRINITY_DN31407_c0_g1	2.639	7	5.251	0.986	1.102	2.438	1.744	up	1.79329	0.0150183	0.142318
TRINITY_DN31414_c0_g1	0.498	0.811	0	14.435	10.42	4.707	-5.35453	down	2.55187	0.0411456	0.215735	hypothetical protein AURDEDRAFT_20352, partial [Auricularia subglabra TFB-10046 SS5]
TRINITY_DN31414_c0_g2	0.617	2.48	0.592	24.511	13.981	14.238	-4.16132	down	3.38935	0.00112228	0.0711221	hypothetical protein AURDEDRAFT_164599 [Auricularia subglabra TFB-10046 SS5]
TRINITY_DN31417_c0_g1	52.042	274.672	260.299	17.315	20.78	24.01	2.91085	up	6.87311	0.00396172	0.0970409
TRINITY_DN31431_c0_g1	2.559	3.836	1.03	4.756	5.441	7.902	-1.4378	down	2.19652	0.0272603	0.180274
TRINITY_DN31432_c0_g1	62.011	98.959	158.214	285.144	145.904	263.835	-1.17187	down	7.53654	0.029942	0.186176	hypothetical protein AURDEDRAFT_188054 [Auricularia subglabra TFB-10046 SS5]
TRINITY_DN31441_c0_g2	24.478	29.031	29.424	10.111	11.043	14.669	1.22372	up	4.42859	0.00144149	0.0758518	hypothetical protein EXIGLDRAFT_715937 [Exidia glandulosa HHB12029]
TRINITY_DN31451_c0_g1	0.528	0.127	16.554	18.698	26.947	12.252	-4.01307	down	3.84341	0.0261235	0.177163	DUF1264-domain-containing protein [Exidia glandulosa HHB12029]
TRINITY_DN31461_c0_g1	12.826	12.076	29.018	35.396	34.847	37.512	-1.12157	down	4.90237	0.017732	0.151564	hypothetical protein AURDEDRAFT_110056 [Auricularia subglabra TFB-10046 SS5]
TRINITY_DN31466_c0_g1	1.633	2.747	0.965	4.809	3.28	3.226	-1.21626	down	1.60413	0.0400674	0.213575
TRINITY_DN31474_c0_g1	0.667	1.935	7.312	9.3	10.693	5.685	-1.99605	down	2.75143	0.0395395	0.211986	hypothetical protein MVLG_06890 [Microbotryum lychnidis-dioicae p1A1 Lamole]
TRINITY_DN31480_c0_g1	4.023	2.387	4.67	1.55	1.99	1.566	1.07445	up	1.58022	0.0233614	0.16845	hypothetical protein AURDEDRAFT_56936 [Auricularia subglabra TFB-10046 SS5]
TRINITY_DN31482_c0_g1	9.59	15.425	21.706	30.896	29.321	47.337	-1.25233	down	4.80973	0.0121037	0.131206	MutT-like protein [Valsa mali var. pyri]
TRINITY_DN31488_c0_g1	27.127	113.712	65.919	173.6	120.734	177.977	-1.40792	down	6.9433	0.0315243	0.190478	glycoside hydrolase [Auricularia subglabra TFB-10046 SS5]
TRINITY_DN31513_c0_g1	13.026	15.031	16.4	29.804	25.179	34.685	-1.00929	down	4.61307	0.00363487	0.0953252	hypothetical protein AURDEDRAFT_158865 [Auricularia subglabra TFB-10046 SS5]
TRINITY_DN31514_c3_g1	0	0	0	2.977	1.119	3.1	-6.42629	down	0.381826	0.023943	0.170198
TRINITY_DN31522_c0_g1	3.236	1.634	2.587	0.837	0.888	1.187	1.36175	up	0.920031	0.0173061	0.149911	hypothetical protein AURDEDRAFT_187531 [Auricularia subglabra TFB-10046 SS5]
TRINITY_DN31534_c0_g1	7.648	7.939	6.863	3.364	3.425	3.005	1.19054	up	2.55163	0.00190529	0.0806389	hypothetical protein EXIGLDRAFT_220095 [Exidia glandulosa HHB12029]
TRINITY_DN31537_c0_g1	0	0	0	2.061	1.042	1.692	-5.93537	down	-0.17853	0.00839405	0.117628	thiol protease aleurain-like [Hevea brasiliensis]
TRINITY_DN31540_c0_g1	10.994	12.122	50.944	49.356	39.852	98.361	-1.61117	down	5.56833	0.0462385	0.22728	HSP20-like chaperone [Auricularia subglabra TFB-10046 SS5]
TRINITY_DN31545_c0_g1	0	0	0	1.524	0.478	1.334	-5.28547	down	-0.718961	0.0304414	0.187633	PREDICTED: beta-amyrin 28-oxidase [Theobroma cacao]
TRINITY_DN31550_c0_g1	42.174	138.431	92.043	52.597	23.282	27.456	1.32438	up	6.08249	0.0395617	0.212009	chorismate mutase [Auricularia subglabra TFB-10046 SS5]
TRINITY_DN31558_c1_g1	6.861	11.914	9.702	4.104	4.04	4.024	1.18004	up	2.88213	0.00481973	0.100822	HIT-like protein, partial [Auricularia subglabra TFB-10046 SS5]
TRINITY_DN31560_c1_g1	0	0	0	72.51	27.758	57.319	-10.9132	down	4.85008	0.00499869	0.10137	PREDICTED: early nodulin-75-like [Vitis vinifera]
TRINITY_DN31561_c0_g1	6.264	3.372	3.168	1.083	0.965	1.503	1.82402	up	1.5657	0.00440533	0.0996949	hypothetical protein AURDEDRAFT_152509 [Auricularia subglabra TFB-10046 SS5]
TRINITY_DN31571_c0_g1	572.805	467.966	460.007	105.969	137.03	202.145	1.79242	up	8.45876	0.000593164	0.0658704	hypothetical protein AURDEDRAFT_182141 [Auricularia subglabra TFB-10046 SS5]
TRINITY_DN31573_c1_g1	7.17	21.034	36.221	126.904	93.967	152.927	-2.80413	down	6.32145	0.00211183	0.0821332	hypothetical protein AURDEDRAFT_151669 [Auricularia subglabra TFB-10046 SS5]
TRINITY_DN31573_c1_g2	22.984	28.718	27.111	251.808	140.446	162.542	-2.78165	down	6.87376	4.19e-05	0.0414634
TRINITY_DN31575_c0_g1	0.677	1.356	8.463	12.119	8.823	14.627	-2.56191	down	3.08466	0.0164391	0.147498
TRINITY_DN31579_c0_g1	2.41	5.076	0.888	11.432	6.372	13.303	-2.17054	down	2.82517	0.0131182	0.134275	hypothetical protein AURDEDRAFT_104716 [Auricularia subglabra TFB-10046 SS5]
TRINITY_DN31582_c0_g1	3.625	3.106	4.835	11.326	6.944	6.189	-1.05068	down	2.74339	0.0255346	0.175261	hypothetical protein AURDEDRAFT_112813 [Auricularia subglabra TFB-10046 SS5]
TRINITY_DN31584_c0_g1	4.481	6.131	7.937	15.131	17.816	22.087	-1.59344	down	3.7484	0.00148833	0.0764815
TRINITY_DN31586_c0_g1	7.877	4.902	8.968	2.581	3.596	4.319	1.04424	up	2.56595	0.0235277	0.168975	hypothetical protein AURDEDRAFT_150101 [Auricularia subglabra TFB-10046 SS5]
TRINITY_DN31587_c0_g1	2.37	3.662	3.508	0.617	0.521	0.609	2.39287	up	1.03488	0.00133777	0.0741279	tryptophan synthase beta subunit-like PLP-dependent enzyme [Auricularia subglabra TFB-10046 SS5]
TRINITY_DN31596_c0_g1	6.861	11.253	19.404	0.599	0.82	1.261	3.75435	up	2.88876	0.000648665	0.0658704	family S53 protease [Auricularia subglabra TFB-10046 SS5]
TRINITY_DN31605_c0_g1	0.458	0.626	5.646	9.741	4.014	11.611	-2.65296	down	2.55288	0.0433124	0.220505
TRINITY_DN31609_c0_g1	15.186	15.981	35.651	5.927	7.115	6.798	1.63603	up	4.00613	0.00448795	0.100036	glutathione S-transferase, partial [Auricularia subglabra TFB-10046 SS5]
TRINITY_DN31617_c0_g1	25.354	46.692	97.141	190.21	141.881	171.725	-1.78327	down	6.95819	0.00831605	0.117202	hypothetical protein AURDEDRAFT_186028 [Auricularia subglabra TFB-10046 SS5]
TRINITY_DN31621_c0_g1	0.09	0.22	0.428	2.651	2.238	1.86	-3.24905	down	0.48923	0.0147709	0.141627	hypothetical protein AURDEDRAFT_127191 [Auricularia subglabra TFB-10046 SS5]
TRINITY_DN31624_c1_g1	0	0	0	1.682	0.905	1.723	-5.76932	down	-0.344602	0.00919638	0.121018	PREDICTED: protochlorophyllide reductase B, chloroplastic [Brassica rapa]
TRINITY_DN31631_c0_g1	0	0	0	1.541	2.434	1.156	-6.04658	down	-0.0444712	0.00850412	0.118461	Ribosomal protein L19/L19e domain [Pseudocohnilembus persalinus]
TRINITY_DN31641_c0_g2	0.468	2.051	1.886	3.743	3.425	2.627	-1.44172	down	1.39428	0.0498744	0.235585
TRINITY_DN31653_c0_g1	21.739	6.756	7.981	1.242	1.384	1.051	3.09637	up	2.86876	0.00166135	0.0783626	acetyl-CoA synthetase-like protein [Auricularia subglabra TFB-10046 SS5]
TRINITY_DN31663_c0_g1	14.35	16.41	39.323	53.909	42.824	48.545	-1.20281	down	5.3178	0.0206613	0.160199	acyl-CoA N-acyltransferase [Auricularia subglabra TFB-10046 SS5]
TRINITY_DN31671_c0_g1	1.962	2.353	1.502	1.004	0.777	0.662	1.21327	up	0.575177	0.0268166	0.179004	aldehyde dehydrogenase [Exidia glandulosa HHB12029]
TRINITY_DN31677_c0_g1	0	0	0	5.989	3.271	4.676	-7.48252	down	1.36072	0.00323479	0.0919948	non-specific lipid-transfer protein D, cotyledon-specific isoform-like [Olea europaea var. sylvestris]
TRINITY_DN31679_c0_g1	0.04	0.07	0.11	8.957	6.679	6.326	-6.3414	down	2.04496	0.003309	0.0927318
TRINITY_DN31680_c0_g2	3.655	1.333	0.987	0.167	0.248	0.557	2.66187	up	0.318477	0.0314449	0.190387	hypothetical protein AURDEDRAFT_145766 [Auricularia subglabra TFB-10046 SS5]
TRINITY_DN31680_c0_g3	10.207	4.798	7.159	1.119	2.204	4.655	1.67249	up	2.44935	0.0243195	0.171278
TRINITY_DN31684_c0_g1	8.743	4.439	8.189	0	0	0	9.17449	up	1.97167	0.00166449	0.0783626	ribosomal protein S23a, putative [Bodo saltans]
TRINITY_DN31697_c0_g2	17.268	42.578	46.986	799.337	452.633	703.208	-4.29125	down	8.56297	4.47e-05	0.041493
TRINITY_DN31698_c0_g1	7.578	8.437	7.367	34.04	28.544	11.579	-1.53591	down	4.19915	0.0176112	0.151538	ras GEF [Auricularia subglabra TFB-10046 SS5]
TRINITY_DN31702_c0_g1	1.524	8.112	2.105	7.257	8.848	7.03	-1.41624	down	2.66308	0.0401385	0.213633	hypothetical protein EXIGLDRAFT_603291 [Exidia glandulosa HHB12029]
TRINITY_DN31712_c1_g1	38.18	21.834	17.858	11.106	12.307	8.931	1.19706	up	4.32614	0.0119733	0.130832	WSC-domain-containing protein [Auricularia subglabra TFB-10046 SS5]
TRINITY_DN31718_c0_g1	42.363	54.677	99.563	136.054	127.763	192.394	-1.29129	down	6.89796	0.0102732	0.124996	hypothetical protein AURDEDRAFT_113860 [Auricularia subglabra TFB-10046 SS5]
TRINITY_DN31718_c0_g2	25.802	86.756	37.558	82.515	118.385	124.483	-1.29509	down	6.4274	0.0275522	0.18124
TRINITY_DN31718_c0_g3	70.903	126.553	85.115	246.55	251.726	403.123	-1.68441	down	7.73894	0.00136149	0.0742497	hypothetical protein AURDEDRAFT_113860 [Auricularia subglabra TFB-10046 SS5]
TRINITY_DN31719_c0_g1	0	0	0	1.515	0.7	1.187	-5.42671	down	-0.677089	0.0113085	0.129163	acyl carrier protein [Camellia japonica]
TRINITY_DN31738_c0_g2	1.404	0.985	1.239	0.59	0.41	0.504	1.27795	up	-0.0814527	0.048422	0.232262
TRINITY_DN31743_c0_g1	9.361	12.655	6.051	4.597	3.502	5.191	1.02858	up	2.88658	0.0236947	0.169349
TRINITY_DN31743_c0_g3	2.997	3.43	3.607	0.986	1.102	0.935	1.70008	up	1.25307	0.00135209	0.074142	alpha/beta-hydrolase [Auricularia subglabra TFB-10046 SS5]
TRINITY_DN31743_c0_g4	6.692	10.152	2.028	0.643	0.53	0.788	2.97844	up	1.86042	0.0147377	0.141516
TRINITY_DN31745_c1_g1	0	0	0	1.11	2.4	1.555	-6.00936	down	-0.0766927	0.0101904	0.124745	40S ribosomal protein S13 [Rozella allomycis CSF55]
TRINITY_DN31751_c0_g1	1.832	1.831	2.105	5.575	3.869	5.191	-1.3168	down	1.90225	0.00798387	0.115926
TRINITY_DN31758_c0_g1	0.368	0.73	0.921	2.492	2.665	3.877	-2.2067	down	1.00521	0.015595	0.144645
TRINITY_DN31764_c1_g3	7.718	11.346	7.301	0.916	0.828	3.068	2.73933	up	2.46951	0.0014157	0.0752723
TRINITY_DN31773_c0_g1	1.334	1.124	5.481	9.054	11.069	11.012	-2.31768	down	2.85755	0.00460703	0.100205
TRINITY_DN31789_c0_g1	22.108	37.618	11.993	49.875	52.492	35.368	-1.08476	down	5.26256	0.0418427	0.217563	family S53 protease [Auricularia subglabra TFB-10046 SS5]
TRINITY_DN31801_c0_g1	1.802	1.657	2.828	1.004	1.136	0.872	1.02508	up	0.78068	0.0379789	0.208314	hypothetical protein EXIGLDRAFT_729167 [Exidia glandulosa HHB12029]
TRINITY_DN31802_c0_g1	41.188	44.189	41.023	78.252	67.166	112.925	-1.00111	down	6.12166	0.00600344	0.105969	hypothetical protein AURDEDRAFT_111667, partial [Auricularia subglabra TFB-10046 SS5]
TRINITY_DN31805_c0_g1	9.52	5.667	43.763	52.359	33.216	72.439	-1.90142	down	5.3137	0.0378389	0.207848
TRINITY_DN31808_c0_g1	10.636	5.018	67.541	102.085	160.048	47.389	-2.57223	down	6.23788	0.0330354	0.194953	hypothetical protein AURDEDRAFT_122294 [Auricularia subglabra TFB-10046 SS5]
TRINITY_DN31813_c1_g2	41.576	13.698	21.103	3.241	0.914	1.524	3.79388	up	3.90621	0.000821363	0.0681884	carbonic anhydrase [Auricularia subglabra TFB-10046 SS5]
TRINITY_DN31819_c0_g1	0	0	0	5.813	3.715	7.124	-7.72194	down	1.59247	0.00361114	0.0953252
TRINITY_DN31819_c0_g2	0	0	0	3.276	0.974	2.364	-6.27644	down	0.275511	0.0322491	0.192694	PREDICTED: non-specific lipid-transfer protein 2-like [Erythranthe guttata]
TRINITY_DN31823_c1_g1	2.051	4.253	7.564	20.081	16.501	12.294	-1.98964	down	3.55304	0.00499697	0.10137
TRINITY_DN31828_c0_g1	1.912	1.704	4.517	5.549	7.584	5.58	-1.30949	down	2.32476	0.019147	0.155838	replication protein A, subunit RPA32 [Auricularia subglabra TFB-10046 SS5]
TRINITY_DN31833_c0_g1	0	0	0	4.818	2.417	5.39	-7.28955	down	1.19129	0.00885473	0.119465	BURP domain protein RD22 [Manihot esculenta]
TRINITY_DN31839_c0_g1	2.908	0.881	1.469	18.442	18.021	35.894	-3.79966	down	3.80035	0.000805123	0.0678135	hypothetical protein AURDEDRAFT_139437 [Auricularia subglabra TFB-10046 SS5]
TRINITY_DN31843_c0_g1	27.196	71.539	103.664	355.831	253.032	307.514	-2.37428	down	7.68816	0.0023737	0.0846284
TRINITY_DN31845_c0_g1	1.613	2.967	3.629	0.326	0.478	0.809	2.38231	up	0.832069	0.00748291	0.113588	hypothetical protein AURDEDRAFT_186649 [Auricularia subglabra TFB-10046 SS5]
TRINITY_DN31854_c5_g3	0.508	1.205	1.48	0.123	0.077	0.21	2.96177	up	-0.599117	0.0307846	0.188725	16S rRNA m(2)G1207 methyltransferase, SAM-dependent [Escherichia coli K-12]
TRINITY_DN31854_c5_g7	2.171	1.055	1.272	0.185	0.102	0.105	3.36791	up	-0.178316	0.0101927	0.124745	YecA family protein [Escherichia coli]
TRINITY_DN31862_c0_g1	0	0	0	11.687	6.141	7.471	-8.33372	down	2.23075	0.00300198	0.0913337
TRINITY_DN31865_c0_g1	0	0	0	1.647	0.649	1.765	-5.58386	down	-0.453558	0.024287	0.171224	PREDICTED: blue-light photoreceptor PHR2-like [Ipomoea nil]
TRINITY_DN31869_c0_g1	27.814	12.678	13.692	9.327	9.591	6.41	1.02071	up	3.86511	0.0348121	0.200342	hypothetical protein AURDEDRAFT_111204 [Auricularia subglabra TFB-10046 SS5]
TRINITY_DN31870_c0_g2	0	0	0	5.258	1.307	2.07	-6.59964	down	0.692222	0.0434453	0.220828
TRINITY_DN31873_c0_g4	0	0	40.2	52.218	60.572	23.085	-7.11121	down	5.08184	0.0343359	0.199348
TRINITY_DN31876_c0_g2	0	0	0	36.638	12.145	26.847	-9.82201	down	3.79233	0.0120849	0.131206
TRINITY_DN31879_c0_g1	9.928	9.665	9.329	17.148	22.975	29.978	-1.23993	down	4.16926	0.00407795	0.0975323
TRINITY_DN31880_c0_g2	13.991	18.913	26.968	6.755	6.397	8.133	1.4449	up	3.89408	0.00250678	0.0869557	hypothetical protein M404DRAFT_129418 [Pisolithus tinctorius Marx 270]
TRINITY_DN31882_c0_g2	18.054	7.475	25.357	2.378	3.1	3.552	2.35632	up	3.48019	0.00325662	0.0919948	hypothetical protein AURDEDRAFT_111764 [Auricularia subglabra TFB-10046 SS5]
TRINITY_DN31895_c0_g1	4.053	0.035	0	15.571	15.963	15.824	-6.18334	down	3.24919	0.00650908	0.107802	hypothetical protein AURDEDRAFT_161554 [Auricularia subglabra TFB-10046 SS5]
TRINITY_DN31915_c0_g1	1.285	1.704	2.423	0.731	0.786	0.63	1.277	up	0.47792	0.0288708	0.183781	hypothetical protein AURDEDRAFT_116074 [Auricularia subglabra TFB-10046 SS5]
TRINITY_DN31920_c1_g1	3.724	2.897	2.138	6.922	7.841	6.988	-1.33067	down	2.48743	0.00386035	0.0965991
TRINITY_DN31921_c0_g1	0	0	0	1.585	3.681	1.324	-6.32167	down	0.329046	0.0213518	0.161944	large subunit ribosomal protein 2, putative [Ichthyophthirius multifiliis]
TRINITY_DN31928_c0_g1	6.851	14.15	6.6	47.964	28.527	32.027	-2.04236	down	4.64538	0.00134444	0.074142
TRINITY_DN31930_c0_g1	0	0	0	2.299	1.187	1.513	-6.00587	down	-0.108794	0.00712894	0.111675	secoisolariciresinol dehydrogenase-like [Quercus suber]
TRINITY_DN31933_c0_g1	10.645	10.917	4.144	0	0	0	9.36498	up	2.18385	0.00573529	0.104472
TRINITY_DN31935_c0_g1	12.209	6.501	2.51	0.572	1.597	2.911	2.13149	up	2.22249	0.0377601	0.207692	NAD(P)-binding protein [Auricularia subglabra TFB-10046 SS5]
TRINITY_DN31943_c0_g1	0.677	6.142	2.236	17.121	4.518	11.874	-2.29091	down	2.94647	0.0460838	0.226884	hypothetical protein AURDEDRAFT_130433 [Auricularia subglabra TFB-10046 SS5]
TRINITY_DN31958_c0_g1	12.986	10.059	16.959	0	0	0	10.0997	up	2.87629	0.000504977	0.0651718	ribosomal protein L21e, putative [Bodo saltans]
TRINITY_DN31961_c0_g1	45.689	68.178	73.088	145.575	131.803	121.783	-1.12576	down	6.75586	0.00277685	0.0886671	hypothetical protein AURDEDRAFT_110604 [Auricularia subglabra TFB-10046 SS5]
TRINITY_DN31964_c0_g1	0.189	0.487	0.789	1.753	1.563	1.681	-1.9249	down	0.260961	0.0373505	0.206592
TRINITY_DN31983_c0_g1	1.812	3.546	1.579	4.509	3.425	5.275	-1.02125	down	1.85901	0.0440352	0.222184
TRINITY_DN31987_c0_g1	1.016	0.742	0.515	9.626	6.79	4.193	-3.13321	down	2.10561	0.00923701	0.121211	hypothetical protein AURDEDRAFT_175757 [Auricularia subglabra TFB-10046 SS5]
TRINITY_DN31993_c0_g1	8.594	12.563	13.451	25.154	19.439	28.948	-1.10108	down	4.30005	0.00650457	0.107802	hypothetical protein AURDEDRAFT_184928 [Auricularia subglabra TFB-10046 SS5]
TRINITY_DN31998_c0_g1	0	0	0	2.246	0.888	2.123	-5.98974	down	-0.0691553	0.0199429	0.158321
TRINITY_DN31998_c0_g4	0	0	0	7.319	3.51	6.347	-7.75626	down	1.653	0.00572676	0.104472	glutathione transferase GST 23-like isoform X1 [Chenopodium quinoa]
TRINITY_DN31999_c0_g1	16.023	9.422	167.554	184.653	223.455	116.245	-2.51656	down	7.09464	0.0453506	0.225324	hypothetical protein EXIGLDRAFT_670383 [Exidia glandulosa HHB12029]
TRINITY_DN32000_c0_g1	18.293	40.446	22.375	8.385	6.167	16.35	1.43281	up	4.31157	0.018756	0.154508	glycoside hydrolase family 16 protein [Auricularia subglabra TFB-10046 SS5]
TRINITY_DN32006_c0_g1	9.341	7.15	18.374	37.175	41.731	30.209	-1.74751	down	4.75019	0.00271655	0.0882338
TRINITY_DN32006_c0_g2	3.844	6.641	3.059	12.612	11.624	16.718	-1.66295	down	3.30071	0.00256601	0.0869557
TRINITY_DN32011_c0_g2	1.125	1.286	4.352	6.024	7.661	3.562	-1.56833	down	2.18539	0.0424937	0.218954	hypothetical protein EXIGLDRAFT_781185 [Exidia glandulosa HHB12029]
TRINITY_DN32018_c0_g1	4.431	1.634	3.99	0.863	0.692	1.828	1.66334	up	1.29787	0.0277333	0.18148	hypothetical protein AURDEDRAFT_120079 [Auricularia subglabra TFB-10046 SS5]
TRINITY_DN32033_c0_g2	4.163	6.107	4.528	8.834	11.752	18.682	-1.35742	down	3.28155	0.010583	0.12585
TRINITY_DN32040_c0_g1	0	0	0	4.589	2.451	4.613	-7.2057	down	1.08834	0.00553526	0.10366	oxygen-evolving enhancer protein 1, chloroplastic [Nicotiana tabacum]
TRINITY_DN32046_c0_g1	25.424	36.378	23.789	0.837	3.809	7.177	3.31987	up	4.11686	0.00277642	0.0886671	Digeranylgeranylglyceryl phosphate synthase, partial [Termitomyces sp. J132]
TRINITY_DN32050_c0_g1	0.229	1.136	1.217	2.149	2.485	2.627	-1.82967	down	0.846908	0.0358436	0.202935
TRINITY_DN32052_c0_g1	0.697	0.614	1.381	3.981	4.364	2.27	-1.98054	down	1.33103	0.0259389	0.176903	hypothetical protein AURDEDRAFT_164004 [Auricularia subglabra TFB-10046 SS5]
TRINITY_DN32055_c0_g1	3.276	4.103	1.809	5.575	6.653	5.317	-1.01867	down	2.29051	0.0275964	0.181422	hypothetical protein AURDEDRAFT_165261 [Auricularia subglabra TFB-10046 SS5]
TRINITY_DN32057_c0_g1	3.027	3.43	2.149	1.057	1.051	1.334	1.30791	up	1.11814	0.00884506	0.119465	hypothetical protein AURDEDRAFT_170662 [Auricularia subglabra TFB-10046 SS5]
TRINITY_DN32062_c0_g1	106.445	59.8	58.453	17.465	26.024	27.446	1.62964	up	5.74524	0.00229127	0.0836342	thiolase-like protein [Auricularia subglabra TFB-10046 SS5]
TRINITY_DN32070_c0_g1	2.659	2.318	3.245	12.929	10.821	8.637	-1.95719	down	2.91924	0.000656729	0.0658704	hypothetical protein AURDEDRAFT_164811 [Auricularia subglabra TFB-10046 SS5]
TRINITY_DN32071_c0_g3	3.356	6.362	2.302	1.242	1.29	1.87	1.3495	up	1.54046	0.024164	0.170713
TRINITY_DN32073_c0_g1	2.111	1.901	5.832	20.151	23.564	10.287	-2.56288	down	3.59753	0.00359786	0.0953252
TRINITY_DN32078_c0_g1	80.772	90.65	91.769	35.969	31.866	46.822	1.21099	up	6.098	0.00110818	0.0707872
TRINITY_DN32080_c0_g1	38.718	71.319	61.424	103.723	150.123	209.952	-1.42938	down	6.84381	0.00588472	0.105407
TRINITY_DN32083_c0_g1	16.64	54.793	43.555	94.431	63.707	68.856	-1.13906	down	5.971	0.0447412	0.223861	hypothetical protein AURDEDRAFT_114221 [Auricularia subglabra TFB-10046 SS5]
TRINITY_DN32085_c0_g1	32.385	105.287	84.303	222.304	254.929	566.484	-2.27633	down	7.8164	0.00538112	0.103339
TRINITY_DN32094_c0_g1	0.289	0	0.121	2.484	1.469	1.965	-4.19977	down	0.219712	0.0283494	0.182434
TRINITY_DN32097_c1_g2	13.245	44.711	26.705	60.955	46.667	49.659	-1.06674	down	5.46449	0.0450083	0.22435
TRINITY_DN32099_c0_g1	3.963	5.308	8.244	14.171	11.991	20.353	-1.43449	down	3.54173	0.00652887	0.107802
TRINITY_DN32103_c0_g2	10.506	10.975	7.181	2.36	3.237	4.172	1.56587	up	2.78675	0.00259827	0.0869557	NAD(P)-binding protein [Auricularia subglabra TFB-10046 SS5]
TRINITY_DN32105_c0_g2	0.548	0.371	5.043	21.675	12.965	17.253	-3.95021	down	3.42474	0.00320648	0.0919948	hypothetical protein AURDEDRAFT_100103 [Auricularia subglabra TFB-10046 SS5]
TRINITY_DN32109_c0_g2	8.036	12.053	13.046	34.093	36.538	48.839	-1.86934	down	4.79714	0.000419925	0.0623001
TRINITY_DN32112_c0_g1	7.2	13.93	20.029	26.862	24.017	28.087	-1.06618	down	4.46513	0.0261163	0.177163	alpha/beta-hydrolase [Auricularia subglabra TFB-10046 SS5]
TRINITY_DN32113_c0_g1	10.884	17.048	23.932	31.028	31.55	42.156	-1.07842	down	4.83862	0.0146326	0.141173	ATPase, V1/A1 complex, subunit E [Auricularia subglabra TFB-10046 SS5]
TRINITY_DN32114_c0_g1	15.196	22.042	16.861	63.06	41.645	30.314	-1.28271	down	5.13356	0.00783633	0.115306	hypothetical protein AURDEDRAFT_188440 [Auricularia subglabra TFB-10046 SS5]
TRINITY_DN32123_c0_g1	2.619	1.773	2.401	10.648	12.137	15.94	-2.47615	down	3.05385	0.000287155	0.058269
TRINITY_DN32123_c1_g1	265.739	324.61	214.705	112.231	112.885	169.035	1.03238	up	7.75059	0.00694553	0.110532
TRINITY_DN32125_c0_g1	0	54.156	0	98.465	78.593	52.811	-8.14519	down	5.70526	0.012821	0.132809
TRINITY_DN32125_c0_g2	3.475	8.333	7.422	13.59	12.325	14.332	-1.17391	down	3.44194	0.0139445	0.138366
TRINITY_DN32131_c0_g1	1.354	1.275	1.546	0	0	0	6.89555	up	-0.393359	0.00110773	0.0707872	hypothetical protein SAMN04488243_1783 [Thermus arciformis]
TRINITY_DN32132_c0_g1	0	0	0	4.148	1.52	3.741	-6.82331	down	0.773499	0.0197753	0.157899	MLP-like protein 31 [Eutrema salsugineum]
TRINITY_DN32133_c0_g1	12.209	10.013	5.69	4.254	2.707	3.594	1.35241	up	2.7912	0.0104873	0.125806	hypothetical protein AURDEDRAFT_107564 [Auricularia subglabra TFB-10046 SS5]
TRINITY_DN32139_c0_g1	3.963	5.887	12.07	19.561	16.458	12.136	-1.27098	down	3.71185	0.0235953	0.168975	hypothetical protein AURDEDRAFT_114837 [Auricularia subglabra TFB-10046 SS5]
TRINITY_DN32147_c0_g1	1.613	1.031	1.14	0.194	0.282	0.221	2.39822	up	-0.272118	0.0131761	0.1346	hypothetical protein AURDEDRAFT_186149 [Auricularia subglabra TFB-10046 SS5]
TRINITY_DN32149_c0_g1	1.344	4.311	10.228	12.63	12.931	9.1	-1.56176	down	3.24432	0.0483444	0.232051	hypothetical protein AURDEDRAFT_179837 [Auricularia subglabra TFB-10046 SS5]
TRINITY_DN32172_c0_g1	0.488	0.649	1.14	2.924	1.981	3.278	-1.86907	down	0.936613	0.0271519	0.179937	hypothetical protein AURDEDRAFT_182384, partial [Auricularia subglabra TFB-10046 SS5]
TRINITY_DN32186_c0_g2	0.149	1.286	0	1.832	2.161	1.576	-3.48753	down	0.349173	0.042385	0.218595	hypothetical protein AURDEDRAFT_169272 [Auricularia subglabra TFB-10046 SS5]
TRINITY_DN32187_c0_g1	3.097	16.561	5.591	22.027	22.095	33.74	-1.96807	down	4.21088	0.0115332	0.129434
TRINITY_DN32196_c0_g1	6.642	18.427	16.225	27.62	37.52	46.79	-1.54938	down	4.79918	0.00994065	0.124046
TRINITY_DN32198_c0_g1	155.798	162.873	154.651	344.716	298.735	348.284	-1.06932	down	8.06697	0.000714144	0.0658704	hypothetical protein AURDEDRAFT_186009 [Auricularia subglabra TFB-10046 SS5]
TRINITY_DN32198_c0_g2	7.349	4.404	13.298	39.368	50.545	39.193	-2.49485	down	4.84404	0.000587497	0.0658704
TRINITY_DN32201_c0_g2	3.466	4.3	3.727	6.112	9.762	10.045	-1.14679	down	2.76839	0.0107832	0.126601	hypothetical protein AURDEDRAFT_109611 [Auricularia subglabra TFB-10046 SS5]
TRINITY_DN32206_c0_g1	1.364	1.576	3.585	5.117	7.738	5.401	-1.59421	down	2.20806	0.0116984	0.129998	hypothetical protein AURDEDRAFT_113999 [Auricularia subglabra TFB-10046 SS5]
TRINITY_DN32207_c0_g1	1.185	3.465	3.387	4.835	4.518	8.175	-1.25186	down	2.20518	0.0472239	0.22975	hypothetical protein AURDEDRAFT_154485 [Auricularia subglabra TFB-10046 SS5]
TRINITY_DN32212_c0_g2	0.627	0	0	1.004	1.238	1.376	-3.98879	down	-0.365497	0.0383314	0.208814
TRINITY_DN32213_c0_g1	2.231	2.573	3.508	0.326	0.47	0.378	2.79468	up	0.79257	0.00186095	0.0799381	NAD(P)-binding protein [Auricularia subglabra TFB-10046 SS5]
TRINITY_DN32218_c0_g2	229.55	1260.33	455.348	145.443	107.615	227.857	1.73106	up	8.73015	0.0321369	0.192577
TRINITY_DN32220_c0_g1	6.493	7.881	8.386	4.395	2.161	2.333	1.41118	up	2.53064	0.00600982	0.105969
TRINITY_DN32228_c0_g1	0.219	0.452	1.601	3.241	2.895	2.354	-2.29894	down	1.01244	0.0234185	0.168661	alpha/beta-hydrolase [Exidia glandulosa HHB12029]
TRINITY_DN32237_c0_g3	0.687	3.442	4.001	0	0	0	7.44444	up	0.568366	0.0254529	0.175005	large subunit ribosomal protein L13Ae [Strigomonas culicis]
TRINITY_DN32239_c0_g2	2.37	2.631	3.486	1.163	1.367	0.799	1.31722	up	1.12631	0.0110218	0.127954
TRINITY_DN32242_c1_g1	29.756	0	0	11.881	18.243	20.269	-5.70849	down	3.86926	0.0427759	0.219528
TRINITY_DN32253_c0_g1	6.563	11.218	9.735	19.799	22.907	18.483	-1.19134	down	4.03101	0.00355128	0.0948849	hypothetical protein AURDEDRAFT_122655 [Auricularia subglabra TFB-10046 SS5]
TRINITY_DN32260_c1_g1	0	0	0	1.392	0.957	2.228	-5.80523	down	-0.288781	0.0116841	0.129998
TRINITY_DN32260_c1_g2	0	0	0	1.55	0.752	1.681	-5.61708	down	-0.470397	0.0138654	0.138076
TRINITY_DN32262_c0_g1	0	0	0	2.501	7.593	2.112	-7.10709	down	1.2282	0.0378713	0.20793
TRINITY_DN32265_c0_g1	46.247	75.607	49.683	174.41	90.363	137.628	-1.22088	down	6.70913	0.00846679	0.11818	hypothetical protein AURDEDRAFT_169650 [Auricularia subglabra TFB-10046 SS5]
TRINITY_DN32267_c0_g1	31.06	54.411	77.89	93.075	111.091	122.718	-1.09533	down	6.49149	0.0193435	0.156577	Redoxin [Auricularia subglabra TFB-10046 SS5]
TRINITY_DN32270_c1_g1	49.702	83.789	175.108	189.523	211.472	256.364	-1.27774	down	7.47337	0.0285495	0.183078	hypothetical protein AURDEDRAFT_113856 [Auricularia subglabra TFB-10046 SS5]
TRINITY_DN32274_c0_g1	0	0	0	1.4	4.612	3.257	-6.77321	down	0.780392	0.0282159	0.182331	60S ribosomal protein L21 [Tetrahymena thermophila SB210]
TRINITY_DN32279_c0_g1	5.467	2.086	2.73	0.89	1.17	2.207	1.30762	up	1.39871	0.0458388	0.226567
TRINITY_DN32286_c7_g1	0.368	1.194	1.129	0	0	0	6.06406	up	-1.03971	0.00618471	0.106976
TRINITY_DN32289_c0_g1	2.012	4.3	5.196	6.112	7.243	9.226	-1.06719	down	2.63541	0.0360775	0.203632
TRINITY_DN32289_c1_g17	1.145	0.742	0.921	2.581	2.05	3.73	-1.50544	down	1.01646	0.0390464	0.210611
TRINITY_DN32299_c0_g1	2922.11	2420.44	5170.91	10992.5	4085.52	7982.76	-1.10407	down	12.5934	0.0488032	0.233239	VCBS repeat-containing protein [Lentzea kentuckyensis]
TRINITY_DN32309_c0_g1	739.039	524.718	514.009	176.321	216.401	348.557	1.29624	up	8.82996	0.00570657	0.104472	sterol-binding protein [Auricularia subglabra TFB-10046 SS5]
TRINITY_DN32318_c0_g1	10.675	9.41	18.352	26.924	24.726	31.975	-1.17529	down	4.48661	0.00696094	0.110649	proteasome maturation factor UMP1 [Exidia glandulosa HHB12029]
TRINITY_DN32322_c0_g1	0.637	0.695	0.186	1.788	2.058	1.849	-1.98425	down	0.409609	0.0298363	0.185896
TRINITY_DN32323_c0_g1	3.953	7.185	7.389	2.413	2.084	1.576	1.55314	up	2.16421	0.00451919	0.100036	hypothetical protein AURDEDRAFT_184419 [Auricularia subglabra TFB-10046 SS5]
TRINITY_DN32332_c0_g3	0.478	4.497	2.795	0	0	0	7.17722	up	0.460794	0.0400824	0.213575	60S ribosomal protein L18a, putative [Bodo saltans]
TRINITY_DN32339_c0_g1	7.429	34.559	14.504	1.392	3.015	8.28	2.24799	up	3.59495	0.0282523	0.182355
TRINITY_DN32342_c1_g4	0.647	1.993	0.186	3.822	2.485	2.259	-2.12074	down	1.065	0.044452	0.22329
TRINITY_DN32347_c0_g2	2.221	2.665	4.319	6.57	5.381	7.576	-1.11816	down	2.39702	0.0150181	0.142318	hypothetical protein AURDEDRAFT_126090 [Auricularia subglabra TFB-10046 SS5]
TRINITY_DN32353_c0_g1	2.559	2.445	3.124	8.675	21.181	18.178	-2.45884	down	3.36865	0.00235524	0.0844062
TRINITY_DN32353_c0_g2	3.157	2.7	10.173	22.784	19.738	38.846	-2.53004	down	4.14323	0.00296468	0.0908968
TRINITY_DN32356_c0_g2	0.11	6.154	0.504	19.2	9.344	21.162	-4.60883	down	3.34113	0.0128496	0.133003
TRINITY_DN32357_c0_g1	0	0	0	1.55	1.46	1.629	-5.94166	down	-0.227289	0.00215252	0.0821332
TRINITY_DN32370_c0_g6	8.036	0.637	1.096	13.273	16.031	17.359	-2.99585	down	3.37162	0.00739888	0.11324
TRINITY_DN32371_c0_g1	2.251	2.92	2.039	0.449	0.342	0.473	2.51316	up	0.605867	0.00225701	0.0832283	S-adenosyl-L-methionine-dependent methyltransferase [Auricularia subglabra TFB-10046 SS5]
TRINITY_DN32383_c0_g1	1.066	0.776	9.516	7.944	12.811	7.45	-2.14394	down	2.90792	0.0377403	0.207692	PEBP-like protein [Auricularia subglabra TFB-10046 SS5]
TRINITY_DN32402_c0_g1	2.241	1.159	1.776	0.167	0.427	0.441	2.46058	up	0.173435	0.0124083	0.132089	hypothetical protein AURDEDRAFT_188430 [Auricularia subglabra TFB-10046 SS5]
TRINITY_DN32403_c0_g1	82.555	70.23	42.568	17.632	16.211	14.143	1.96999	up	5.45314	0.000497316	0.0651718	MATE efflux protein [Wolfiporia cocos MD-104 SS10]
TRINITY_DN32403_c0_g2	2.888	4.45	3.738	2.263	1.298	0.578	1.52651	up	1.47855	0.0248607	0.173262	hypothetical protein EXIGLDRAFT_704647 [Exidia glandulosa HHB12029]
TRINITY_DN32420_c0_g1	1.414	0.869	1.688	5.047	3.997	4.403	-1.75073	down	1.68838	0.00494171	0.100972
TRINITY_DN32423_c0_g2	0	0	0	3.787	2.05	2.469	-6.73619	down	0.622861	0.00469307	0.100205	ADP/ATP carrier [Nyctotherus ovalis]
TRINITY_DN32434_c0_g1	5.736	7.591	4.056	2.457	3.28	2.69	1.00013	up	2.21868	0.020552	0.159711	replication factor C subunit 4 [Auricularia subglabra TFB-10046 SS5]
TRINITY_DN32438_c0_g1	1.623	3.963	6.994	0.361	0.572	0.273	3.12515	up	1.35361	0.0186287	0.154508	S-adenosyl-L-methionine-dependent methyltransferase [Auricularia subglabra TFB-10046 SS5]
TRINITY_DN32441_c0_g2	8.953	15.865	12.75	35.018	28.638	35.484	-1.44048	down	4.64249	0.00135041	0.074142	hypothetical protein AURDEDRAFT_156207 [Auricularia subglabra TFB-10046 SS5]
TRINITY_DN32447_c0_g1	3.645	2.132	1.875	0.528	0.359	0.557	2.38131	up	0.708733	0.00543884	0.103376	NAD(P)-binding protein [Auricularia subglabra TFB-10046 SS5]
TRINITY_DN32458_c5_g1	2.709	2.932	1.864	0	0	0	7.69352	up	0.421414	0.00102098	0.0698079
TRINITY_DN32460_c0_g1	0	0.29	0	2.316	0.922	1.965	-4.84699	down	-0.00182513	0.0487001	0.23307	hypothetical protein AURDEDRAFT_167643 [Auricularia subglabra TFB-10046 SS5]
TRINITY_DN32461_c0_g1	2.022	3.222	2.269	1.251	0.897	0.725	1.32294	up	0.910659	0.0153951	0.143968	hypothetical protein AURDEDRAFT_114436 [Auricularia subglabra TFB-10046 SS5]
TRINITY_DN32465_c0_g1	0	0	0	2.378	0.82	2.059	-5.96812	down	-0.0629451	0.026455	0.178011
TRINITY_DN32470_c0_g2	10.616	13.443	261.187	368.134	916.848	377.852	-3.914	down	8.53624	0.0163653	0.147245	mismatched base pair and cruciform DNA recognition protein [Exidia glandulosa HHB12029]
TRINITY_DN32479_c0_g1	1.324	0	0	6.861	4.475	7.576	-5.89748	down	1.882	0.0191716	0.155914
TRINITY_DN32479_c0_g4	1.195	0	2.193	12.542	7.618	5.443	-4.11549	down	2.45456	0.0394078	0.211527
TRINITY_DN32487_c0_g1	0	0	0	1.497	0.367	1.114	-5.0649	down	-0.884333	0.0411396	0.215735	60S ribosomal protein L6 [Hevea brasiliensis]
TRINITY_DN32488_c1_g1	32.604	45.974	55.548	111.561	89.312	182.979	-1.48936	down	6.54599	0.00425679	0.0982865
TRINITY_DN32499_c0_g1	11.84	9.561	7.762	3.461	4.151	5.758	1.14207	up	2.94116	0.00895804	0.119982	hypothetical protein AURDEDRAFT_172041 [Auricularia subglabra TFB-10046 SS5]
TRINITY_DN32505_c0_g2	78.9	73.463	40.409	18.513	18.884	23.138	1.61442	up	5.50479	0.00175468	0.0786072	NAD(P)-binding protein [Auricularia subglabra TFB-10046 SS5]
TRINITY_DN32516_c0_g1	2.221	0.927	1.546	0	0	0	7.02928	up	-0.205276	0.00253196	0.0869557	putative 60S ribosomal protein L14 [Trypanosoma grayi]
TRINITY_DN32519_c0_g1	3.227	5.018	10.963	1.066	2.639	1.723	1.71587	up	2.19648	0.0233273	0.168347	hypothetical protein AURDEDRAFT_159593 [Auricularia subglabra TFB-10046 SS5]
TRINITY_DN32522_c0_g1	1.852	4.137	3.936	10.34	7.243	6	-1.31687	down	2.63474	0.0170548	0.149077	hypothetical protein AURDEDRAFT_109689 [Auricularia subglabra TFB-10046 SS5]
TRINITY_DN32534_c0_g3	0.846	2.561	0.899	5.76	3.169	2.984	-1.64441	down	1.57552	0.0365801	0.204752
TRINITY_DN32537_c0_g1	0	0	0	1.568	0.581	1.471	-5.42711	down	-0.608709	0.0241078	0.170491	PREDICTED: 60S ribosomal protein L18a isoform X1 [Tarenaya hassleriana]
TRINITY_DN32544_c0_g2	4.491	4.207	6.654	1.788	1.486	2.848	1.37434	up	1.97038	0.00829429	0.117202	hypothetical protein AURDEDRAFT_184545 [Auricularia subglabra TFB-10046 SS5]
TRINITY_DN32547_c0_g2	53.048	69.673	70.688	26.818	22.061	21.814	1.43974	up	5.58824	0.000390149	0.0606452	Prefoldin [Wolfiporia cocos MD-104 SS10]
TRINITY_DN32547_c0_g3	5.836	8.124	4.451	21.551	22.548	36.388	-2.13207	down	4.15632	0.000706811	0.0658704	hypothetical protein AURDEDRAFT_81510 [Auricularia subglabra TFB-10046 SS5]
TRINITY_DN32549_c0_g1	3.147	5.841	3.826	1.119	0.717	0.672	2.28892	up	1.45577	0.00171251	0.0786072	Aldo/keto reductase [Auricularia subglabra TFB-10046 SS5]
TRINITY_DN32552_c0_g1	0.886	1.808	2.269	9.116	6.423	5.327	-2.15491	down	2.26769	0.00451095	0.100036	hypothetical protein EXIGLDRAFT_765378 [Exidia glandulosa HHB12029]
TRINITY_DN32555_c1_g1	6.961	2.619	5.525	11.485	10.779	14.585	-1.36555	down	3.2493	0.0114172	0.129434
TRINITY_DN32599_c0_g1	2.5	5.041	3.936	13.942	13.64	12.43	-1.86336	down	3.24824	0.000638872	0.0658704
TRINITY_DN32602_c0_g3	6.334	11.253	7.334	17.729	18.038	18.735	-1.18088	down	3.85877	0.00357382	0.0950093
TRINITY_DN32622_c0_g1	3.485	3.326	1.447	1.295	1.085	1.093	1.14384	up	1.07822	0.04417	0.222472
TRINITY_DN32625_c0_g1	0	0	0	1.638	6.141	4.108	-7.1016	down	1.14411	0.0354078	0.201824
TRINITY_DN32625_c0_g2	5.348	10.268	3.497	19.094	18.756	31.113	-1.96064	down	3.98352	0.00345045	0.0939933	FAD/NAD(P)-binding domain-containing protein [Auricularia subglabra TFB-10046 SS5]
TRINITY_DN32630_c0_g1	0.229	0.556	1.041	24.387	19.61	34.664	-5.57556	down	3.8665	0.000729929	0.0662578
TRINITY_DN32631_c0_g1	3.904	2.816	1.074	19.209	17.312	21.971	-3.07599	down	3.59863	0.000450253	0.064555
TRINITY_DN32631_c0_g4	5.477	3.06	4.637	11.934	9.873	8.91	-1.24095	down	3.02399	0.00590362	0.105407
TRINITY_DN32631_c0_g5	5.935	4.566	8.123	13.343	11.633	11.853	-1.01859	down	3.35715	0.00901535	0.120246
TRINITY_DN32633_c0_g1	0.827	1.437	3.431	3.585	5.654	3.825	-1.40956	down	1.80762	0.0408283	0.21491	NAD(P)-binding protein [Auricularia subglabra TFB-10046 SS5]
TRINITY_DN32634_c1_g1	0	0	0	1.973	4.45	3.299	-6.93503	down	0.854872	0.00859308	0.118801
TRINITY_DN32636_c0_g1	4.969	4.369	5.218	1.876	1.725	2.585	1.26218	up	1.91471	0.00408117	0.0975323
TRINITY_DN32640_c0_g2	2.022	2.445	7.937	1.312	1.213	1.198	1.44693	up	1.59207	0.0469787	0.229123	putative nitrilase [Auricularia subglabra TFB-10046 SS5]
TRINITY_DN32646_c0_g1	0	0	0	1.277	0.623	1.271	-5.30227	down	-0.792376	0.0130403	0.133821	PREDICTED: 40S ribosomal protein S9-2 [Nelumbo nucifera]
TRINITY_DN32653_c0_g1	9.6	7.684	19.952	46.995	48.136	34.381	-1.90589	down	4.96361	0.00204979	0.0821332	DUF1183-domain-containing protein [Auricularia subglabra TFB-10046 SS5]
TRINITY_DN32655_c0_g1	0.657	1.217	3.716	6.517	3.809	4.749	-1.76735	down	1.94198	0.0299095	0.186131	hypothetical protein AURDEDRAFT_174158 [Auricularia subglabra TFB-10046 SS5]
TRINITY_DN32656_c1_g1	0.518	0.185	8.989	13.801	10.411	12.62	-3.57162	down	3.11867	0.014486	0.14041	hypothetical protein AURDEDRAFT_116344 [Auricularia subglabra TFB-10046 SS5]
TRINITY_DN32657_c1_g2	7.319	0	0	12.057	9.156	10.844	-5.81254	down	2.85659	0.0196591	0.157568
TRINITY_DN32659_c0_g1	2.798	1.819	5.087	1.33	1.247	1.313	1.20845	up	1.33646	0.0322472	0.192694	sphingomyelin phosphodiesterase [Auricularia subglabra TFB-10046 SS5]
TRINITY_DN32662_c0_g2	7.26	6.71	4.528	3.805	3.826	1.65	1.03876	up	2.34175	0.0487405	0.233182	PLP-dependent transferase [Auricularia subglabra TFB-10046 SS5]
TRINITY_DN32664_c0_g1	0.926	0.892	1.447	7.372	4.176	6.683	-2.43246	down	1.97827	0.00464131	0.100205
TRINITY_DN32676_c0_g1	63.036	142.302	186.618	59.343	46.36	52.16	1.17511	up	6.65472	0.0269669	0.179359	Isochorismatase hydrolase [Auricularia subglabra TFB-10046 SS5]
TRINITY_DN32683_c0_g1	85.253	215.058	157.326	646.038	499.027	544.912	-1.98242	down	8.62416	0.00117379	0.0719217
TRINITY_DN32686_c0_g1	11.97	5.505	6.841	3.056	5.125	1.229	1.48926	up	2.63797	0.0420695	0.217942	glycoside hydrolase family 13 protein [Exidia glandulosa HHB12029]
TRINITY_DN32687_c0_g1	0	0	0	1.03	0.538	1.208	-5.09505	down	-0.991038	0.0145076	0.140536	histone H1-like [Helianthus annuus]
TRINITY_DN32690_c0_g3	1.942	2.503	7.729	8.605	11.838	10.108	-1.58269	down	2.99159	0.0166609	0.147717
TRINITY_DN32693_c0_g1	0	0	0	5.187	13.657	22.076	-8.83283	down	2.86898	0.0370109	0.205786
TRINITY_DN32693_c0_g2	0	0	0	1.656	1.384	1.744	-5.98115	down	-0.183984	0.00242939	0.085483
TRINITY_DN32697_c0_g1	23.711	39.449	11.555	2.774	9.532	6.399	1.98892	up	4.04685	0.0166844	0.147717	hypothetical protein AURDEDRAFT_175174 [Auricularia subglabra TFB-10046 SS5]
TRINITY_DN32706_c0_g1	0	0	0	3.787	1.794	3.961	-6.88327	down	0.788915	0.0105305	0.125806	Catalase domain-containing protein/Catalase-rel domain-containing protein [Cephalotus follicularis]
TRINITY_DN32707_c0_g3	0.269	0.151	1.118	2.008	2.818	1.66	-2.37877	down	0.599241	0.0421673	0.218136	NAD(P)-binding protein [Auricularia subglabra TFB-10046 SS5]
TRINITY_DN32712_c0_g1	6.782	14.602	12.158	26.571	23.47	37.523	-1.43631	down	4.45475	0.00564807	0.104114	hypothetical protein AURDEDRAFT_182763 [Auricularia subglabra TFB-10046 SS5]
TRINITY_DN32713_c0_g1	4.362	1.68	2.258	1.303	1.093	1.261	1.08696	up	1.12674	0.0495973	0.234718	hypothetical protein AURDEDRAFT_160003 [Auricularia subglabra TFB-10046 SS5]
TRINITY_DN32714_c1_g1	3.983	4.972	6.358	14.55	12.709	6.851	-1.12126	down	3.21033	0.0287011	0.183523	hypothetical protein AURDEDRAFT_171470 [Auricularia subglabra TFB-10046 SS5]
TRINITY_DN32736_c0_g1	6.015	3.419	26.004	183.966	247.054	39.256	-3.88558	down	6.61587	0.00715093	0.111675	aquaporin-like protein [Auricularia subglabra TFB-10046 SS5]
TRINITY_DN32737_c0_g1	2.251	2.457	3.64	6.808	7.986	9.415	-1.54608	down	2.57632	0.00238579	0.0847988
TRINITY_DN32738_c0_g1	16.999	14.753	14.032	38.312	38.451	54.103	-1.50009	down	5.00528	0.000622628	0.0658704	hypothetical protein EXIGLDRAFT_728672 [Exidia glandulosa HHB12029]
TRINITY_DN32749_c1_g2	0.667	1.692	0	5.769	2.981	3.583	-3.74793	down	1.42193	0.0455233	0.225787
TRINITY_DN32749_c1_g3	0.667	0.139	2.357	4.175	4.424	3.257	-2.62577	down	1.4929	0.0267047	0.178645
TRINITY_DN32758_c1_g1	3.077	1.762	4.846	9.838	7.934	9.825	-1.58491	down	2.78331	0.00520524	0.102273
TRINITY_DN32773_c0_g1	7.27	3.894	12.585	1.312	2.067	0.578	2.54339	up	2.37808	0.00697804	0.110857
TRINITY_DN32777_c0_g1	1.125	1.043	2.719	11.89	7.14	6.136	-2.42513	down	2.49239	0.00489302	0.100839	hypothetical protein AURDEDRAFT_89751 [Auricularia subglabra TFB-10046 SS5]
TRINITY_DN32778_c0_g1	0	0	0	3.523	1.512	3.047	-6.64367	down	0.55944	0.0121455	0.131206	putative photosystem II protein [Gossypioides kirkii]
TRINITY_DN32801_c1_g3	3.406	6.119	7.104	10.983	14.349	13.754	-1.29649	down	3.35679	0.00651611	0.107802
TRINITY_DN32802_c0_g1	0.647	1.379	1.195	9.688	8.447	6.693	-2.99855	down	2.38703	0.000871725	0.0681884	hypothetical protein AURDEDRAFT_112890 [Auricularia subglabra TFB-10046 SS5]
TRINITY_DN32803_c0_g1	2.081	1.877	3.113	21.384	29.979	23.264	-3.39537	down	3.92563	4.03e-05	0.0414634	lipase [Auricularia subglabra TFB-10046 SS5]
TRINITY_DN32803_c0_g2	140.164	27.072	66.807	17.201	17.603	7.87	2.23231	up	5.67565	0.0137366	0.137402	lipase [Auricularia subglabra TFB-10046 SS5]
TRINITY_DN32805_c0_g1	0	0	0	2.404	1.819	4.045	-6.6795	down	0.569745	0.00856609	0.118725
TRINITY_DN32827_c0_g1	9.968	12.053	2.795	1.638	2.605	3.142	1.54716	up	2.50546	0.045909	0.226657	NAD(P)-binding protein [Auricularia subglabra TFB-10046 SS5]
TRINITY_DN32834_c0_g12	1.534	2.492	4.517	0.625	0.589	0.452	2.16425	up	0.921836	0.0124732	0.132089
TRINITY_DN32834_c0_g4	0	0.255	0	1.471	1.486	2.049	-4.86968	down	-0.0636355	0.015158	0.143187
TRINITY_DN32842_c0_g2	0	0	0	0.951	0.965	0.641	-5.10997	down	-1.0528	0.00647273	0.107802
TRINITY_DN32845_c0_g1	0	0	0	1.709	0.863	0.483	-5.23422	down	-0.781787	0.0253501	0.174718
TRINITY_DN32846_c0_g1	0	0	0	2.933	1.068	2.806	-6.34249	down	0.302038	0.0245822	0.1723	D-galacturonate reductase-like [Olea europaea var. sylvestris]
TRINITY_DN32850_c1_g1	3.037	9.503	9.231	14.655	13.964	19.975	-1.3247	down	3.67637	0.0248273	0.173262	hypothetical protein AURDEDRAFT_183524 [Auricularia subglabra TFB-10046 SS5]
TRINITY_DN32870_c1_g1	4.093	10.407	6.764	25.682	14.383	13.944	-1.40162	down	3.79496	0.0152231	0.143454	hypothetical protein EXIGLDRAFT_841067 [Exidia glandulosa HHB12029]
TRINITY_DN32877_c0_g4	2.081	1.414	1.622	3.77	4.407	4.665	-1.31583	down	1.71879	0.00873999	0.119125
TRINITY_DN32881_c0_g1	1.474	2.329	1.579	4.078	4.202	3.016	-1.10315	down	1.62122	0.0234721	0.168763	hypothetical protein AURDEDRAFT_172004 [Auricularia subglabra TFB-10046 SS5]
TRINITY_DN32882_c0_g1	1.992	1.147	1.886	0.705	0.436	0.326	1.79701	up	0.270781	0.0181726	0.153075
TRINITY_DN32882_c2_g1	2.061	4.079	3.048	1.233	0.504	0.704	1.90796	up	1.067	0.00842851	0.117868
TRINITY_DN32883_c0_g1	0	0	0	2.792	0.948	2.133	-6.13986	down	0.104672	0.0239936	0.170232	hypothetical protein CDL15_Pgr021868 [Punica granatum]
TRINITY_DN32885_c0_g1	1.842	0.823	0.603	2.986	3.954	4.655	-1.90398	down	1.43668	0.0155593	0.144623
TRINITY_DN32898_c0_g2	0.498	0.267	2.05	5.619	3.741	8.963	-2.99128	down	1.93622	0.0221208	0.164225
TRINITY_DN32906_c0_g1	1.424	1.866	5.58	9.371	17.176	6.084	-2.02226	down	2.98006	0.0214068	0.161944
TRINITY_DN32915_c0_g2	1.524	0.394	35.125	51.646	97.691	21.194	-4.00061	down	5.32967	0.0297219	0.185409	hypothetical protein AURDEDRAFT_180234 [Auricularia subglabra TFB-10046 SS5]
TRINITY_DN32929_c0_g1	15.037	11.091	23.932	3.444	2.75	1.66	2.64292	up	3.42586	0.000613929	0.0658704	cytochrome P450 [Auricularia subglabra TFB-10046 SS5]
TRINITY_DN32932_c0_g2	1.364	3.199	11.829	22.617	17.475	11.548	-2.1644	down	3.68224	0.021098	0.16146	hypothetical protein AURDEDRAFT_199613 [Auricularia subglabra TFB-10046 SS5]
TRINITY_DN32937_c0_g1	0.617	1.101	1.875	3.576	2.28	2.942	-1.41378	down	1.19015	0.0411405	0.215735
TRINITY_DN32940_c0_g2	4.7	11.937	8.573	17.359	14.28	21.593	-1.1678	down	3.82911	0.0183897	0.153942	hypothetical protein EXIGLDRAFT_620390, partial [Exidia glandulosa HHB12029]
TRINITY_DN32947_c0_g1	17.885	34.257	50.45	110.487	89.893	122.823	-1.77418	down	6.28586	0.00321852	0.0919948	heme-thiolate peroxidase [Auricularia subglabra TFB-10046 SS5]
TRINITY_DN32954_c0_g1	59.352	98.194	102.589	403.901	336.716	347.349	-2.10697	down	7.95824	0.000147627	0.04968	hypothetical protein AURDEDRAFT_154505 [Auricularia subglabra TFB-10046 SS5]
TRINITY_DN32964_c0_g2	2.49	4.624	4.462	1.532	1.384	1.902	1.21255	up	1.56801	0.0142514	0.139605
TRINITY_DN32965_c0_g2	99.713	111.313	83.448	41.967	40.099	29.537	1.3997	up	6.2033	0.000753294	0.0674024	DNA helicase [Phellinus noxius]
TRINITY_DN32967_c0_g1	10.655	18.531	15.249	7.31	6.781	6.241	1.07944	up	3.55556	0.00642867	0.107802	hypothetical protein AURDEDRAFT_188959 [Auricularia subglabra TFB-10046 SS5]
TRINITY_DN32968_c0_g1	0.149	0.568	0.197	26.624	26.314	48.503	-6.90717	down	4.20281	0.00175219	0.0786072
TRINITY_DN32973_c0_g1	217.729	98.287	354.052	20.856	35.24	26.91	2.85573	up	7.13791	0.00100498	0.0697028	hypothetical protein AURDEDRAFT_165330 [Auricularia subglabra TFB-10046 SS5]
TRINITY_DN32975_c0_g1	0	0	0	759.238	392.053	997.504	-14.6912	down	8.59468	0.000917312	0.0690198
TRINITY_DN32975_c0_g10	0	0	0	1101.42	593.25	1649.53	-15.3115	down	9.22525	0.000969789	0.0695011
TRINITY_DN32975_c0_g11	0	0	0	1577.63	1012.33	2789.84	-15.9943	down	9.9053	0.000698208	0.0658704
TRINITY_DN32975_c0_g12	0	0	0	993.37	495.201	1079.32	-14.9705	down	8.86329	0.000500934	0.0651718
TRINITY_DN32975_c0_g13	0	0	0	28004.7	15467.9	38656.5	-19.9513	down	13.8497	0.000108229	0.0461251
TRINITY_DN32975_c0_g14	0	0	0	2208.04	1353.63	3009.66	-16.3318	down	10.2102	0.000224025	0.0561999
TRINITY_DN32975_c0_g15	0	0	0	565.654	356.369	217.128	-13.769	down	7.75291	0.00137144	0.074498
TRINITY_DN32975_c0_g16	0	0	0	654.203	407.366	855.852	-14.5642	down	8.4364	0.000350826	0.0606452
TRINITY_DN32975_c0_g17	0	0	0	14626.7	9952.73	34306.3	-19.3696	down	13.3402	0.000541905	0.0653296
TRINITY_DN32975_c0_g18	0	0	0	4448.92	2599.22	8467.83	-17.481	down	11.4254	0.000782389	0.0677712
TRINITY_DN32975_c0_g19	0	0	0	612.861	312.554	554.716	-14.1964	down	8.0807	0.000360066	0.0606452
TRINITY_DN32975_c0_g2	0	0	0	681.417	344.326	737.505	-14.4312	down	8.32158	0.000573559	0.0658704
TRINITY_DN32975_c0_g3	0	0	0	1811.92	1065.68	2716.69	-16.0726	down	9.97017	0.000475907	0.064555
TRINITY_DN32975_c0_g4	0	0	0	2078.56	1302.72	2475.74	-16.1901	down	10.0538	0.000110812	0.0461251
TRINITY_DN32975_c0_g5	0	0	0	1001.9	641.925	1348.55	-15.2067	down	9.07756	0.000261706	0.0582401
TRINITY_DN32975_c0_g6	0	0	0	17751.8	8552.61	18166	-19.0852	down	12.9804	9.93e-05	0.0461251
TRINITY_DN32975_c0_g7	0	0	0	1323.94	717.196	2172.17	-15.6239	down	9.5525	0.00119595	0.0719217
TRINITY_DN32975_c0_g8	0	0	0	4422.7	2991.08	7767.16	-17.5037	down	11.4042	0.000299503	0.058269
TRINITY_DN32975_c0_g9	0	0	0	1334.25	786.394	1689.84	-15.5506	down	9.4276	0.000274035	0.058269
TRINITY_DN32980_c0_g1	24.707	27.466	31.375	97.954	113.705	95.472	-1.88502	down	6.17576	5.49e-05	0.0432955
TRINITY_DN32984_c0_g1	5.527	3.998	5.591	1.894	3.374	2.312	1.02235	up	2.06157	0.0213735	0.161944	hypothetical protein AURDEDRAFT_168047 [Auricularia subglabra TFB-10046 SS5]
TRINITY_DN33005_c0_g1	20.136	14.579	12.991	2.95	4.484	7.439	1.76945	up	3.49353	0.0034726	0.0941321	hypothetical protein AURDEDRAFT_58679 [Auricularia subglabra TFB-10046 SS5]
TRINITY_DN33008_c0_g1	0	0	0	1.083	0.547	1.324	-5.17209	down	-0.905776	0.0152796	0.143708	PREDICTED: osmotin-like protein [Vitis vinifera]
TRINITY_DN33009_c0_g1	10.536	9.781	15.6	19.843	24.273	36.482	-1.14731	down	4.40468	0.0119232	0.130517	hypothetical protein AURDEDRAFT_181749 [Auricularia subglabra TFB-10046 SS5]
TRINITY_DN33013_c0_g1	0	0	0	2.211	1.777	0.757	-5.89013	down	-0.148622	0.0211423	0.161511	cysteine proteinase [Auricularia subglabra TFB-10046 SS5]
TRINITY_DN33013_c0_g3	0.438	0.278	0	1.277	1.418	1.324	-3.17771	down	-0.206407	0.0425271	0.218986
TRINITY_DN33014_c0_g1	8.733	6.71	5.152	1.858	3.749	4.487	1.09715	up	2.47005	0.0381697	0.208692
TRINITY_DN33021_c0_g1	4.641	3.766	2.686	0.969	1.725	1.692	1.36004	up	1.48436	0.0124868	0.132089
TRINITY_DN33028_c0_g3	5.168	5.598	1.776	13.466	15.912	58.117	-2.63704	down	4.12087	0.0149424	0.141988
TRINITY_DN33037_c0_g1	5.129	4.972	3.826	11.141	13.648	25.323	-1.75714	down	3.52122	0.00464936	0.100205
TRINITY_DN33042_c0_g1	0.438	1.02	2.434	7.284	8.344	3.457	-2.5648	down	2.12397	0.0229283	0.166957
TRINITY_DN33044_c0_g1	0	0	0	1.224	1.153	1.44	-5.64418	down	-0.521743	0.00316195	0.0918545
TRINITY_DN33047_c0_g2	0	0	0	1.541	0.393	1.303	-5.17293	down	-0.772252	0.0436013	0.221233
TRINITY_DN33050_c0_g1	1.384	3.407	1.886	5.214	3.638	6.01	-1.24154	down	1.96161	0.0262299	0.177405
TRINITY_DN33051_c0_g1	20.733	19.898	43.73	10.639	9.489	9.436	1.40929	up	4.40051	0.00611717	0.106465	hypothetical protein AURDEDRAFT_59336 [Auricularia subglabra TFB-10046 SS5]
TRINITY_DN33052_c1_g1	0.548	0.788	0.46	24.819	17.406	21.982	-5.14381	down	3.60297	0.00018905	0.0516519	kinase-like protein [Auricularia subglabra TFB-10046 SS5]
TRINITY_DN33052_c1_g2	1.783	2.063	2.401	0.581	0.512	0.42	1.98935	up	0.503685	0.00437737	0.0996645	hypothetical protein AURDEDRAFT_186752 [Auricularia subglabra TFB-10046 SS5]
TRINITY_DN33052_c1_g3	3.744	0	0	18.187	27.331	31.407	-7.39129	down	3.88163	0.00989127	0.123955
TRINITY_DN33052_c1_g5	2.559	3.094	4.451	94.317	65.543	77.02	-4.56475	down	5.51262	4.2e-06	0.023543	kinase-like protein [Auricularia subglabra TFB-10046 SS5]
TRINITY_DN33069_c0_g1	0	0	0	1.876	2.101	4.676	-6.69254	down	0.620964	0.0146512	0.141173
TRINITY_DN33072_c0_g1	3.695	9.271	21.279	19.702	34.121	24.693	-1.513	down	4.39343	0.0415494	0.216887
TRINITY_DN33080_c0_g2	0	0	0	1.805	0.606	1.093	-5.39029	down	-0.638423	0.0234786	0.168766	OTU-domain-containing protein [Auricularia subglabra TFB-10046 SS5]
TRINITY_DN33095_c0_g5	0.637	1.066	1.688	3.646	3.399	6.263	-1.99096	down	1.59842	0.0164438	0.147498	hypothetical protein AURDEDRAFT_113662 [Auricularia subglabra TFB-10046 SS5]
TRINITY_DN33105_c0_g1	2.41	2.781	2.247	0.335	0.231	0.483	2.89752	up	0.612119	0.00181398	0.0788449	MULTISPECIES: bifunctional phosphoribosylaminoimidazolecarboxamide formyltransferase/inosine monophosphate cyclohydrolase [Proteobacteria]
TRINITY_DN33111_c0_g1	22.227	30.143	14.208	7.354	9.275	10.98	1.21677	up	4.07254	0.0104645	0.125806	soluble quino protein glucose dehydrogenase [Auricularia subglabra TFB-10046 SS5]
TRINITY_DN33114_c0_g1	11.253	11.021	12.059	5.531	3.86	4.865	1.27754	up	3.14668	0.00154106	0.0770131	hypothetical protein AURDEDRAFT_111979 [Auricularia subglabra TFB-10046 SS5]
TRINITY_DN33116_c0_g1	36.487	75.086	159.913	1397.97	668.743	897.241	-3.64026	down	9.2278	0.00052495	0.0651718	hypothetical protein EXIGLDRAFT_709464 [Exidia glandulosa HHB12029]
TRINITY_DN33125_c0_g1	26.559	30.097	41.724	7.495	16.416	14.196	1.41564	up	4.64412	0.00692466	0.110327	alpha/beta-hydrolase [Auricularia subglabra TFB-10046 SS5]
TRINITY_DN33127_c0_g1	48.308	49.196	93.446	29.478	26.87	27.614	1.10962	up	5.6664	0.009176	0.120865	hypothetical protein AURDEDRAFT_83491 [Auricularia subglabra TFB-10046 SS5]
TRINITY_DN33138_c0_g1	1.593	1.935	4.878	13.387	8.806	6.42	-1.88387	down	2.79772	0.0107742	0.126601	hypothetical protein AURDEDRAFT_156169 [Auricularia subglabra TFB-10046 SS5]
TRINITY_DN33141_c0_g1	61.652	131.571	112.971	25.039	25.298	27.414	1.9006	up	6.11628	0.000711623	0.0658704	hypothetical protein AURDEDRAFT_115711 [Auricularia subglabra TFB-10046 SS5]
TRINITY_DN33142_c0_g3	2.719	0.626	2.368	8.27	5.765	5.506	-1.93257	down	2.23192	0.0134345	0.136096
TRINITY_DN33142_c0_g5	1.354	0.417	1.568	13.149	18.397	7.114	-3.53431	down	2.99889	0.00620399	0.106976	hypothetical protein AURDEDRAFT_119658 [Auricularia subglabra TFB-10046 SS5]
TRINITY_DN33143_c0_g1	3.993	9.248	6.139	1.709	1.563	3.541	1.53233	up	2.22429	0.0144854	0.14041	hypothetical protein AURDEDRAFT_159789 [Auricularia subglabra TFB-10046 SS5]
TRINITY_DN33146_c0_g3	467.107	842.026	655.023	238.65	297.864	334.614	1.14043	up	8.99934	0.00527253	0.102867	hypothetical protein EXIGLDRAFT_778915 [Exidia glandulosa HHB12029]
TRINITY_DN33164_c0_g1	0	0	0	1.576	0.401	1.334	-5.1965	down	-0.740374	0.045976	0.226657
TRINITY_DN33164_c0_g2	0	0	0	4.589	2.289	2.553	-6.90085	down	0.81415	0.00665351	0.108309
TRINITY_DN33201_c0_g1	3.545	3.778	7.466	2.043	2.033	1.124	1.43859	up	1.89594	0.0145538	0.140917
TRINITY_DN33204_c0_g1	10.337	13.976	8.748	30.438	27.28	46.086	-1.64398	down	4.6261	0.00151827	0.0768147
TRINITY_DN33216_c0_g1	81.808	155.027	66.763	183.534	171.501	262.836	-1.10253	down	7.37261	0.0211622	0.161511	hypothetical protein AURDEDRAFT_188728 [Auricularia subglabra TFB-10046 SS5]
TRINITY_DN33219_c0_g1	11.243	11.392	8.858	24.158	31.798	36.566	-1.54391	down	4.49826	0.000839554	0.0681884	hypothetical protein AURDEDRAFT_110259 [Auricularia subglabra TFB-10046 SS5]
TRINITY_DN33221_c0_g1	4.531	2.596	5.098	1.101	1.204	1.891	1.55685	up	1.59439	0.00781253	0.115225
TRINITY_DN33233_c0_g2	2.022	2.19	1.272	0.96	0.743	0.693	1.11267	up	0.503022	0.0432451	0.220453	hypothetical protein AURDEDRAFT_126820 [Auricularia subglabra TFB-10046 SS5]
TRINITY_DN33236_c0_g1	2.141	11.427	3.804	19.992	11.744	17.747	-1.85092	down	3.59712	0.015966	0.145703	hypothetical protein AURDEDRAFT_183325 [Auricularia subglabra TFB-10046 SS5]
TRINITY_DN33241_c2_g1	600.071	620.698	571.366	228.575	207.373	291.638	1.30929	up	8.83302	0.000519771	0.0651718	60S ribosomal protein L44 OS=Coprinopsis cinerea GN=RPL44 PE=3 SV=3 [Rhizoctonia solani AG-1 IB]
TRINITY_DN33241_c2_g2	41.188	34.107	24.052	1.259	2.639	9.762	3.36597	up	4.33295	0.00208782	0.0821332
TRINITY_DN33241_c2_g3	1.384	1.263	1.71	0.405	0.786	0.63	1.30933	up	0.185729	0.0401179	0.213593	aquaporin-like protein [Auricularia subglabra TFB-10046 SS5]
TRINITY_DN33265_c0_g1	4.302	1.692	1.995	8.622	8.063	12.472	-1.92082	down	2.75336	0.00383765	0.0964693	hypothetical protein AURDEDRAFT_166573 [Auricularia subglabra TFB-10046 SS5]
TRINITY_DN33266_c0_g1	0	0	0	11.837	6.636	2.459	-7.87113	down	2.00567	0.0495421	0.234617
TRINITY_DN33270_c0_g1	5.407	8.321	5.712	14.382	17.842	18.651	-1.4105	down	3.68287	0.00150015	0.076761	hypothetical protein AURDEDRAFT_170127 [Auricularia subglabra TFB-10046 SS5]
TRINITY_DN33272_c0_g1	7.021	17.546	11.741	30.182	24.939	22.875	-1.2077	down	4.3912	0.0119982	0.130926	hypothetical protein EXIGLDRAFT_839343 [Exidia glandulosa HHB12029]
TRINITY_DN33275_c0_g1	3.326	2.967	3.859	1.277	1.768	1.187	1.25227	up	1.39973	0.00714223	0.111675
TRINITY_DN33276_c0_g1	3.555	2.909	2.127	1.163	1.144	1.334	1.20608	up	1.13889	0.0128194	0.132809	hypothetical protein AURDEDRAFT_188762 [Auricularia subglabra TFB-10046 SS5]
TRINITY_DN33281_c0_g1	0	0	0	2.325	1.204	2.322	-6.20883	down	0.0942069	0.00839398	0.117628	S-adenosylmethionine synthase 5 [Olea europaea var. sylvestris]
TRINITY_DN33284_c0_g1	17.447	29.065	12.421	67.375	31.542	63.655	-1.48369	down	5.3224	0.0130339	0.133806	PLC-like phosphodiesterase [Auricularia subglabra TFB-10046 SS5]
TRINITY_DN33297_c0_g3	1.105	2.99	2.631	4.095	9.164	9.163	-1.78623	down	2.4106	0.021532	0.162365	hypothetical protein AURDEDRAFT_114824 [Auricularia subglabra TFB-10046 SS5]
TRINITY_DN33297_c0_g4	0.249	0.487	0.384	2.528	2.067	1.587	-2.43995	down	0.447781	0.0227037	0.166182	hypothetical protein AURDEDRAFT_173642 [Auricularia subglabra TFB-10046 SS5]
TRINITY_DN33299_c1_g1	0.946	4.937	5.876	27.347	11.3	20.437	-2.65282	down	3.69926	0.00933551	0.121514
TRINITY_DN33300_c0_g1	1.683	2.515	2.817	9.459	7.405	7.345	-1.82232	down	2.52738	0.00118845	0.0719217	P-loop containing nucleoside triphosphate hydrolase protein [Exidia glandulosa HHB12029]
TRINITY_DN33302_c0_g2	0.607	1.449	2.094	0.123	0.051	0.599	3.03439	up	-0.16963	0.0426862	0.219394
TRINITY_DN33319_c1_g7	0.548	0	0	2.686	3.169	3.919	-5.44665	down	0.918157	0.0129792	0.13368
TRINITY_DN33323_c0_g2	3.525	3.708	2.478	1.039	1.956	0.841	1.36144	up	1.29743	0.0182621	0.153496
TRINITY_DN33331_c0_g2	16.282	41.037	55.044	3.232	9.455	22.717	1.92096	up	4.74071	0.0456541	0.226039	hypothetical protein AURDEDRAFT_160927 [Auricularia subglabra TFB-10046 SS5]
TRINITY_DN33331_c0_g3	2.918	12.331	14.306	0.898	0.649	1.597	3.05759	up	2.56698	0.00990702	0.124032
TRINITY_DN33337_c0_g1	13.693	34.489	52.369	7.081	8.08	11.443	1.7431	up	4.54248	0.0143067	0.139899	ribosomal protein L14 [Auricularia subglabra TFB-10046 SS5]
TRINITY_DN33340_c1_g2	5.567	14.579	7.093	126.085	49.443	151.614	-3.57368	down	5.99078	0.00064807	0.0658704
TRINITY_DN33340_c1_g3	0	0	0	6.544	4.646	11.085	-8.09543	down	1.99575	0.00726556	0.112447
TRINITY_DN33340_c1_g4	0	0	1.688	13.625	13.332	20.942	-7.21739	down	3.17368	0.00839745	0.117628
TRINITY_DN33342_c0_g1	6.642	5.598	6.6	10.886	14.169	19.618	-1.19857	down	3.52806	0.00735514	0.112948
TRINITY_DN33348_c1_g1	4.471	5.064	7.279	0.44	0.717	1.093	2.98963	up	1.79836	0.000560362	0.0658704	putative alcohol dehydrogenase I [Auricularia subglabra TFB-10046 SS5]
TRINITY_DN33352_c0_g4	0.488	1.17	1.118	0.035	0.043	0.105	3.58285	up	-0.920044	0.0246452	0.172516
TRINITY_DN33352_c0_g5	0.518	1.286	1.469	0.079	0.273	0.074	2.79881	up	-0.571631	0.0365248	0.204613	sodium-potassium/proton antiporter ChaA [Escherichia coli]
TRINITY_DN33357_c1_g1	6.134	4.01	7.466	8.085	16.313	13.219	-1.07579	down	3.35078	0.0327335	0.194087
TRINITY_DN33373_c0_g2	5.626	3.801	3.694	1.18	2.511	2.417	1.16715	up	1.80124	0.0282138	0.182331	hypothetical protein AURDEDRAFT_185676 [Auricularia subglabra TFB-10046 SS5]
TRINITY_DN33374_c0_g2	0.588	1.588	0.46	242.825	32.028	164.874	-7.15753	down	6.3307	0.0123062	0.131955
TRINITY_DN33375_c0_g1	185.196	219.497	124.284	52.799	89.056	70.947	1.30121	up	7.06126	0.00494357	0.100972	S-adenosyl-L-methionine-dependent methyltransferase [Auricularia subglabra TFB-10046 SS5]
TRINITY_DN33380_c0_g1	4.412	2.758	7.367	13.625	13.281	12.651	-1.54465	down	3.32809	0.00415188	0.097875
TRINITY_DN33380_c0_g2	0.07	0	6.896	43.173	17.261	27.898	-6.80221	down	4.14443	0.0191148	0.155762	hypothetical protein AURDEDRAFT_114278 [Auricularia subglabra TFB-10046 SS5]
TRINITY_DN33380_c0_g3	0.438	1.055	9.198	50.844	29.372	38.815	-4.58102	down	4.5878	0.00211633	0.0821332	hypothetical protein AURDEDRAFT_114278 [Auricularia subglabra TFB-10046 SS5]
TRINITY_DN33389_c0_g1	1.384	3.697	8.584	19.068	9.523	10.833	-1.83217	down	3.30725	0.0264996	0.178143
TRINITY_DN33391_c0_g3	0	0	0	3.232	1.46	2.165	-6.43335	down	0.342744	0.00928578	0.12123
TRINITY_DN33395_c0_g1	2.878	3.975	1.129	0.15	0.299	0.862	2.79536	up	0.713747	0.0233928	0.168632	NAD(P)-binding protein [Auricularia subglabra TFB-10046 SS5]
TRINITY_DN33407_c0_g3	6.065	14.904	12.498	51.249	36.282	87.507	-2.40166	down	5.22215	0.0018591	0.0799381
TRINITY_DN33414_c0_g1	2.35	1.762	0.11	0	0	0	6.07762	up	-0.445876	0.0493039	0.234088	mitochondrial ADP/ATP translocase [Perkinsela sp. CCAP 1560/4]
TRINITY_DN33420_c1_g2	0.08	0.614	0	2.915	4.245	3.205	-4.85742	down	1.03342	0.0139494	0.138366	hypothetical protein AURDEDRAFT_184247 [Auricularia subglabra TFB-10046 SS5]
TRINITY_DN33423_c0_g1	3.754	2.874	2.116	4.421	6.568	7.145	-1.04547	down	2.28841	0.0275146	0.181176	hypothetical protein AURDEDRAFT_184649 [Auricularia subglabra TFB-10046 SS5]
TRINITY_DN33429_c0_g1	0.677	0.997	0.614	2.413	2.246	3.562	-1.84554	down	0.922022	0.021273	0.161655	clp protease proteolytic subunit protein (chloroplast) [Ilex cornuta]
TRINITY_DN33435_c0_g1	10.387	6.026	12.344	4.835	3.237	3.909	1.22042	up	2.9112	0.0124039	0.132089	S-adenosyl-L-methionine-dependent methyltransferase [Auricularia subglabra TFB-10046 SS5]
TRINITY_DN33436_c0_g2	2.201	2.04	1.568	0.916	0.948	0.841	1.0723	up	0.627638	0.0286143	0.183332	hypothetical protein AURDEDRAFT_114912 [Auricularia subglabra TFB-10046 SS5]
TRINITY_DN3343_c0_g1	0	0	0	1.497	1.751	1.618	-6.01001	down	-0.154316	0.00216592	0.0821332
TRINITY_DN33441_c1_g1	127.925	45.105	21.805	1.286	1.922	9.52	4.16259	up	5.21084	0.00410867	0.0975323	hypothetical protein AURDEDRAFT_89618 [Auricularia subglabra TFB-10046 SS5]
TRINITY_DN33444_c0_g1	11.592	12.319	11.895	26.166	23.394	25.418	-1.0693	down	4.34439	0.00120218	0.0719217	hypothetical protein AURDEDRAFT_117602 [Auricularia subglabra TFB-10046 SS5]
TRINITY_DN33444_c0_g2	10.297	8.866	11.599	25.162	22.343	21.194	-1.16532	down	4.19867	0.00145981	0.0758821	hypothetical protein AURDEDRAFT_117602 [Auricularia subglabra TFB-10046 SS5]
TRINITY_DN33447_c0_g2	0	0	0	1.964	1.828	2.375	-6.34091	down	0.176562	0.00196128	0.0809128
TRINITY_DN33458_c1_g1	0.866	2.851	2.5	0	0	0	7.24846	up	0.163204	0.00633883	0.107469	60S ribosomal protein L10, putative [Bodo saltans]
TRINITY_DN33459_c0_g1	0	0	0	4.183	2.041	6.441	-7.21936	down	1.1747	0.0212411	0.161562	PREDICTED: probable mannitol dehydrogenase [Vitis vinifera]
TRINITY_DN33459_c0_g2	0	0	0	1.242	0.675	1.345	-5.36175	down	-0.748881	0.0103016	0.125176	PREDICTED: probable mannitol dehydrogenase isoform X2 [Vitis vinifera]
TRINITY_DN33460_c1_g1	20.883	19.91	83.624	80.815	164.779	88.568	-1.69759	down	6.43348	0.0297309	0.185409	hypothetical protein AURDEDRAFT_162037 [Auricularia subglabra TFB-10046 SS5]
TRINITY_DN33460_c1_g4	0	0	0	1.894	1.426	1.587	-6.02469	down	-0.134922	0.00257352	0.0869557
TRINITY_DN33461_c2_g1	42.821	16.943	12.607	46.185	71.906	44.09	-1.32917	down	5.44167	0.031829	0.191564
TRINITY_DN33464_c0_g1	3.466	4.647	7.762	9.943	7.866	14.585	-1.05539	down	3.13396	0.0356433	0.2023	hypothetical protein AURDEDRAFT_160409 [Auricularia subglabra TFB-10046 SS5]
TRINITY_DN33469_c0_g1	3.426	5.818	3.453	17.333	12.359	8.511	-1.5942	down	3.24148	0.00621672	0.107085
TRINITY_DN33469_c0_g2	0	0	0	3.021	2.571	1.587	-6.53986	down	0.436564	0.00545115	0.103376
TRINITY_DN33478_c0_g1	0	0	0	11.124	5.748	12.105	-8.50077	down	2.39468	0.00541077	0.103339	Lipid transfer protein/Par allergen [Parasponia andersonii]
TRINITY_DN33480_c0_g1	8.743	15.9	6.161	2.898	2.579	3.079	1.72232	up	2.80326	0.00428212	0.0982865	hypothetical protein AURDEDRAFT_114236 [Auricularia subglabra TFB-10046 SS5]
TRINITY_DN33481_c0_g1	7.1	3.129	6.304	15.157	17.415	18.451	-1.69168	down	3.63673	0.00224452	0.0829149	acid protease [Auricularia subglabra TFB-10046 SS5]
TRINITY_DN33482_c0_g1	15.177	9.619	5.032	1.85	4.074	4.928	1.44302	up	2.86465	0.0386055	0.209505	D-lactaldehyde dehydrogenase [Auricularia subglabra TFB-10046 SS5]
TRINITY_DN33492_c0_g1	0.259	0	0.417	2.131	1.836	2.837	-3.79646	down	0.453426	0.0279096	0.182128
TRINITY_DN33493_c0_g1	2.37	5.053	1.776	7.935	5.851	7.786	-1.3857	down	2.47734	0.0137179	0.137395
TRINITY_DN33518_c0_g1	18.841	26.979	28.196	60.048	63.527	61.543	-1.35128	down	5.57505	0.000704867	0.0658704	UBC-like protein, partial [Auricularia subglabra TFB-10046 SS5]
TRINITY_DN33523_c0_g1	2.729	1.935	5.799	47.885	29.722	64.527	-3.82479	down	4.78656	0.000234662	0.0568716
TRINITY_DN33524_c0_g1	9.5	5.354	8.397	3.312	3.562	4.508	1.01046	up	2.66315	0.0177351	0.151564	NAD(P)-binding protein [Auricularia subglabra TFB-10046 SS5]
TRINITY_DN33528_c0_g1	4.073	2.144	2.193	0.696	1.238	1.818	1.26416	up	1.13853	0.0414224	0.216608	SET domain-containing protein [Auricularia subglabra TFB-10046 SS5]
TRINITY_DN33536_c0_g1	1.095	3.372	4.385	10.859	6.833	6.115	-1.64362	down	2.59962	0.023018	0.167285	DUF74-domain-containing protein [Auricularia subglabra TFB-10046 SS5]
TRINITY_DN33537_c0_g2	1.205	3.28	2.006	6.967	6.329	6.819	-1.7764	down	2.2832	0.00309825	0.091342
TRINITY_DN33538_c0_g1	1.374	0.742	0.285	5.628	3.058	4.266	-2.57769	down	1.49145	0.0160894	0.146145
TRINITY_DN33539_c0_g1	3.207	1.031	2.478	7.055	9.062	8.984	-1.96624	down	2.55246	0.00348841	0.0943752
TRINITY_DN33555_c0_g1	96.606	106.26	110.658	49.814	51.066	50.184	1.04555	up	6.4045	0.000733338	0.066349	ketol-acid reductoisomerase [Auricularia subglabra TFB-10046 SS5]
TRINITY_DN33556_c0_g1	4.372	5.401	7.74	3.796	2.639	2.144	1.01205	up	2.26679	0.0268863	0.179155	hypothetical protein AURDEDRAFT_153285 [Auricularia subglabra TFB-10046 SS5]
TRINITY_DN33557_c0_g1	1.922	2.619	3.914	0.343	0.299	0.189	3.22191	up	0.768922	0.00414009	0.0978341	DyP-type peroxidase [Auricularia subglabra TFB-10046 SS5]
TRINITY_DN33559_c0_g2	26.848	27.339	56.557	21.34	18.799	12.483	1.00768	up	4.92619	0.034919	0.20079	tubulin gamma chain [Auricularia subglabra TFB-10046 SS5]
TRINITY_DN33566_c0_g1	0.607	3.488	1.37	6.147	4.074	6	-1.95791	down	1.97355	0.0163212	0.146944	WD40 repeat-like protein [Auricularia subglabra TFB-10046 SS5]
TRINITY_DN33569_c0_g1	34.984	13.443	31.726	7.847	5.475	6.809	1.8954	up	4.21031	0.00388355	0.0965991	FAD-binding domain-containing protein [Auricularia subglabra TFB-10046 SS5]
TRINITY_DN33571_c0_g1	0	0	0	3.673	2.127	1.187	-6.41358	down	0.406674	0.0215574	0.162431
TRINITY_DN33574_c0_g3	12.149	12.771	14.887	3.866	6.662	4.623	1.4154	up	3.33074	0.00203813	0.0821253	hypothetical protein AURDEDRAFT_149150 [Auricularia subglabra TFB-10046 SS5]
TRINITY_DN33574_c0_g6	0	0	0	6.79	8.917	2.837	-7.81002	down	1.83062	0.0208153	0.160896
TRINITY_DN33578_c1_g1	42.96	48.697	75.204	22.679	20.481	20.427	1.34487	up	5.40556	0.00173336	0.0786072	vacuolar protein sorting-associated protein 28 [Auricularia subglabra TFB-10046 SS5]
TRINITY_DN33579_c0_g2	14.609	19.887	20.424	29.09	33.899	53.2	-1.05286	down	4.95151	0.0122015	0.131575
TRINITY_DN33585_c0_g1	25.294	30.746	16.554	7.019	7.712	16.749	1.28226	up	4.20963	0.0202314	0.159102	histidinol phosphate phosphatase H [Auricularia subglabra TFB-10046 SS5]
TRINITY_DN33585_c0_g2	9.441	17.129	13.013	2.404	2.836	4.077	2.07536	up	3.13375	0.000688611	0.0658704	histidinol phosphate phosphatase H [Auricularia subglabra TFB-10046 SS5]
TRINITY_DN33593_c1_g1	119.102	78.145	109.024	11.485	27.98	26.248	2.30088	up	6.08651	0.000955331	0.0695011	nuclease Le1 [Sistotremastrum suecicum HHB10207 ss-3]
TRINITY_DN33595_c0_g1	2.918	2.468	1.908	0.775	0.752	0.715	1.67254	up	0.776365	0.00511898	0.10218	hypothetical protein AURDEDRAFT_54761 [Auricularia subglabra TFB-10046 SS5]
TRINITY_DN33596_c0_g1	0.309	0.232	0.351	1.083	1.341	1.355	-1.96797	down	-0.214455	0.0443869	0.223147
TRINITY_DN33599_c1_g2	0	0	0	4.615	5.227	5.821	-7.68623	down	1.52576	0.000702815	0.0658704
TRINITY_DN33603_c0_g1	0.299	0.185	0.504	3.329	1.631	2.438	-2.90393	down	0.624456	0.0333777	0.195754
TRINITY_DN33603_c2_g1	61.592	106.886	73.604	326.546	258.892	397.333	-2.04482	down	7.79699	0.000265988	0.058269
TRINITY_DN33607_c0_g1	33.599	26.562	16.345	102.631	103.627	148.44	-2.25578	down	6.2898	0.000363245	0.0606452	alpha/beta-hydrolase [Exidia glandulosa HHB12029]
TRINITY_DN33614_c0_g2	0	0	0	1.55	0.905	1.671	-5.71347	down	-0.40993	0.00788116	0.115395
TRINITY_DN33619_c0_g2	0.189	0.672	0.329	1.453	1.307	1.345	-1.9091	down	-0.0372215	0.043203	0.220449
TRINITY_DN33620_c0_g2	0	0	0	2.713	0.837	2.869	-6.19367	down	0.206634	0.0414299	0.216608
TRINITY_DN33632_c0_g2	37.961	58.49	145.475	231.261	148.893	167.396	-1.39107	down	7.19696	0.0293409	0.184882	hypothetical protein AURDEDRAFT_168398 [Auricularia subglabra TFB-10046 SS5]
TRINITY_DN33633_c0_g1	21.381	95.899	47.129	113.992	101.825	106.274	-1.23509	down	6.46746	0.0489288	0.233435
TRINITY_DN33633_c1_g1	4.461	2.306	3.322	2.07	1.691	1.072	1.04975	up	1.46597	0.0406408	0.21472
TRINITY_DN33636_c1_g1	0.169	1.286	3.99	22.846	6.346	9.972	-3.52424	down	3.05893	0.0306077	0.188279
TRINITY_DN33646_c0_g1	3.744	2.816	3.333	1.242	1.777	1.471	1.152	up	1.39105	0.00959154	0.122197	hypothetical protein AURDEDRAFT_186751 [Auricularia subglabra TFB-10046 SS5]
TRINITY_DN33649_c0_g1	4.173	5.632	16.126	117.559	122.929	195.073	-4.2903	down	6.38777	0.00010695	0.0461251	hypothetical protein AURDEDRAFT_115906 [Auricularia subglabra TFB-10046 SS5]
TRINITY_DN33653_c0_g1	77.088	84.287	103.883	139.718	183.689	242.094	-1.07213	down	7.24039	0.00601612	0.106012	aspartate aminotransferase [Auricularia subglabra TFB-10046 SS5]
TRINITY_DN33655_c1_g1	7.17	12.933	7.509	3.681	1.802	0.778	2.28922	up	2.61037	0.00599258	0.105969
TRINITY_DN33677_c0_g1	16.282	70.16	56.162	129.863	72.196	116.067	-1.37186	down	6.38978	0.0498598	0.235556	alpha/beta-hydrolase [Auricularia subglabra TFB-10046 SS5]
TRINITY_DN33680_c0_g3	0	0	0	1.259	2.81	1.04	-5.97154	down	-0.0431053	0.0200899	0.158848
TRINITY_DN33681_c0_g1	0.568	0.73	1.195	9.618	5.586	9.005	-3.27972	down	2.28981	0.00257834	0.0869557	kinase-like protein [Auricularia subglabra TFB-10046 SS5]
TRINITY_DN33691_c0_g1	16.391	9.561	15.041	26.809	27.784	29.715	-1.07296	down	4.52661	0.00573554	0.104472	hypothetical protein AURDEDRAFT_163788 [Auricularia subglabra TFB-10046 SS5]
TRINITY_DN33693_c0_g3	1.085	1.228	1.403	0.379	0.487	0.651	1.32504	up	-0.0770624	0.0446994	0.223763
TRINITY_DN33694_c0_g1	21.699	18.763	38.402	152.004	127.703	121.31	-2.41237	down	6.47788	0.000162711	0.0509294	TPR-like protein [Auricularia subglabra TFB-10046 SS5]
TRINITY_DN33695_c0_g2	1.962	2.156	4.813	0.925	0.999	0.946	1.51281	up	1.13102	0.0175083	0.150887
TRINITY_DN33695_c0_g3	0.209	0	8.562	19.261	7.798	11.075	-4.91856	down	3.13726	0.039996	0.213479	hypothetical protein AURDEDRAFT_137405 [Auricularia subglabra TFB-10046 SS5]
TRINITY_DN33714_c0_g1	32.534	16.735	13.857	5.637	5.628	10.728	1.5021	up	3.93711	0.012631	0.132719	high nitrogen upregulated cytochrome P450 monooxygenase 2 [Auricularia subglabra TFB-10046 SS5]
TRINITY_DN33721_c2_g16	35.103	29.332	9.033	1.691	6.303	3.699	2.61864	up	3.9197	0.00918515	0.120928
TRINITY_DN33721_c2_g17	22.825	18.206	3.826	1.805	3.211	2.974	2.17198	up	3.22415	0.0269989	0.179483
TRINITY_DN33721_c2_g7	15.754	20.594	6.391	1.312	3.152	2.837	2.48305	up	3.14386	0.00453315	0.100052
TRINITY_DN33721_c3_g1	2.35	6.698	9.143	0.625	0.555	0.736	3.02507	up	1.87792	0.00777996	0.115004
TRINITY_DN33729_c0_g1	10.337	13.327	12.53	5.628	5.714	4.539	1.1731	up	3.24706	0.00212909	0.0821332	hypothetical protein AURDEDRAFT_121529 [Auricularia subglabra TFB-10046 SS5]
TRINITY_DN33734_c0_g1	4.013	13.119	6.643	18.856	17.688	12.462	-1.20973	down	3.7429	0.0295413	0.185084	hypothetical protein AURDEDRAFT_126178 [Auricularia subglabra TFB-10046 SS5]
TRINITY_DN33736_c1_g1	0.279	0.498	0.417	2.219	2.041	2.763	-2.52812	down	0.580406	0.0124754	0.132089
TRINITY_DN33736_c2_g2	429.135	547.351	696.714	1064.7	1025.2	1699.14	-1.17368	down	9.95235	0.00620259	0.106976	ubiquitin-conjugating enzyme E2 [Auricularia subglabra TFB-10046 SS5]
TRINITY_DN33739_c0_g2	0	0	0	1.876	1.238	2.207	-6.08841	down	-0.0478919	0.00554425	0.10366
TRINITY_DN33745_c0_g1	0.179	0.116	0.033	3.056	3.228	7.072	-4.97107	down	1.28997	0.0323866	0.192942
TRINITY_DN33745_c0_g2	0.229	0	0.526	13.757	5.364	10.676	-5.82687	down	2.4859	0.0283786	0.182457
TRINITY_DN33746_c2_g9	0	0	0	2.29	1.563	1.345	-6.09277	down	-0.0348684	0.00473841	0.100205
TRINITY_DN33754_c0_g1	17.626	20.084	21.377	34.516	43.336	52.328	-1.12803	down	5.10875	0.00265804	0.0876329	hypothetical protein AURDEDRAFT_171107 [Auricularia subglabra TFB-10046 SS5]
TRINITY_DN33754_c0_g2	5.318	3.094	7.992	2.66	0.957	3.068	1.39378	up	2.08566	0.0488924	0.233383	hypothetical protein AURDEDRAFT_128050 [Auricularia subglabra TFB-10046 SS5]
TRINITY_DN33756_c0_g2	6.702	10.094	18.056	34.472	43.764	62.068	-2.08838	down	4.99521	0.00194115	0.0809128
TRINITY_DN33756_c1_g1	18.244	19.539	39.378	90.591	112.748	116.371	-2.13617	down	6.19313	0.000524171	0.0651718
TRINITY_DN33757_c0_g2	51.455	51.965	20.522	12.401	14.357	23.148	1.24411	up	4.94979	0.0311015	0.189408	cytochrome C oxidase copper chaperone [Auricularia subglabra TFB-10046 SS5]
TRINITY_DN33760_c0_g1	226.812	202.055	332.631	122.033	103.575	110.949	1.14209	up	7.65884	0.00292988	0.0908968	hypothetical protein AURDEDRAFT_168268 [Auricularia subglabra TFB-10046 SS5]
TRINITY_DN33763_c0_g1	1.653	2.376	5.383	1.066	0.905	1.376	1.34123	up	1.23553	0.0430408	0.220028	hypothetical protein AURDEDRAFT_162615 [Auricularia subglabra TFB-10046 SS5]
TRINITY_DN33780_c0_g1	7.568	7.591	7.762	23.471	29.176	35.274	-1.91741	down	4.33805	0.000199008	0.053075	hypothetical protein AURDEDRAFT_160000 [Auricularia subglabra TFB-10046 SS5]
TRINITY_DN33780_c0_g2	30.492	24.14	44.761	9.336	11.718	10.056	1.6301	up	4.59064	0.0010698	0.070771	hypothetical protein AURDEDRAFT_160000 [Auricularia subglabra TFB-10046 SS5]
TRINITY_DN33788_c0_g3	0	0	0.077	5.055	1.648	3.541	-6.16537	down	0.928603	0.0366693	0.20502
TRINITY_DN33797_c0_g2	545.857	293.713	150.628	61.158	94.36	142.829	1.61984	up	7.84889	0.0225003	0.165361	hypothetical protein AURDEDRAFT_129393 [Auricularia subglabra TFB-10046 SS5]
TRINITY_DN33798_c0_g1	3.495	3.06	2.85	1.198	1.495	1.597	1.14559	up	1.31503	0.00861426	0.118839	SET domain-containing protein [Auricularia subglabra TFB-10046 SS5]
TRINITY_DN33801_c1_g1	368.091	441.056	291.619	947.757	690.958	590.778	-1.01513	down	9.2608	0.00808509	0.116433	hypothetical protein AURDEDRAFT_160420 [Auricularia subglabra TFB-10046 SS5]
TRINITY_DN33802_c1_g1	3.097	3.79	4.232	1.612	1.452	1.492	1.25616	up	1.51286	0.00416753	0.097875	hypothetical protein AURDEDRAFT_41166, partial [Auricularia subglabra TFB-10046 SS5]
TRINITY_DN33818_c0_g1	7.359	5.006	6.709	2.307	2.238	2.102	1.50325	up	2.23646	0.00138527	0.0748448	hypothetical protein AURDEDRAFT_176256, partial [Auricularia subglabra TFB-10046 SS5]
TRINITY_DN33836_c0_g1	4.073	35.138	4.922	22.432	46.966	44.121	-2.04705	down	4.82469	0.0388025	0.210075	hypothetical protein AURDEDRAFT_126091 [Auricularia subglabra TFB-10046 SS5]
TRINITY_DN33840_c0_g1	10.406	14.521	20.292	27.558	27.169	34.171	-1.02517	down	4.61811	0.0107234	0.126427	translation initiation factor eIF3 subunit [Auricularia subglabra TFB-10046 SS5]
TRINITY_DN33845_c1_g1	9.112	8.866	13.287	21.595	28.074	21.267	-1.19614	down	4.24423	0.0032678	0.092038	mannose-6-phosphate isomerase [Auricularia subglabra TFB-10046 SS5]
TRINITY_DN33849_c0_g2	4.929	3.5	9.22	1.224	1.981	1.324	1.8694	up	2.0485	0.00612284	0.106465
TRINITY_DN33852_c0_g1	1.384	1.901	1.151	0.502	0.683	0.62	1.26324	up	0.168842	0.0388925	0.210254	hypothetical protein AURDEDRAFT_153616 [Auricularia subglabra TFB-10046 SS5]
TRINITY_DN33853_c0_g1	0	0	0	25.858	11.949	19.281	-9.48803	down	3.39299	0.00346778	0.0941321
TRINITY_DN33853_c1_g1	0	0	0	14.558	6.073	12.998	-8.69334	down	2.61708	0.00872	0.119125
TRINITY_DN33855_c0_g1	6.154	16.955	14.427	34.516	28.552	35.726	-1.52879	down	4.63832	0.00641838	0.107802
TRINITY_DN33855_c1_g2	0	0	0	0.951	0.367	1.219	-4.87162	down	-1.13665	0.0276502	0.181475
TRINITY_DN33862_c0_g1	0	0	0	2228.75	1533.59	5078.2	-16.6489	down	10.6069	0.00126426	0.0729518
TRINITY_DN33862_c0_g2	0	0	0	1307.44	876.287	2137.78	-15.7063	down	9.59611	0.000446248	0.0644723
TRINITY_DN33862_c0_g3	0	0	0	1174.83	810.565	2212.99	-15.6342	down	9.54568	0.000803979	0.0678135
TRINITY_DN33862_c0_g4	0	0	0	784.612	493.715	1556.14	-15.0323	down	8.97234	0.00180197	0.0786796
TRINITY_DN33862_c0_g5	0	0	0	435.536	222.84	393.34	-13.7041	down	7.58795	0.000434197	0.0634462
TRINITY_DN33862_c0_g6	0	0	0	839.683	550.571	1500.69	-15.0997	down	9.00928	0.000957395	0.0695011
TRINITY_DN33866_c0_g2	0	0	0	5.161	2.75	4.96	-7.35177	down	1.23229	0.00473567	0.100205	PREDICTED: glutathione S-transferase U9-like [Ziziphus jujuba]
TRINITY_DN33877_c0_g1	2.161	2.492	3.059	0.925	0.367	1.124	1.82874	up	0.879359	0.0105458	0.125827
TRINITY_DN33877_c0_g2	1.643	3.882	2.269	0.669	0.401	0	3.74889	up	0.667854	0.0362685	0.204065
TRINITY_DN33881_c0_g1	161.246	111.359	138.306	35.705	46.565	67.721	1.48404	up	6.67124	0.00215594	0.0821332	mitochondrial carrier [Auricularia subglabra TFB-10046 SS5]
TRINITY_DN33889_c0_g1	0	0	0	0.528	1.999	1.334	-5.4694	down	-0.481477	0.0407601	0.214857
TRINITY_DN33892_c0_g1	103.756	108.949	74.557	25.761	36.529	51.624	1.3687	up	6.17006	0.00429118	0.0982865	alpha/beta-hydrolase [Auricularia subglabra TFB-10046 SS5]
TRINITY_DN33900_c0_g1	4.322	15.796	5.657	1.4	1.537	3.583	1.88703	up	2.49772	0.0199653	0.158337	hypothetical protein AURDEDRAFT_111427 [Auricularia subglabra TFB-10046 SS5]
TRINITY_DN33915_c0_g1	3.177	5.47	2.412	1.409	1.358	0.578	1.65466	up	1.36864	0.0169074	0.148303
TRINITY_DN33915_c0_g2	0.767	1.889	7.444	59.678	33.532	32.206	-4.19907	down	4.66497	0.00114718	0.0713987
TRINITY_DN33926_c0_g1	1.922	1.819	3.673	5.725	4.663	4.056	-1.01433	down	2.02239	0.0325783	0.193541	kinase-like protein [Auricularia subglabra TFB-10046 SS5]
TRINITY_DN33930_c0_g2	12.677	22.205	22.802	28.016	44.814	63.949	-1.22246	down	5.13598	0.0200176	0.158554	hypothetical protein EXIGLDRAFT_747256 [Exidia glandulosa HHB12029]
TRINITY_DN33930_c0_g6	2.46	1.53	5.185	6.79	5.492	6.294	-1.15722	down	2.36602	0.0333768	0.195754
TRINITY_DN33940_c0_g2	1.155	1.704	0.362	2.721	3.331	3.341	-1.79621	down	1.20096	0.0244583	0.171781
TRINITY_DN33941_c0_g1	10.008	7.939	8.584	22.318	21.045	14.973	-1.12523	down	3.97705	0.00471508	0.100205	DnaJ-domain-containing protein [Auricularia subglabra TFB-10046 SS5]
TRINITY_DN33947_c2_g2	0	0.151	0.482	2.563	1.512	1.891	-3.91782	down	0.297358	0.0360768	0.203632
TRINITY_DN33947_c2_g3	0	0	0	12.621	12.666	8.658	-8.79383	down	2.67157	0.00089219	0.0681884
TRINITY_DN33959_c0_g1	1.374	1.391	0.866	5.734	2.648	3.037	-1.60262	down	1.47027	0.0396101	0.212117	hypothetical protein AURDEDRAFT_126257 [Auricularia subglabra TFB-10046 SS5]
TRINITY_DN33960_c1_g1	7.23	3.569	6.391	0	0	0	8.86362	up	1.65979	0.00188328	0.0803233	60S ribosomal protein L11, putative [Bodo saltans]
TRINITY_DN33962_c0_g2	12.239	15.773	13.221	6.086	5.492	6.746	1.16285	up	3.42999	0.00172236	0.0786072	hypothetical protein PNOK_0287800 [Phellinus noxius]
TRINITY_DN33967_c0_g1	0.667	1.24	1.195	5.416	4.458	4.96	-2.3157	down	1.72143	0.00209769	0.0821332	RdRP-domain-containing protein [Auricularia subglabra TFB-10046 SS5]
TRINITY_DN33977_c0_g3	0.797	0.8	0	4.774	12.495	7.355	-4.92749	down	2.28769	0.034366	0.199438
TRINITY_DN33978_c0_g1	0	0	0	2.123	1.529	0.515	-5.64573	down	-0.327795	0.0390036	0.210462
TRINITY_DN33978_c2_g2	18.015	65.826	45.572	134.443	108.427	147.053	-1.78079	down	6.56248	0.0078659	0.115395
TRINITY_DN33980_c0_g1	5.696	3.175	6.106	12.744	14.101	8.795	-1.2738	down	3.24239	0.0109303	0.12759	Zn-dependent exopeptidase [Auricularia subglabra TFB-10046 SS5]
TRINITY_DN33988_c0_g1	70.555	117.223	95.518	419.181	349.391	328.088	-1.98106	down	7.99337	0.000146119	0.04968
TRINITY_DN33997_c0_g2	2.649	1.333	1.316	0.379	0.598	0.757	1.6283	up	0.348841	0.0282698	0.182355
TRINITY_DN33999_c0_g2	15.794	12.053	10.415	4.333	5.458	5.096	1.34712	up	3.26919	0.0019314	0.0809128
TRINITY_DN34005_c2_g2	8.475	11.531	11.39	1.321	1.29	2.343	2.7157	up	2.7146	0.00013761	0.0490703	ORF_o505 [Escherichia coli]
TRINITY_DN34005_c2_g3	1.305	3.199	2.763	0.07	0.085	0.368	4.01417	up	0.486565	0.0112718	0.129163	MULTISPECIES: acyl-CoA synthetase FdrA [Enterobacteriaceae]
TRINITY_DN34016_c0_g1	5.168	11.902	5.372	20.31	16.134	15.499	-1.32857	down	3.76622	0.00864617	0.118879	hypothetical protein AURDEDRAFT_188497 [Auricularia subglabra TFB-10046 SS5]
TRINITY_DN34017_c0_g3	4.093	2.735	5.646	1.946	2.391	1.629	1.02362	up	1.77471	0.030956	0.189031	hypothetical protein AURDEDRAFT_114216 [Auricularia subglabra TFB-10046 SS5]
TRINITY_DN34033_c0_g1	0	0	0	1.647	1.102	0.736	-5.49965	down	-0.607036	0.0106564	0.126261
TRINITY_DN34033_c0_g2	0.05	0	0	4.518	8.088	2.007	-6.87534	down	1.49693	0.0475295	0.230344	NAD(P)-binding protein [Auricularia subglabra TFB-10046 SS5]
TRINITY_DN34041_c1_g1	2.111	3.106	0.987	5.927	3.579	4.035	-1.24955	down	1.84812	0.0411283	0.215735
TRINITY_DN34055_c0_g1	1.344	0.985	4.9	7.495	5.039	7.009	-1.72533	down	2.31258	0.021186	0.161511	hypothetical protein AURDEDRAFT_188689 [Auricularia subglabra TFB-10046 SS5]
TRINITY_DN34056_c5_g1	87.146	15.205	6.95	0.141	0.504	0.557	5.95035	up	4.31257	0.0405429	0.214624
TRINITY_DN34056_c6_g1	10.825	6.919	16.345	0.255	0.307	0.273	5.22793	up	2.69559	0.00105599	0.0705984
TRINITY_DN34056_c6_g2	5.935	1.055	1.776	0	0	0	7.63229	up	0.671959	0.0198644	0.158157
TRINITY_DN34058_c0_g2	84.875	78.307	50.429	19.667	19.072	17.842	1.87544	up	5.60472	0.000274335	0.058269	GroES-like protein [Auricularia subglabra TFB-10046 SS5]
TRINITY_DN34061_c0_g1	12.179	17.731	17.244	8.569	7.576	6.756	1.01558	up	3.676	0.00550077	0.103378	methyltransferase [Auricularia subglabra TFB-10046 SS5]
TRINITY_DN34064_c0_g2	0.856	1.993	3.651	0.326	0.333	0.41	2.35006	up	0.480184	0.034562	0.199844	hypothetical protein AURDEDRAFT_146290 [Auricularia subglabra TFB-10046 SS5]
TRINITY_DN34066_c0_g1	2.529	3.639	4.144	14.867	14.05	14.616	-2.1066	down	3.31126	0.000171641	0.0509294	hypothetical protein AURDEDRAFT_115318 [Auricularia subglabra TFB-10046 SS5]
TRINITY_DN34070_c0_g3	22.137	35.706	13.769	7.46	11.3	8.143	1.31573	up	4.13781	0.0144239	0.140301	putative methanol oxidase [Auricularia subglabra TFB-10046 SS5]
TRINITY_DN34072_c1_g1	35.91	42.428	27.089	18.892	16.347	10.854	1.19537	up	4.78011	0.00639877	0.107771	hypothetical protein AURDEDRAFT_165533 [Auricularia subglabra TFB-10046 SS5]
TRINITY_DN34085_c0_g1	106.335	60.9	60.229	24.872	33.421	37.302	1.21481	up	5.87443	0.00721824	0.112167	hypothetical protein CVT26_012606 [Gymnopilus dilepis]
TRINITY_DN34087_c0_g1	0.09	0.44	0.208	5.187	2.887	1.996	-3.81161	down	1.02315	0.0392665	0.211096	hypothetical protein BOTBODRAFT_126684 [Botryobasidium botryosum FD-172 SS1]
TRINITY_DN34087_c0_g2	0	0	0	1.295	1.273	1.324	-5.70291	down	-0.468126	0.00259089	0.0869557	GroES-like protein [Auricularia subglabra TFB-10046 SS5]
TRINITY_DN34090_c0_g1	0.866	1.414	1.929	20.081	10.89	23.306	-3.68356	down	3.40541	0.00105661	0.0705984	hypothetical protein CDL15_Pgr023162 [Punica granatum]
TRINITY_DN34090_c0_g2	0	0	0	8.825	3.707	8.007	-7.98125	down	1.90428	0.0100147	0.124466	PREDICTED: chlorophyll a-b binding protein 5, chloroplastic [Phoenix dactylifera]
TRINITY_DN34096_c1_g1	1.205	0.637	4.374	0	0	0	7.03199	up	0.239375	0.0170921	0.149164
TRINITY_DN34101_c0_g2	71.521	66.347	96.154	32.428	28.441	28.906	1.36046	up	5.8932	0.00062642	0.0658704
TRINITY_DN34102_c0_g2	0.677	2.04	1.776	10.164	5.996	10.97	-2.73553	down	2.5216	0.00352319	0.0948849	hypothetical protein AURDEDRAFT_24594, partial [Auricularia subglabra TFB-10046 SS5]
TRINITY_DN34102_c0_g4	0	0	0	1.929	2.161	0.799	-5.95376	down	-0.0921983	0.0188244	0.154605
TRINITY_DN34103_c0_g1	0	0	0	2.131	4.262	1.187	-6.49239	down	0.543819	0.0309096	0.188898
TRINITY_DN34111_c0_g5	5.427	5.458	4.747	0.308	0.922	0.431	3.31458	up	1.64599	0.000467376	0.064555	hypothetical protein AURDEDRAFT_174344 [Auricularia subglabra TFB-10046 SS5]
TRINITY_DN34113_c0_g2	0	0	0	1.823	1.059	3.331	-6.1807	down	0.141238	0.0235603	0.168975
TRINITY_DN34127_c0_g2	0.199	0.452	0.702	12.568	8.643	6.168	-4.43113	down	2.43221	0.00562553	0.103929	hypothetical protein AURDEDRAFT_114447 [Auricularia subglabra TFB-10046 SS5]
TRINITY_DN34127_c0_g3	1.992	4.381	15.567	31.407	23.718	11.043	-1.97775	down	4.06658	0.038961	0.210397	hypothetical protein AURDEDRAFT_114445 [Auricularia subglabra TFB-10046 SS5]
TRINITY_DN34130_c0_g1	1.643	2.689	4.802	8.023	7.072	7.681	-1.46038	down	2.55767	0.00896551	0.119982	hypothetical protein AURDEDRAFT_154188 [Auricularia subglabra TFB-10046 SS5]
TRINITY_DN34145_c0_g4	1.743	2.619	4.922	0.696	0.282	1.271	2.2008	up	1.07608	0.0195444	0.157192
TRINITY_DN34153_c0_g1	0	0	0	1.7	5.099	1.419	-6.5397	down	0.654008	0.040732	0.214791
TRINITY_DN34158_c1_g1	13.603	24.743	33.787	40.725	43.567	54.366	-1.03569	down	5.26939	0.0243213	0.171278	hypothetical protein AURDEDRAFT_102257 [Auricularia subglabra TFB-10046 SS5]
TRINITY_DN34170_c0_g2	20.604	45.441	15.567	48.722	54.149	84.071	-1.32012	down	5.5882	0.0214977	0.162306	hypothetical protein AURDEDRAFT_141745 [Auricularia subglabra TFB-10046 SS5]
TRINITY_DN34176_c1_g1	0	0	0	3.091	3.382	0.914	-6.44402	down	0.506164	0.0425841	0.219151
TRINITY_DN34183_c0_g1	16.103	19.215	41.593	7.874	10.147	8.007	1.43538	up	4.25755	0.00995137	0.124089	FMN-dependent alpha-hydroxy acid dehydrogenase [Sanghuangporus baumii]
TRINITY_DN34192_c0_g1	0	0	0	5.364	1.674	3.446	-6.95925	down	0.946448	0.0234673	0.168763	histone H3.3-like [Olea europaea var. sylvestris]
TRINITY_DN34192_c1_g1	0	0	0	1.039	1.008	0.872	-5.2932	down	-0.880199	0.00419689	0.0980341	hypothetical protein GOBAR_AA04462 [Gossypium barbadense]
TRINITY_DN34195_c0_g1	1.095	1.507	0.987	2.713	2.238	3.32	-1.20014	down	1.1008	0.0351338	0.201189	hypothetical protein AURDEDRAFT_175209 [Auricularia subglabra TFB-10046 SS5]
TRINITY_DN34196_c0_g1	0.428	0.858	0.833	12.401	7.883	7.597	-3.74212	down	2.48142	0.00174601	0.0786072
TRINITY_DN34197_c0_g1	1.305	0	0	4.641	3.476	4.981	-5.38617	down	1.396	0.0186218	0.154508
TRINITY_DN34197_c0_g3	0	0	0	4.368	3.433	4.287	-7.31527	down	1.15629	0.000987344	0.0695011	hypothetical protein AURDEDRAFT_69467 [Auricularia subglabra TFB-10046 SS5]
TRINITY_DN34197_c0_g5	0	0	0	0.44	0.905	1.807	-5.11144	down	-0.833081	0.0348441	0.200442	hypothetical protein AURDEDRAFT_115752 [Auricularia subglabra TFB-10046 SS5]
TRINITY_DN34199_c0_g1	72.706	138.733	213.806	392.398	329.977	559.99	-1.69652	down	8.27878	0.00652635	0.107802	hypothetical protein EXIGLDRAFT_769616, partial [Exidia glandulosa HHB12029]
TRINITY_DN34202_c1_g1	0	0	0	1.392	0.888	1.734	-5.66008	down	-0.46088	0.00817966	0.116728	hypothetical protein AURDEDRAFT_159205 [Auricularia subglabra TFB-10046 SS5]
TRINITY_DN34202_c3_g1	0.07	0.046	0.362	1.057	1.315	1.986	-3.42192	down	-0.191429	0.0436711	0.221233	hypothetical protein AURDEDRAFT_159249 [Auricularia subglabra TFB-10046 SS5]
TRINITY_DN34204_c0_g1	3.466	1.947	2.51	6.843	5.842	4.718	-1.13965	down	2.23062	0.0149389	0.141988
TRINITY_DN34208_c0_g1	78.97	42.625	52.38	24.273	26.853	31.985	1.02421	up	5.55027	0.0111592	0.128514	hypothetical protein AURDEDRAFT_187138 [Auricularia subglabra TFB-10046 SS5]
TRINITY_DN34226_c0_g1	0.926	0.985	1.228	2.052	2.554	3.194	-1.26891	down	0.996427	0.0370829	0.206062
TRINITY_DN34229_c1_g2	42.243	85.052	90.53	151.96	149.004	146.99	-1.12531	down	6.93555	0.0109369	0.127612
TRINITY_DN34236_c0_g3	0.398	3.94	0.8	6.147	2.776	5.086	-2.07255	down	1.7859	0.0470287	0.229277
TRINITY_DN34240_c0_g3	5.646	4.253	4.023	2.44	2.844	1.471	1.06753	up	1.92282	0.0230173	0.167285	hypothetical protein AURDEDRAFT_182995 [Auricularia subglabra TFB-10046 SS5]
TRINITY_DN34243_c1_g2	55.06	161.83	63.967	278.247	195.766	184.586	-1.38763	down	7.42562	0.0177341	0.151564	hypothetical protein AURDEDRAFT_160409 [Auricularia subglabra TFB-10046 SS5]
TRINITY_DN34247_c0_g1	23.87	11.971	39.915	4.192	5.236	2.932	2.48278	up	4.04348	0.00241019	0.0852293
TRINITY_DN34264_c1_g1	2.181	3.43	5.032	6.676	8.447	7.229	-1.1473	down	2.60849	0.0148609	0.14191
TRINITY_DN34264_c1_g2	2.978	3.848	4.462	2.158	1.324	1.376	1.21264	up	1.56357	0.0113416	0.129434
TRINITY_DN34266_c0_g1	0	0.232	0	1.356	1.179	0.872	-4.44243	down	-0.574439	0.0209767	0.161064
TRINITY_DN34272_c2_g1	1.056	1.495	0.57	2.457	2.221	2.196	-1.2462	down	0.867086	0.0445701	0.223539
TRINITY_DN34274_c0_g1	59.999	104.406	101.526	12.586	11.804	20.395	2.57027	up	5.81057	0.000170585	0.0509294	Chain A, Crystal Structure Of Dna-directed Dna Polymerase
TRINITY_DN34274_c0_g3	53.616	95.54	77.813	11.573	9.762	16.381	2.58212	up	5.57189	0.000116608	0.0466347	MULTISPECIES: peptidase [Proteobacteria]
TRINITY_DN34283_c0_g3	15.216	18.983	8.693	7.275	2.699	2.753	1.8244	up	3.31817	0.00977418	0.122935	hypothetical protein AURDEDRAFT_154553 [Auricularia subglabra TFB-10046 SS5]
TRINITY_DN34284_c0_g2	3.207	1.785	3.223	5.082	5.919	7.818	-1.18935	down	2.30438	0.0158376	0.145127
TRINITY_DN34289_c0_g1	7.12	10.604	6.391	10.472	16.791	26.994	-1.09924	down	3.81132	0.0420721	0.217942	hypothetical protein AURDEDRAFT_152801 [Auricularia subglabra TFB-10046 SS5]
TRINITY_DN34291_c0_g3	0	0	0	5.927	2.87	4.298	-7.37458	down	1.27163	0.00526642	0.102867	vegetative cell wall protein gp1 [Citrus clementina]
TRINITY_DN34300_c0_g1	17.128	89.804	46.515	268.744	195.749	160.923	-2.30715	down	7.17125	0.00666938	0.108389
TRINITY_DN34310_c3_g1	466.161	931.134	798.086	1404.25	1231.67	1839.19	-1.07198	down	10.2408	0.0134837	0.136353	calmodulin, putative [Bodo saltans]
TRINITY_DN34310_c4_g2	174.092	52.51	75.314	22.133	44.182	28.108	1.54516	up	6.18304	0.0209013	0.161052	hypothetical protein AURDEDRAFT_181249 [Auricularia subglabra TFB-10046 SS5]
TRINITY_DN34312_c0_g2	0	0	0	1.259	1.879	1.04	-5.77245	down	-0.348867	0.00651047	0.107802
TRINITY_DN34312_c0_g3	1.036	4.195	3.749	22.652	21.378	40.727	-3.44598	down	4.07585	0.000892181	0.0681884
TRINITY_DN34313_c0_g2	5.577	6.617	6.545	11.537	11.573	15.362	-1.02773	down	3.38038	0.00507529	0.102079	RNI-like protein [Auricularia subglabra TFB-10046 SS5]
TRINITY_DN34316_c0_g2	90.78	56.694	78.098	16.593	24.171	33.782	1.62895	up	5.77235	0.00232098	0.0838317	hypothetical protein AURDEDRAFT_181765 [Auricularia subglabra TFB-10046 SS5]
TRINITY_DN34322_c2_g1	0	0	0	1.524	2.058	1.587	-6.0991	down	-0.0518914	0.00268555	0.0877717
TRINITY_DN34322_c2_g2	0.229	0.626	0	5.496	3.442	5.033	-4.87605	down	1.43676	0.0139878	0.1386
TRINITY_DN34330_c1_g1	27.176	25.183	30.038	48.502	63.818	70.884	-1.14184	down	5.60217	0.00201013	0.0821253	hypothetical protein EXIGLDRAFT_721134 [Exidia glandulosa HHB12029]
TRINITY_DN34340_c0_g1	0.866	0.985	2.313	5.645	3.784	4.045	-1.77935	down	1.71512	0.0116275	0.129745	hypothetical protein AURDEDRAFT_109522 [Auricularia subglabra TFB-10046 SS5]
TRINITY_DN34357_c0_g2	0	0	75.928	31.662	24.128	20.942	-6.06838	down	4.8735	0.0408314	0.21491
TRINITY_DN34358_c0_g2	9.281	7.232	13.967	20.133	25.29	15.257	-1.01658	down	4.0908	0.021589	0.162431	hypothetical protein AURDEDRAFT_182440 [Auricularia subglabra TFB-10046 SS5]
TRINITY_DN34370_c0_g1	13.324	9.48	7.027	2.158	3.972	5.979	1.3826	up	2.91309	0.020802	0.160883	hypothetical protein AURDEDRAFT_146835 [Auricularia subglabra TFB-10046 SS5]
TRINITY_DN34376_c0_g1	2.121	4.056	10.13	2.008	0.914	1.156	1.76242	up	1.92592	0.0386256	0.209529
TRINITY_DN34380_c0_g1	8.146	15.019	25.883	37.219	44.037	57.308	-1.63913	down	5.10036	0.00758185	0.113769	hypothetical protein AURDEDRAFT_160772 [Auricularia subglabra TFB-10046 SS5]
TRINITY_DN34389_c0_g1	104.981	174.902	168.936	663.115	482.842	494.108	-1.89638	down	8.59129	0.000332882	0.0600429	G-alpha-domain-containing protein [Auricularia subglabra TFB-10046 SS5]
TRINITY_DN34391_c0_g1	14.669	13.154	7.005	27.567	22.761	36.766	-1.36414	down	4.4614	0.00770403	0.114543	hypothetical protein AURDEDRAFT_108451 [Auricularia subglabra TFB-10046 SS5]
TRINITY_DN34398_c0_g4	9.441	0	0	5.901	7.934	8.48	-5.14969	down	2.53793	0.0372346	0.206364
TRINITY_DN34404_c4_g1	15.465	14.51	8.463	51.672	40.62	67.364	-2.07501	down	5.16439	0.000612435	0.0658704
TRINITY_DN34404_c5_g3	0	0	0	0.995	0.521	1.166	-5.05387	down	-1.04199	0.0132896	0.135201
TRINITY_DN34404_c5_g8	0.657	0.197	0.362	3.893	2.041	1.933	-2.62775	down	0.763958	0.0399072	0.213247
TRINITY_DN34412_c0_g1	0	0	0	6.033	3.357	8.879	-7.79277	down	1.71067	0.0110917	0.12828	proline-rich protein 4-like isoform X2 [Olea europaea var. sylvestris]
TRINITY_DN34420_c1_g1	1.573	2.26	2.225	0.282	0.162	0.315	2.98315	up	0.305898	0.00393406	0.0970404	Phage tail fiber protein [Shigella boydii ATCC 9905]
TRINITY_DN34420_c1_g2	0.747	1.217	1.71	0.15	0.128	0.2	2.79374	up	-0.396755	0.0173706	0.150311	host specificity protein J [Escherichia coli]
TRINITY_DN34423_c0_g1	53.327	80.498	35.103	11.934	22.855	32.689	1.35691	up	5.39054	0.0251648	0.174303
TRINITY_DN34429_c0_g1	250.731	167.184	233.265	66.953	74.246	98.729	1.43439	up	7.34533	0.00120765	0.0719217
TRINITY_DN34462_c0_g1	13.145	29.992	21.465	9.688	8.31	7.586	1.24641	up	4.02586	0.00926639	0.121211	ornithine carbamoyltransferase 1 [Auricularia subglabra TFB-10046 SS5]
TRINITY_DN34466_c0_g3	0	0	0	2.572	4.783	5.674	-7.34494	down	1.24685	0.00778088	0.115004
TRINITY_DN34477_c0_g2	0.139	0.151	1.546	5.883	3.98	4.539	-3.68424	down	1.59693	0.00996211	0.124132
TRINITY_DN34478_c0_g1	11.87	40.365	15.161	173.08	91.866	242.01	-3.03396	down	6.68305	0.00128676	0.0732125	S-adenosyl-L-methionine-dependent methyltransferase [Exidia glandulosa HHB12029]
TRINITY_DN34485_c0_g3	0	0	0	1.022	0.76	1.156	-5.24534	down	-0.904705	0.00602445	0.10609
TRINITY_DN34491_c0_g1	5.099	11.659	4.484	16.152	13.29	15.677	-1.235	down	3.58873	0.0147071	0.141507	hypothetical protein AURDEDRAFT_113839 [Auricularia subglabra TFB-10046 SS5]
TRINITY_DN34496_c0_g5	0	2.028	0	6.112	9.327	9.741	-6.38665	down	2.30888	0.0141683	0.139361
TRINITY_DN34500_c0_g1	900.305	983.749	239.261	101.653	103.276	387.971	1.89572	up	8.89084	0.0423702	0.218584	putative short-chain dehydrogenase [Auricularia subglabra TFB-10046 SS5]
TRINITY_DN34502_c1_g1	53.397	9.503	9.505	31.777	123.8	227.394	-2.49445	down	6.3364	0.0401884	0.213715
TRINITY_DN34507_c0_g1	9.381	6.953	10.601	0.185	0.589	0.063	5.38588	up	2.3499	0.00102981	0.0698079
TRINITY_DN34508_c0_g3	0	0	0	1.471	0.88	0.977	-5.44379	down	-0.69665	0.00646049	0.107802
TRINITY_DN34518_c0_g1	0	0	0	1.427	1.093	0.809	-5.46834	down	-0.675387	0.00629258	0.10729
TRINITY_DN34518_c4_g1	1.245	1.68	1.864	0.502	0.709	0.693	1.31962	up	0.284926	0.0281138	0.182304	Aldo/keto reductase [Auricularia subglabra TFB-10046 SS5]
TRINITY_DN34518_c6_g2	4.173	3.535	4.155	11.397	10.907	7.618	-1.31577	down	2.95853	0.0033611	0.0929264
TRINITY_DN34523_c0_g1	50.051	90.731	145.399	192.606	158.374	228.613	-1.13909	down	7.30866	0.0275996	0.181422
TRINITY_DN34531_c0_g1	12.607	10.674	13.407	5.901	5.517	5.065	1.14469	up	3.28321	0.0018984	0.0806357	hypothetical protein PAXRUDRAFT_823293 [Paxillus rubicundulus Ve08.2h10]
TRINITY_DN34536_c1_g3	0	0	0	1.145	2.562	0.956	-5.84749	down	-0.172793	0.0198942	0.15817
[truncated: 2,630 more rows]
