# Supplementary material for: Comparison of the Nutritional Properties and Transcriptome Profiling Between the Two Different Harvesting Periods of Auricularia polytricha
Source: Front Nutr. 2021 Oct 26;8:771757. doi: 10.3389/fnut.2021.771757 (PMC8576271; doi:10.3389/fnut.2021.771757)
Supplement: Supplementary Table 6 — The Gene Ontology (GO) analysis of all the unigenes by the gene set enrichment analysis (GSEA). [file Table_6.xlsx]

## Sheet: AP_S1
		name	GO	Oncoto	SIZE	ES	NES	NOM p-val	FDR q-val
	Biosynthetic process	lipopolysaccharide biosynthetic process	GO:0009103	biological_process	107	0.777872	3.92067	0	0		LIPOPOLYSACCHARIDE_BIOSYNTHETIC_PROCESS
		peptidoglycan biosynthetic process	GO:0009252	biological_process	111	0.780577	3.91715	0	0		PEPTIDOGLYCAN_BIOSYNTHETIC_PROCESS
	37	cellular amino acid biosynthetic process	GO:0008652	biological_process	447	0.595137	3.72462	0	0		CELLULAR_AMINO_ACID_BIOSYNTHETIC_PROCESS
		purine nucleotide biosynthetic process	GO:0006164	biological_process	66	0.778056	3.63682	0	0		PURINE_NUCLEOTIDE_BIOSYNTHETIC_PROCESS
		de novo' imp biosynthetic process	#N/A	#N/A	44	0.773566	3.19506	0	0		DE_NOVO_IMP_BIOSYNTHETIC_PROCESS
		lipid a biosynthetic process	GO:0009245	biological_process	34	0.788156	3.18698	0	0		LIPID_A_BIOSYNTHETIC_PROCESS
		lysine biosynthetic process via diaminopimelate	GO:0009089	biological_process	43	0.760536	3.18302	0	0		LYSINE_BIOSYNTHETIC_PROCESS_VIA_DIAMINOPIMELATE
		lysine biosynthetic process	GO:0009085	biological_process	55	0.69521	3.1258	0	0		LYSINE_BIOSYNTHETIC_PROCESS
		pyrimidine nucleotide biosynthetic process	GO:0006221	biological_process	37	0.771724	3.11843	0	0		PYRIMIDINE_NUCLEOTIDE_BIOSYNTHETIC_PROCESS
		porphyrin-containing compound biosynthetic process	GO:0006779	biological_process	62	0.672553	3.06226	0	0		PORPHYRIN-CONTAINING_COMPOUND_BIOSYNTHETIC_PROCESS
		aromatic amino acid family biosynthetic process	GO:0009073	biological_process	80	0.619622	2.98815	0	0		AROMATIC_AMINO_ACID_FAMILY_BIOSYNTHETIC_PROCESS
		arginine biosynthetic process	GO:0006526	biological_process	43	0.712557	2.96315	0	0		ARGININE_BIOSYNTHETIC_PROCESS
		'de novo' ump biosynthetic process	GO:0044205	biological_process	26	0.78995	2.93851	0	0		DE_NOVO_UMP_BIOSYNTHETIC_PROCESS
		histidine biosynthetic process	GO:0000105	biological_process	28	0.76705	2.93802	0	0		HISTIDINE_BIOSYNTHETIC_PROCESS
		cobalamin biosynthetic process	GO:0009236	biological_process	19	0.854393	2.92449	0	0		COBALAMIN_BIOSYNTHETIC_PROCESS
		nad biosynthetic process	GO:0009435	biological_process	34	0.721723	2.89839	0	0		NAD_BIOSYNTHETIC_PROCESS
		slime layer polysaccharide biosynthetic process	GO:0045228	biological_process	19	0.839952	2.88862	0	0		SLIME_LAYER_POLYSACCHARIDE_BIOSYNTHETIC_PROCESS
		pyridoxine biosynthetic process	GO:0008615	biological_process	15	0.905243	2.87026	0	0		PYRIDOXINE_BIOSYNTHETIC_PROCESS
		methionine biosynthetic process	GO:0009086	biological_process	84	0.577896	2.84649	0	0		METHIONINE_BIOSYNTHETIC_PROCESS
		thiamine diphosphate biosynthetic process	GO:0009229	biological_process	31	0.735019	2.8439	0	0		THIAMINE_DIPHOSPHATE_BIOSYNTHETIC_PROCESS
		menaquinone biosynthetic process	GO:0009234	biological_process	22	0.808129	2.84042	0	0		MENAQUINONE_BIOSYNTHETIC_PROCESS
		pyridine nucleotide biosynthetic process	GO:0019363	biological_process	35	0.710542	2.83114	0	0		PYRIDINE_NUCLEOTIDE_BIOSYNTHETIC_PROCESS
		phospholipid biosynthetic process	GO:0008654	biological_process	89	0.571503	2.82983	0	0		PHOSPHOLIPID_BIOSYNTHETIC_PROCESS
		queuosine biosynthetic process	GO:0008616	biological_process	20	0.807141	2.8288	0	0		QUEUOSINE_BIOSYNTHETIC_PROCESS
		cellulose biosynthetic process	GO:0030244	biological_process	26	0.739987	2.80763	0	0		CELLULOSE_BIOSYNTHETIC_PROCESS
		enterobacterial common antigen biosynthetic process	GO:0009246	biological_process	18	0.82524	2.80026	0	0		ENTEROBACTERIAL_COMMON_ANTIGEN_BIOSYNTHETIC_PROCESS
		mo-molybdopterin cofactor biosynthetic process	GO:0006777	biological_process	24	0.743722	2.75638	0	0		MO-MOLYBDOPTERIN_COFACTOR_BIOSYNTHETIC_PROCESS
		ubiquinone biosynthetic process	GO:0006744	biological_process	35	0.69697	2.7563	0	0		UBIQUINONE_BIOSYNTHETIC_PROCESS
		protoporphyrinogen ix biosynthetic process	GO:0006782	biological_process	43	0.650512	2.74957	0	0		PROTOPORPHYRINOGEN_IX_BIOSYNTHETIC_PROCESS
		biotin biosynthetic process	GO:0009102	biological_process	21	0.788203	2.74011	0	0		BIOTIN_BIOSYNTHETIC_PROCESS
		polysaccharide biosynthetic process	GO:0000271	biological_process	18	0.799055	2.72061	0	0		POLYSACCHARIDE_BIOSYNTHETIC_PROCESS
		lipopolysaccharide core region biosynthetic process	GO:0009244	biological_process	18	0.792545	2.66271	0	0		LIPOPOLYSACCHARIDE_CORE_REGION_BIOSYNTHETIC_PROCESS
		tricarboxylic acid cycle	GO:0006099	biological_process	163	0.485204	2.64464	0	0		TRICARBOXYLIC_ACID_CYCLE
		threonine biosynthetic process	GO:0009088	biological_process	25	0.728755	2.63493	0	0		THREONINE_BIOSYNTHETIC_PROCESS
		chorismate biosynthetic process	GO:0009423	biological_process	43	0.616777	2.60109	0	0		CHORISMATE_BIOSYNTHETIC_PROCESS
		diaminopimelate biosynthetic process	GO:0019877	biological_process	20	0.750444	2.57103	0	0		DIAMINOPIMELATE_BIOSYNTHETIC_PROCESS
		coenzyme a biosynthetic process	GO:0015937	biological_process	19	0.75398	2.53365	0	0		COENZYME_A_BIOSYNTHETIC_PROCESS
	amino acid biosynthetic process and transport	amino acid transport	GO:0006865	biological_process	223	0.716817	4.08045	0	0		AMINO_ACID_TRANSPORT
	4	cellular amino acid biosynthetic process	GO:0008652	biological_process	447	0.595137	3.72462	0	0		CELLULAR_AMINO_ACID_BIOSYNTHETIC_PROCESS
		aromatic amino acid family biosynthetic process	GO:0009073	biological_process	80	0.619622	2.98815	0	0		AROMATIC_AMINO_ACID_FAMILY_BIOSYNTHETIC_PROCESS
		branched-chain amino acid biosynthetic process	GO:0009082	biological_process	70	0.508937	2.3613	0	1.01428e-05		BRANCHED-CHAIN_AMINO_ACID_BIOSYNTHETIC_PROCESS
	Metabolism and synthesis related enzyme activity	protein histidine kinase activity	GO:0004673	molecular_function	119	0.769225	4.00209	0	0		PROTEIN_HISTIDINE_KINASE_ACTIVITY
		catalytic activity	GO:0003824	molecular_function	499	0.607177	3.77104	0	0		CATALYTIC_ACTIVITY
	34	antiporter activity	GO:0015297	molecular_function	91	0.700522	3.51998	0	0		ANTIPORTER_ACTIVITY
		transaminase activity	GO:0008483	molecular_function	102	0.617006	3.16374	0	0		TRANSAMINASE_ACTIVITY
		metallopeptidase activity	GO:0008237	molecular_function	220	0.546845	3.1181	0	0		METALLOPEPTIDASE_ACTIVITY
		cyclic-guanylate-specific phosphodiesterase activity	GO:0071111	molecular_function	32	0.793222	3.07578	0	0		CYCLIC-GUANYLATE-SPECIFIC_PHOSPHODIESTERASE_ACTIVITY
		serine-type d-ala-d-ala carboxypeptidase activity	GO:0009002	molecular_function	24	0.831752	3.0569	0	0		SERINE-TYPE_D-ALA-D-ALA_CARBOXYPEPTIDASE_ACTIVITY
		diguanylate cyclase activity	GO:0052621	molecular_function	38	0.737143	2.97138	0	0		DIGUANYLATE_CYCLASE_ACTIVITY
		nitrate reductase activity	GO:0008940	molecular_function	24	0.787774	2.91804	0	0		NITRATE_REDUCTASE_ACTIVITY
		carboxypeptidase activity	GO:0004180	molecular_function	93	0.570662	2.8955	0	0		CARBOXYPEPTIDASE_ACTIVITY
		peptidoglycan glycosyltransferase activity	GO:0008955	molecular_function	21	0.824187	2.85145	0	0		PEPTIDOGLYCAN_GLYCOSYLTRANSFERASE_ACTIVITY
		carboxy-lyase activity	GO:0016831	molecular_function	134	0.525305	2.79933	0	0		CARBOXY-LYASE_ACTIVITY
		transferase activity, transferring glycosyl groups	GO:0016757	molecular_function	369	0.459326	2.78628	0	0		TRANSFERASE_ACTIVITY_TRANSFERRING_GLYCOSYL_GROUPS
		formate c-acetyltransferase activity	GO:0008861	molecular_function	16	0.851398	2.77894	0	0		FORMATE_C-ACETYLTRANSFERASE_ACTIVITY
		monosaccharide-transporting atpase activity	GO:0015407	molecular_function	16	0.850823	2.75196	0	0		MONOSACCHARIDE-TRANSPORTING_ATPASE_ACTIVITY
		aspartate kinase activity	GO:0004072	molecular_function	16	0.827853	2.7024	0	0		ASPARTATE_KINASE_ACTIVITY
		phosphoenolpyruvate-protein phosphotransferase activity	GO:0008965	molecular_function	15	0.835959	2.65592	0	0		PHOSPHOENOLPYRUVATE-PROTEIN_PHOSPHOTRANSFERASE_ACTIVITY
		sigma factor activity	#N/A	#N/A	16	0.813305	2.63238	0	0		SIGMA_FACTOR_ACTIVITY
		exodeoxyribonuclease v activity	GO:0008854	molecular_function	17	0.779779	2.62857	0	0		EXODEOXYRIBONUCLEASE_V_ACTIVITY
		serine-type peptidase activity	GO:0008236	molecular_function	222	0.441058	2.56445	0	0		SERINE-TYPE_PEPTIDASE_ACTIVITY
		beta-galactosidase activity	GO:0004565	molecular_function	18	0.728617	2.44545	0	1.08281e-05		BETA-GALACTOSIDASE_ACTIVITY
		XENOBIOTIC-TRANSPORTING ATPASE ACTIVITY	#N/A	#N/A	19	0.716787	2.41643	0	1.05432e-05		XENOBIOTIC-TRANSPORTING_ATPASE_ACTIVITY
		l-serine ammonia-lyase activity	GO:0003941	molecular_function	15	0.757146	2.39589	0	1.04063e-05		L-SERINE_AMMONIA-LYASE_ACTIVITY
		aminopeptidase activity	GO:0004177	molecular_function	103	0.469247	2.38579	0	1.03391e-05		AMINOPEPTIDASE_ACTIVITY
		aconitate hydratase activity	GO:0003994	molecular_function	27	0.633352	2.36099	0	1.0079e-05		ACONITATE_HYDRATASE_ACTIVITY
		alcohol oxidase activity	GO:0047639	molecular_function	16	0.710115	2.29081	0	1.95487e-05		ALCOHOL_OXIDASE_ACTIVITY
		nad(p)h dehydrogenase (quinone) activity	GO:0003955	molecular_function	15	0.712097	2.28627	0	1.93187e-05		NADPH_DEHYDROGENASE_QUINONE_ACTIVITY
		acetolactate synthase activity	GO:0003984	molecular_function	15	0.714005	2.21346	0	0.000196683		ACETOLACTATE_SYNTHASE_ACTIVITY
		shg alpha-glucan phosphorylase activity	GO:0102499	molecular_function	17	0.67396	2.19006	0	0.000286846		SHG_ALPHA-GLUCAN_PHOSPHORYLASE_ACTIVITY
		phosphorylase activity	GO:0004645	molecular_function	17	0.67396	2.1748	0.00246305	0.000355672		PHOSPHORYLASE_ACTIVITY
		3-deoxy-7-phosphoheptulonate synthase activity	GO:0003849	molecular_function	15	0.688506	2.17116	0.00239234	0.000360375		3-DEOXY-7-PHOSPHOHEPTULONATE_SYNTHASE_ACTIVITY
		l-phenylalanine:2-oxoglutarate aminotransferase activity	GO:0080130	molecular_function	27	0.575928	2.15854	0	0.000393659		L-PHENYLALANINE:2-OXOGLUTARATE_AMINOTRANSFERASE_ACTIVITY
		phosphatase activity	GO:0016791	molecular_function	20	0.6132	2.14797	0	0.000452368		PHOSPHATASE_ACTIVITY
		glutaminase activity	GO:0004359	molecular_function	16	0.663442	2.11216	0	0.000674615		GLUTAMINASE_ACTIVITY
	metabolisc process	glutamine metabolic process	GO:0006541	biological_process	77	0.687675	3.31219	0	0		GLUTAMINE_METABOLIC_PROCESS
		purine nucleobase metabolic process	GO:0006144	biological_process	37	0.761268	3.04928	0	0		PURINE_NUCLEOBASE_METABOLIC_PROCESS
	12	carnitine metabolic process	GO:0009437	biological_process	22	0.828372	2.95925	0	0		CARNITINE_METABOLIC_PROCESS
		nitrogen compound metabolic process	GO:0006807	biological_process	23	0.735702	2.61465	0	0		NITROGEN_COMPOUND_METABOLIC_PROCESS
		fatty acid metabolic process	GO:0006631	biological_process	266	0.441749	2.55649	0	0		FATTY_ACID_METABOLIC_PROCESS
		arginine metabolic process	GO:0006525	biological_process	19	0.760747	2.55234	0	0		ARGININE_METABOLIC_PROCESS
		fucose metabolic process	GO:0006004	biological_process	18	0.739104	2.45219	0	1.10522e-05		FUCOSE_METABOLIC_PROCESS
		glycerol metabolic process	GO:0006071	biological_process	44	0.575018	2.44714	0	1.09018e-05		GLYCEROL_METABOLIC_PROCESS
		d-gluconate metabolic process	GO:0019521	biological_process	30	0.621859	2.37826	0	1.02728e-05		D-GLUCONATE_METABOLIC_PROCESS
		methanol metabolic process	GO:0015945	biological_process	16	0.710115	2.30807	0	9.71251e-06		METHANOL_METABOLIC_PROCESS
		glucose metabolic process	GO:0006006	biological_process	35	0.53459	2.10255	0	0.000739409		GLUCOSE_METABOLIC_PROCESS
		nucleotide metabolic process	GO:0009117	biological_process	36	0.521034	2.08882	0	0.000811649		NUCLEOTIDE_METABOLIC_PROCESS
	DNA associated process and enzyme activity	dna recombination	GO:0006310	biological_process	241	0.664113	3.83007	0	0		DNA_RECOMBINATION
		dna replication	GO:0006260	biological_process	247	0.614951	3.62878	0	0		DNA_REPLICATION
	21	nuclease activity	GO:0004518	molecular_function	367	0.582745	3.51602	0	0		NUCLEASE_ACTIVITY
		aminoacyl-trna ligase activity	GO:0004812	molecular_function	172	0.620028	3.50327	0	0		AMINOACYL-TRNA_LIGASE_ACTIVITY
		exonuclease activity	GO:0004527	molecular_function	126	0.664873	3.48071	0	0		EXONUCLEASE_ACTIVITY
		dna repair	GO:0006281	biological_process	482	0.543239	3.37825	0	0		DNA_REPAIR
		transferase activity, transferring acyl groups	GO:0016746	molecular_function	348	0.54021	3.30874	0	0		TRANSFERASE_ACTIVITY_TRANSFERRING_ACYL_GROUPS
		methyltransferase activity	GO:0008168	molecular_function	427	0.523883	3.27584	0	0		METHYLTRANSFERASE_ACTIVITY
		nucleotidyltransferase activity	GO:0016779	molecular_function	318	0.535754	3.22366	0	0		NUCLEOTIDYLTRANSFERASE_ACTIVITY
		helicase activity	GO:0004386	molecular_function	335	0.525583	3.18963	0	0		HELICASE_ACTIVITY
		dna-directed dna polymerase activity	GO:0003887	molecular_function	70	0.678706	3.18028	0	0		DNA-DIRECTED_DNA_POLYMERASE_ACTIVITY
		dna integration	GO:0015074	biological_process	50	0.724753	3.16101	0	0		DNA_INTEGRATION
		dna topoisomerase activity	GO:0003916	molecular_function	40	0.757562	3.11	0	0		DNA_TOPOISOMERASE_ACTIVITY
		endonuclease activity	GO:0004519	molecular_function	221	0.519343	3.02193	0	0		ENDONUCLEASE_ACTIVITY
		dna topoisomerase type ii (atp-hydrolyzing) activity	GO:0003918	molecular_function	27	0.736685	2.78309	0	0		DNA_TOPOISOMERASE_TYPE_II_ATP-HYDROLYZING_ACTIVITY
		dna replication, synthesis of rna primer	GO:0006269	biological_process	20	0.783723	2.68257	0	0		DNA_REPLICATION_SYNTHESIS_OF_RNA_PRIMER
		dna restriction-modification system	GO:0009307	biological_process	31	0.699023	2.682	0	0		DNA_RESTRICTION-MODIFICATION_SYSTEM
		dna-directed 5'-3' rna polymerase activity	GO:0003899	molecular_function	90	0.496702	2.51939	0	0		DNA-DIRECTED_5-3_RNA_POLYMERASE_ACTIVITY
		2,3-dihydroxybenzoate-serine ligase activity	GO:0047527	molecular_function	15	0.786322	2.49617	0	0		23-DIHYDROXYBENZOATE-SERINE_LIGASE_ACTIVITY
		5'-nucleotidase activity	GO:0008253	molecular_function	15	0.79635	2.47527	0	1.12067e-05		5-NUCLEOTIDASE_ACTIVITY
		dna-templated transcription, termination	GO:0006353	biological_process	16	0.716353	2.33273	0	9.95382e-06		DNA-TEMPLATED_TRANSCRIPTION_TERMINATION
	others	cell division	GO:0051301	biological_process	429	0.457216	2.82332	0	0		CELL_DIVISION
		phosphoenolpyruvate-dependent sugar phosphotransferase system	GO:0009401	biological_process	113	0.808912	4.11356	0	0		PHOSPHOENOLPYRUVATE-DEPENDENT_SUGAR_PHOSPHOTRANSFERASE_SYSTEM
	phosphoenolpyruvate-dependent sugar phosphotransferase system	1
	cell division	1
	amino acid biosynthetic process and transport	4
	metabolisc process	12
	DNA associated process and enzyme activity	21
	Metabolism and synthesis related enzyme activity	34
	Biosynthetic process	37

## Sheet: AP_S2
							GS DETAILS	SIZE	ES	NES	NOM p-val	FDR q-val
		photosynthesis	thylakoid	GO:0009579	cellular_component	4	Details ...	170	-0.733125	-3.76895	0	0
			chloroplast thylakoid membrane	GO:0009535	cellular_component	6	Details ...	153	-0.734899	-3.71464	0	0
		14	photosynthesis	GO:0015979	biological_process	4	Details ...	106	-0.772376	-3.67694	0	0
			photosystem i	GO:0009522	cellular_component	5	Details ...	42	-0.802265	-3.15782	0	0
			chloroplast stroma	GO:0009570	cellular_component	6	Details ...	96	-0.661561	-3.10233	0	0
			photosystem ii	GO:0009523	cellular_component	5	Details ...	44	-0.774132	-3.05885	0	0
			chlorophyll binding	GO:0016168	molecular_function	4	Details ...	30	-0.811709	-2.94447	0	0
			reductive pentose-phosphate cycle	GO:0019253	biological_process	5	Details ...	25	-0.812128	-2.86185	0	0
			chloroplast membrane	GO:0031969	cellular_component	5	Details ...	50	-0.683261	-2.79791	0	0
			chlorophyll biosynthetic process	GO:0015995	biological_process	5	Details ...	27	-0.752016	-2.70131	0	0
			chloroplast inner membrane	GO:0009706	cellular_component	6		28	-0.596006	-2.17871	0	0.000281441
			photorespiration	GO:0009853	biological_process	5		16	-0.717428	-2.16064	0	0.000348793
			chloroplast outer membrane	GO:0009707	cellular_component	6		18	-0.673434	-2.09977	0	0.000784117
			respiratory chain	GO:0070469	cellular_component	3		113	-0.433355	-2.09109	0	0.000833928
		response	defense response	GO:0006952	biological_process	4	Details ...	205	-0.592039	-3.10346	0	0
			response to biotic stimulus	GO:0009607	biological_process	3	Details ...	24	-0.770921	-2.65806	0	0
		8	response to abscisic acid	GO:0009737	biological_process	5		17	-0.708045	-2.22611	0	0.000189709
			response to heat	GO:0009408	biological_process	4		29	-0.608783	-2.19815	0	0.000289496
			response to cold	GO:0009409	biological_process	4		18	-0.699732	-2.19461	0	0.000302286
			response to wounding	GO:0009611	biological_process	4		24	-0.623853	-2.14915	0	0.00043669
			response to unfolded protein	GO:0006986	biological_process	5		19	-0.642639	-2.1039	0	0.000760837
			response to water deprivation	GO:0009414	biological_process	4		18	-0.651455	-2.08178	0	0.000931647
		Signaling pathway	ethylene-activated signaling pathway	GO:0009873	biological_process	5	Details ...	35	-0.677594	-2.55623	0	0
			auxin-activated signaling pathway	GO:0009734	biological_process	5	Details ...	51	-0.591374	-2.40655	0	0
		3	abscisic acid-activated signaling pathway	GO:0009738	biological_process	5	Details ...	25	-0.678616	-2.3352	0	6.40314e-05
			protein tyrosine kinase activity	GO:0004713	molecular_function	5		147	-0.436782	-2.17948	0	0.000291146
