# Supplementary material for: Comparison of the Nutritional Properties and Transcriptome Profiling Between the Two Different Harvesting Periods of Auricularia polytricha
Source: Front Nutr. 2021 Oct 26;8:771757. doi: 10.3389/fnut.2021.771757 (PMC8576271; doi:10.3389/fnut.2021.771757)
Supplement: Supplementary Table 7 — The GO analysis of the two-fold differentially expressed genes. [file Table_7.xls]

## Sheet: S1_vs_S2 up
GO_accession	Description	GeneNames	Ontology	pValue	qValue	fg	bg
GO:0055114	oxidation-reduction process	TRINITY_DN21001_c0_g1,TRINITY_DN22986_c0_g1,TRINITY_DN23159_c0_g1,TRINITY_DN24740_c0_g1,TRINITY_DN26639_c0_g1,TRINITY_DN26806_c0_g1,TRINITY_DN27224_c0_g1,TRINITY_DN27250_c0_g1,TRINITY_DN27558_c0_g1,TRINITY_DN27579_c0_g1,TRINITY_DN27647_c0_g1,TRINITY_DN28723_c0_g1,TRINITY_DN28723_c0_g2,TRINITY_DN29084_c0_g2,TRINITY_DN29317_c0_g2,TRINITY_DN29685_c0_g1,TRINITY_DN30156_c0_g1,TRINITY_DN30188_c1_g1,TRI…	BP	1.1e-12	1.782e-10	154	1380
GO:0032196	transposition	TRINITY_DN34005_c2_g2,TRINITY_DN34005_c2_g3,TRINITY_DN34274_c0_g1,TRINITY_DN35056_c4_g1,TRINITY_DN35056_c4_g2,TRINITY_DN35056_c6_g1,TRINITY_DN37915_c0_g1,TRINITY_DN48440_c0_g1,TRINITY_DN7924_c0_g1	BP	1.8e-07	1.458e-05	9	16
GO:0051701	interaction with host	TRINITY_DN29797_c0_g1,TRINITY_DN29797_c1_g1,TRINITY_DN34420_c1_g1,TRINITY_DN34420_c1_g2,TRINITY_DN36432_c0_g1,TRINITY_DN38286_c0_g1,TRINITY_DN84213_c0_g1,TRINITY_DN84541_c0_g1	BP	1.5e-05	0.00081	8	19
GO:0044283	small molecule biosynthetic process	TRINITY_DN10053_c0_g1,TRINITY_DN1348_c0_g1,TRINITY_DN23425_c0_g1,TRINITY_DN23426_c0_g1,TRINITY_DN24740_c0_g1,TRINITY_DN26037_c0_g1,TRINITY_DN26806_c0_g1,TRINITY_DN31550_c0_g1,TRINITY_DN31587_c0_g1,TRINITY_DN32062_c0_g1,TRINITY_DN33555_c0_g1,TRINITY_DN33585_c0_g1,TRINITY_DN33585_c0_g2,TRINITY_DN34462_c0_g1,TRINITY_DN34500_c0_g1,TRINITY_DN34531_c0_g1,TRINITY_DN34765_c0_g1,TRINITY_DN35048_c0_g1,TRIN…	BP	6.2e-05	0.002511	47	396
GO:0019748	secondary metabolic process	TRINITY_DN27579_c0_g1,TRINITY_DN31011_c0_g1,TRINITY_DN32438_c0_g1,TRINITY_DN32662_c0_g2,TRINITY_DN34005_c2_g2,TRINITY_DN35048_c0_g1,TRINITY_DN36500_c0_g1,TRINITY_DN36616_c1_g2,TRINITY_DN37000_c0_g1,TRINITY_DN37672_c0_g1,TRINITY_DN37928_c1_g1,TRINITY_DN37962_c1_g1,TRINITY_DN37962_c2_g1,TRINITY_DN37969_c0_g3,TRINITY_DN38420_c1_g1,TRINITY_DN38460_c0_g1,TRINITY_DN38719_c0_g1,TRINITY_DN38876_c0_g3,TRI…	BP	7.8e-05	0.0025272	21	126
GO:0016114	terpenoid biosynthetic process	TRINITY_DN27558_c0_g1,TRINITY_DN27579_c0_g1,TRINITY_DN27647_c0_g1,TRINITY_DN27952_c0_g1,TRINITY_DN30978_c0_g1,TRINITY_DN31845_c0_g1,TRINITY_DN32046_c0_g1,TRINITY_DN32827_c0_g1,TRINITY_DN33524_c0_g1,TRINITY_DN34861_c0_g1,TRINITY_DN36500_c0_g1,TRINITY_DN36661_c0_g5,TRINITY_DN37692_c1_g2,TRINITY_DN37928_c1_g1,TRINITY_DN37969_c0_g3,TRINITY_DN38515_c1_g1,TRINITY_DN39259_c1_g1,TRINITY_DN39276_c0_g1,TRI…	BP	9e-05	0.00243	20	118
GO:0009401	phosphoenolpyruvate-dependent sugar phosphotransferase system	TRINITY_DN34274_c0_g3,TRINITY_DN35056_c6_g1,TRINITY_DN56458_c0_g1,TRINITY_DN74224_c0_g1	BP	9.3e-05	0.0020088	4	5
GO:0009432	SOS response	TRINITY_DN19759_c0_g1,TRINITY_DN31854_c5_g7,TRINITY_DN76322_c0_g1,TRINITY_DN80982_c0_g1	BP	9.3e-05	0.0020088	4	5
GO:0015947	methane metabolic process	TRINITY_DN34070_c0_g3,TRINITY_DN37957_c0_g1,TRINITY_DN39561_c0_g1,TRINITY_DN39561_c1_g1,TRINITY_DN39598_c0_g1,TRINITY_DN39598_c0_g3	BP	0.00016	0.00246857	6	14
GO:0043446	cellular alkane metabolic process	TRINITY_DN34070_c0_g3,TRINITY_DN37957_c0_g1,TRINITY_DN39561_c0_g1,TRINITY_DN39561_c1_g1,TRINITY_DN39598_c0_g1,TRINITY_DN39598_c0_g3	BP	0.00016	0.00246857	6	14
GO:0043448	alkane catabolic process	TRINITY_DN34070_c0_g3,TRINITY_DN37957_c0_g1,TRINITY_DN39561_c0_g1,TRINITY_DN39561_c1_g1,TRINITY_DN39598_c0_g1,TRINITY_DN39598_c0_g3	BP	0.00016	0.00246857	6	14
GO:0046188	methane catabolic process	TRINITY_DN34070_c0_g3,TRINITY_DN37957_c0_g1,TRINITY_DN39561_c0_g1,TRINITY_DN39561_c1_g1,TRINITY_DN39598_c0_g1,TRINITY_DN39598_c0_g3	BP	0.00016	0.00246857	6	14
GO:0044281	small molecule metabolic process	TRINITY_DN10053_c0_g1,TRINITY_DN1348_c0_g1,TRINITY_DN21001_c0_g1,TRINITY_DN23425_c0_g1,TRINITY_DN23426_c0_g1,TRINITY_DN24263_c0_g1,TRINITY_DN24740_c0_g1,TRINITY_DN26037_c0_g1,TRINITY_DN26806_c0_g1,TRINITY_DN26904_c0_g1,TRINITY_DN28602_c1_g1,TRINITY_DN30188_c1_g1,TRINITY_DN30731_c0_g1,TRINITY_DN31550_c0_g1,TRINITY_DN31587_c0_g1,TRINITY_DN32062_c0_g1,TRINITY_DN32309_c0_g1,TRINITY_DN32549_c0_g1,TRIN…	BP	0.00018	0.00224308	83	854
GO:0006541	glutamine metabolic process	TRINITY_DN10053_c0_g1,TRINITY_DN1348_c0_g1,TRINITY_DN36426_c0_g2,TRINITY_DN37112_c0_g1,TRINITY_DN40011_c0_g1,TRINITY_DN40262_c0_g1,TRINITY_DN40673_c0_g1,TRINITY_DN58261_c0_g1	BP	0.0002	0.00223448	8	26
GO:0008610	lipid biosynthetic process	TRINITY_DN26806_c0_g1,TRINITY_DN27558_c0_g1,TRINITY_DN27579_c0_g1,TRINITY_DN27647_c0_g1,TRINITY_DN27952_c0_g1,TRINITY_DN28321_c0_g1,TRINITY_DN30978_c0_g1,TRINITY_DN31845_c0_g1,TRINITY_DN31854_c5_g7,TRINITY_DN31880_c0_g2,TRINITY_DN32046_c0_g1,TRINITY_DN32062_c0_g1,TRINITY_DN32659_c0_g1,TRINITY_DN32827_c0_g1,TRINITY_DN33105_c0_g1,TRINITY_DN33524_c0_g1,TRINITY_DN34274_c0_g3,TRINITY_DN34500_c0_g1,TRI…	BP	0.0002	0.00223448	37	302
GO:0015945	methanol metabolic process	TRINITY_DN34070_c0_g3,TRINITY_DN37957_c0_g1,TRINITY_DN39561_c0_g1,TRINITY_DN39561_c1_g1,TRINITY_DN39598_c0_g1,TRINITY_DN39598_c0_g3	BP	0.00025	0.00253125	6	15
GO:0039678	viral genome ejection through host cell envelope	TRINITY_DN34420_c1_g1,TRINITY_DN34420_c1_g2,TRINITY_DN84213_c0_g1	BP	0.0003	0.00277714	3	3
GO:0099001	viral genome ejection through host cell envelope, long flexible tail mechanism	TRINITY_DN34420_c1_g1,TRINITY_DN34420_c1_g2,TRINITY_DN84213_c0_g1	BP	0.0003	0.00277714	3	3
GO:0044255	cellular lipid metabolic process	TRINITY_DN26806_c0_g1,TRINITY_DN27558_c0_g1,TRINITY_DN27579_c0_g1,TRINITY_DN27647_c0_g1,TRINITY_DN27952_c0_g1,TRINITY_DN28321_c0_g1,TRINITY_DN30188_c1_g1,TRINITY_DN30978_c0_g1,TRINITY_DN31845_c0_g1,TRINITY_DN31854_c5_g7,TRINITY_DN31880_c0_g2,TRINITY_DN32046_c0_g1,TRINITY_DN32309_c0_g1,TRINITY_DN32659_c0_g1,TRINITY_DN32827_c0_g1,TRINITY_DN33105_c0_g1,TRINITY_DN33524_c0_g1,TRINITY_DN33557_c0_g1,TRI…	BP	0.00034	0.00289895	44	390
GO:0006721	terpenoid metabolic process	TRINITY_DN27558_c0_g1,TRINITY_DN27579_c0_g1,TRINITY_DN27647_c0_g1,TRINITY_DN27952_c0_g1,TRINITY_DN30978_c0_g1,TRINITY_DN31845_c0_g1,TRINITY_DN32046_c0_g1,TRINITY_DN32827_c0_g1,TRINITY_DN33524_c0_g1,TRINITY_DN34861_c0_g1,TRINITY_DN36500_c0_g1,TRINITY_DN36661_c0_g5,TRINITY_DN37692_c1_g2,TRINITY_DN37928_c1_g1,TRINITY_DN37969_c0_g3,TRINITY_DN38515_c1_g1,TRINITY_DN39259_c1_g1,TRINITY_DN39276_c0_g1,TRI…	BP	0.00039	0.00308195	20	131
GO:0008299	isoprenoid biosynthetic process	TRINITY_DN27558_c0_g1,TRINITY_DN27579_c0_g1,TRINITY_DN27647_c0_g1,TRINITY_DN27952_c0_g1,TRINITY_DN30978_c0_g1,TRINITY_DN31845_c0_g1,TRINITY_DN32046_c0_g1,TRINITY_DN32827_c0_g1,TRINITY_DN33524_c0_g1,TRINITY_DN34861_c0_g1,TRINITY_DN36500_c0_g1,TRINITY_DN36661_c0_g5,TRINITY_DN37692_c1_g2,TRINITY_DN37928_c1_g1,TRINITY_DN37969_c0_g3,TRINITY_DN38515_c1_g1,TRINITY_DN39259_c1_g1,TRINITY_DN39276_c0_g1,TRI…	BP	0.00039	0.00308195	20	131
GO:0000270	peptidoglycan metabolic process	TRINITY_DN23357_c0_g1,TRINITY_DN33105_c0_g1,TRINITY_DN36818_c3_g3,TRINITY_DN40068_c5_g2,TRINITY_DN73149_c0_g1	BP	0.00043	0.0029025	5	11
GO:0030260	entry into host cell	TRINITY_DN34420_c1_g1,TRINITY_DN34420_c1_g2,TRINITY_DN36432_c0_g1,TRINITY_DN84213_c0_g1,TRINITY_DN84541_c0_g1	BP	0.00043	0.0029025	5	11
GO:0044409	entry into host	TRINITY_DN34420_c1_g1,TRINITY_DN34420_c1_g2,TRINITY_DN36432_c0_g1,TRINITY_DN84213_c0_g1,TRINITY_DN84541_c0_g1	BP	0.00043	0.0029025	5	11
GO:0051806	entry into cell of other organism involved in symbiotic interaction	TRINITY_DN34420_c1_g1,TRINITY_DN34420_c1_g2,TRINITY_DN36432_c0_g1,TRINITY_DN84213_c0_g1,TRINITY_DN84541_c0_g1	BP	0.00043	0.0029025	5	11
GO:0051828	entry into other organism involved in symbiotic interaction	TRINITY_DN34420_c1_g1,TRINITY_DN34420_c1_g2,TRINITY_DN36432_c0_g1,TRINITY_DN84213_c0_g1,TRINITY_DN84541_c0_g1	BP	0.00043	0.0029025	5	11
GO:0055072	iron ion homeostasis	TRINITY_DN29084_c0_g2,TRINITY_DN29843_c0_g3,TRINITY_DN30411_c0_g1,TRINITY_DN34274_c0_g3,TRINITY_DN35249_c0_g1,TRINITY_DN42887_c0_g1,TRINITY_DN60766_c0_g1,TRINITY_DN63100_c0_g1	BP	0.00059	0.00354	8	30
GO:0009403	toxin biosynthetic process	TRINITY_DN27579_c0_g1,TRINITY_DN34005_c2_g2,TRINITY_DN35048_c0_g1,TRINITY_DN36500_c0_g1,TRINITY_DN37000_c0_g1,TRINITY_DN37672_c0_g1,TRINITY_DN37928_c1_g1,TRINITY_DN37969_c0_g3,TRINITY_DN38876_c0_g3,TRINITY_DN39049_c1_g2,TRINITY_DN45983_c0_g1	BP	0.00061	0.00346737	11	53
GO:0009404	toxin metabolic process	TRINITY_DN27579_c0_g1,TRINITY_DN34005_c2_g2,TRINITY_DN35048_c0_g1,TRINITY_DN36500_c0_g1,TRINITY_DN37000_c0_g1,TRINITY_DN37672_c0_g1,TRINITY_DN37928_c1_g1,TRINITY_DN37969_c0_g3,TRINITY_DN38876_c0_g3,TRINITY_DN39049_c1_g2,TRINITY_DN45983_c0_g1	BP	0.00061	0.00346737	11	53
GO:0006720	isoprenoid metabolic process	TRINITY_DN27558_c0_g1,TRINITY_DN27579_c0_g1,TRINITY_DN27647_c0_g1,TRINITY_DN27952_c0_g1,TRINITY_DN30978_c0_g1,TRINITY_DN31845_c0_g1,TRINITY_DN32046_c0_g1,TRINITY_DN32827_c0_g1,TRINITY_DN33524_c0_g1,TRINITY_DN33557_c0_g1,TRINITY_DN34861_c0_g1,TRINITY_DN36500_c0_g1,TRINITY_DN36661_c0_g5,TRINITY_DN37692_c1_g2,TRINITY_DN37928_c1_g1,TRINITY_DN37969_c0_g3,TRINITY_DN38515_c1_g1,TRINITY_DN39259_c1_g1,TRI…	BP	0.00069	0.00366492	21	147
GO:0019752	carboxylic acid metabolic process	TRINITY_DN10053_c0_g1,TRINITY_DN1348_c0_g1,TRINITY_DN23426_c0_g1,TRINITY_DN24740_c0_g1,TRINITY_DN26037_c0_g1,TRINITY_DN26806_c0_g1,TRINITY_DN28602_c1_g1,TRINITY_DN30188_c1_g1,TRINITY_DN31550_c0_g1,TRINITY_DN32309_c0_g1,TRINITY_DN32549_c0_g1,TRINITY_DN32662_c0_g2,TRINITY_DN33555_c0_g1,TRINITY_DN33585_c0_g1,TRINITY_DN33585_c0_g2,TRINITY_DN34005_c2_g2,TRINITY_DN34462_c0_g1,TRINITY_DN34500_c0_g1,TRIN…	BP	0.00069	0.00366492	51	487
GO:0006520	cellular amino acid metabolic process	TRINITY_DN10053_c0_g1,TRINITY_DN1348_c0_g1,TRINITY_DN23426_c0_g1,TRINITY_DN26037_c0_g1,TRINITY_DN28602_c1_g1,TRINITY_DN31550_c0_g1,TRINITY_DN32662_c0_g2,TRINITY_DN33555_c0_g1,TRINITY_DN33585_c0_g1,TRINITY_DN33585_c0_g2,TRINITY_DN34462_c0_g1,TRINITY_DN35048_c0_g1,TRINITY_DN35824_c0_g1,TRINITY_DN36052_c0_g1,TRINITY_DN36162_c0_g2,TRINITY_DN36254_c0_g1,TRINITY_DN36426_c0_g2,TRINITY_DN36818_c3_g3,TRIN…	BP	0.00071	0.00359437	28	221
GO:0044550	secondary metabolite biosynthetic process	TRINITY_DN27579_c0_g1,TRINITY_DN34005_c2_g2,TRINITY_DN35048_c0_g1,TRINITY_DN36500_c0_g1,TRINITY_DN36616_c1_g2,TRINITY_DN37000_c0_g1,TRINITY_DN37672_c0_g1,TRINITY_DN37928_c1_g1,TRINITY_DN37969_c0_g3,TRINITY_DN38719_c0_g1,TRINITY_DN38876_c0_g3,TRINITY_DN39049_c1_g2,TRINITY_DN45983_c0_g1	BP	0.00072	0.00353455	13	71
GO:1901605	alpha-amino acid metabolic process	TRINITY_DN10053_c0_g1,TRINITY_DN1348_c0_g1,TRINITY_DN23426_c0_g1,TRINITY_DN26037_c0_g1,TRINITY_DN28602_c1_g1,TRINITY_DN32662_c0_g2,TRINITY_DN33555_c0_g1,TRINITY_DN33585_c0_g1,TRINITY_DN33585_c0_g2,TRINITY_DN34462_c0_g1,TRINITY_DN35048_c0_g1,TRINITY_DN35824_c0_g1,TRINITY_DN36162_c0_g2,TRINITY_DN36254_c0_g1,TRINITY_DN36426_c0_g2,TRINITY_DN36818_c3_g3,TRINITY_DN36905_c0_g1,TRINITY_DN37112_c0_g1,TRIN…	BP	0.001	0.00476471	26	204
GO:0006811	ion transport	TRINITY_DN23426_c0_g1,TRINITY_DN27250_c0_g1,TRINITY_DN29084_c0_g2,TRINITY_DN29156_c0_g1,TRINITY_DN29843_c0_g3,TRINITY_DN30411_c0_g1,TRINITY_DN32062_c0_g1,TRINITY_DN33105_c0_g1,TRINITY_DN33241_c2_g3,TRINITY_DN33352_c0_g5,TRINITY_DN34005_c2_g2,TRINITY_DN34274_c0_g1,TRINITY_DN34274_c0_g3,TRINITY_DN35249_c0_g1,TRINITY_DN35702_c0_g1,TRINITY_DN37462_c0_g1,TRINITY_DN38618_c0_g1,TRINITY_DN38985_c0_g1,TRI…	BP	0.0011	0.00509143	32	272
GO:0044766	multi-organism transport	TRINITY_DN34420_c1_g1,TRINITY_DN34420_c1_g2,TRINITY_DN84213_c0_g1	BP	0.00112	0.0048384	3	4
GO:0046794	transport of virus	TRINITY_DN34420_c1_g1,TRINITY_DN34420_c1_g2,TRINITY_DN84213_c0_g1	BP	0.00112	0.0048384	3	4
GO:0098003	viral tail assembly	TRINITY_DN34420_c1_g1,TRINITY_DN34420_c1_g2,TRINITY_DN84213_c0_g1	BP	0.00112	0.0048384	3	4
GO:1902579	multi-organism localization	TRINITY_DN34420_c1_g1,TRINITY_DN34420_c1_g2,TRINITY_DN84213_c0_g1	BP	0.00112	0.0048384	3	4
GO:0043436	oxoacid metabolic process	TRINITY_DN10053_c0_g1,TRINITY_DN1348_c0_g1,TRINITY_DN21001_c0_g1,TRINITY_DN23426_c0_g1,TRINITY_DN24740_c0_g1,TRINITY_DN26037_c0_g1,TRINITY_DN26806_c0_g1,TRINITY_DN28602_c1_g1,TRINITY_DN30188_c1_g1,TRINITY_DN31550_c0_g1,TRINITY_DN32309_c0_g1,TRINITY_DN32549_c0_g1,TRINITY_DN32662_c0_g2,TRINITY_DN33555_c0_g1,TRINITY_DN33585_c0_g1,TRINITY_DN33585_c0_g2,TRINITY_DN34005_c2_g2,TRINITY_DN34462_c0_g1,TRIN…	BP	0.00114	0.004617	52	510
GO:0009064	glutamine family amino acid metabolic process	TRINITY_DN10053_c0_g1,TRINITY_DN1348_c0_g1,TRINITY_DN28602_c1_g1,TRINITY_DN34462_c0_g1,TRINITY_DN36162_c0_g2,TRINITY_DN36426_c0_g2,TRINITY_DN37112_c0_g1,TRINITY_DN40011_c0_g1,TRINITY_DN40262_c0_g1,TRINITY_DN40673_c0_g1,TRINITY_DN58261_c0_g1	BP	0.00116	0.00458341	11	57
GO:0044419	interspecies interaction between organisms	TRINITY_DN21985_c0_g1,TRINITY_DN26904_c0_g1,TRINITY_DN29685_c0_g1,TRINITY_DN29797_c0_g1,TRINITY_DN29797_c1_g1,TRINITY_DN30362_c0_g3,TRINITY_DN30583_c0_g1,TRINITY_DN31596_c0_g1,TRINITY_DN33241_c2_g3,TRINITY_DN33595_c0_g1,TRINITY_DN34420_c1_g1,TRINITY_DN34420_c1_g2,TRINITY_DN34615_c0_g2,TRINITY_DN34749_c0_g1,TRINITY_DN35453_c0_g1,TRINITY_DN35696_c1_g1,TRINITY_DN35833_c1_g3,TRINITY_DN36432_c0_g1,TRI…	BP	0.00123	0.00474429	29	240
GO:0055076	transition metal ion homeostasis	TRINITY_DN29084_c0_g2,TRINITY_DN29843_c0_g3,TRINITY_DN30411_c0_g1,TRINITY_DN34274_c0_g3,TRINITY_DN35249_c0_g1,TRINITY_DN42887_c0_g1,TRINITY_DN60766_c0_g1,TRINITY_DN63100_c0_g1	BP	0.00143	0.00538744	8	34
GO:0019058	viral life cycle	TRINITY_DN29797_c0_g1,TRINITY_DN29797_c1_g1,TRINITY_DN34420_c1_g1,TRINITY_DN34420_c1_g2,TRINITY_DN84213_c0_g1,TRINITY_DN84541_c0_g1	BP	0.00148	0.00538787	6	20
GO:0006082	organic acid metabolic process	TRINITY_DN10053_c0_g1,TRINITY_DN1348_c0_g1,TRINITY_DN21001_c0_g1,TRINITY_DN23426_c0_g1,TRINITY_DN24740_c0_g1,TRINITY_DN26037_c0_g1,TRINITY_DN26806_c0_g1,TRINITY_DN28602_c1_g1,TRINITY_DN30188_c1_g1,TRINITY_DN31550_c0_g1,TRINITY_DN32309_c0_g1,TRINITY_DN32549_c0_g1,TRINITY_DN32662_c0_g2,TRINITY_DN33555_c0_g1,TRINITY_DN33585_c0_g1,TRINITY_DN33585_c0_g2,TRINITY_DN34005_c2_g2,TRINITY_DN34462_c0_g1,TRIN…	BP	0.00148	0.00538787	52	516
GO:0016053	organic acid biosynthetic process	TRINITY_DN10053_c0_g1,TRINITY_DN23426_c0_g1,TRINITY_DN24740_c0_g1,TRINITY_DN26037_c0_g1,TRINITY_DN26806_c0_g1,TRINITY_DN31550_c0_g1,TRINITY_DN33555_c0_g1,TRINITY_DN33585_c0_g1,TRINITY_DN33585_c0_g2,TRINITY_DN34462_c0_g1,TRINITY_DN34500_c0_g1,TRINITY_DN34765_c0_g1,TRINITY_DN35048_c0_g1,TRINITY_DN35672_c1_g1,TRINITY_DN35672_c2_g1,TRINITY_DN35824_c0_g1,TRINITY_DN36002_c4_g1,TRINITY_DN36052_c0_g1,TRI…	BP	0.00256	0.00891871	33	298
GO:0046394	carboxylic acid biosynthetic process	TRINITY_DN10053_c0_g1,TRINITY_DN23426_c0_g1,TRINITY_DN24740_c0_g1,TRINITY_DN26037_c0_g1,TRINITY_DN26806_c0_g1,TRINITY_DN31550_c0_g1,TRINITY_DN33555_c0_g1,TRINITY_DN33585_c0_g1,TRINITY_DN33585_c0_g2,TRINITY_DN34462_c0_g1,TRINITY_DN34500_c0_g1,TRINITY_DN34765_c0_g1,TRINITY_DN35048_c0_g1,TRINITY_DN35672_c1_g1,TRINITY_DN35672_c2_g1,TRINITY_DN35824_c0_g1,TRINITY_DN36002_c4_g1,TRINITY_DN36052_c0_g1,TRI…	BP	0.00256	0.00891871	33	298
GO:0009252	peptidoglycan biosynthetic process	TRINITY_DN33105_c0_g1,TRINITY_DN36818_c3_g3,TRINITY_DN40068_c5_g2,TRINITY_DN73149_c0_g1	BP	0.00298	0.00985224	4	10
GO:0009273	peptidoglycan-based cell wall biogenesis	TRINITY_DN33105_c0_g1,TRINITY_DN36818_c3_g3,TRINITY_DN40068_c5_g2,TRINITY_DN73149_c0_g1	BP	0.00298	0.00985224	4	10
GO:0046718	viral entry into host cell	TRINITY_DN34420_c1_g1,TRINITY_DN34420_c1_g2,TRINITY_DN84213_c0_g1,TRINITY_DN84541_c0_g1	BP	0.00298	0.00985224	4	10
GO:0008652	cellular amino acid biosynthetic process	TRINITY_DN10053_c0_g1,TRINITY_DN23426_c0_g1,TRINITY_DN26037_c0_g1,TRINITY_DN31550_c0_g1,TRINITY_DN33555_c0_g1,TRINITY_DN33585_c0_g1,TRINITY_DN33585_c0_g2,TRINITY_DN34462_c0_g1,TRINITY_DN35048_c0_g1,TRINITY_DN35824_c0_g1,TRINITY_DN36052_c0_g1,TRINITY_DN36162_c0_g2,TRINITY_DN36254_c0_g1,TRINITY_DN36426_c0_g2,TRINITY_DN36818_c3_g3,TRINITY_DN37210_c0_g1,TRINITY_DN38813_c0_g1,TRINITY_DN40262_c0_g1,TRI…	BP	0.00403	0.0128012	20	158
GO:0044249	cellular biosynthetic process	TRINITY_DN10053_c0_g1,TRINITY_DN10456_c0_g1,TRINITY_DN10793_c0_g1,TRINITY_DN1348_c0_g1,TRINITY_DN18227_c0_g1,TRINITY_DN19603_c0_g1,TRINITY_DN21985_c0_g1,TRINITY_DN22986_c0_g1,TRINITY_DN23357_c0_g1,TRINITY_DN23425_c0_g1,TRINITY_DN23426_c0_g1,TRINITY_DN24740_c0_g1,TRINITY_DN26037_c0_g1,TRINITY_DN26806_c0_g1,TRINITY_DN26904_c0_g1,TRINITY_DN27250_c0_g1,TRINITY_DN27298_c0_g1,TRINITY_DN27558_c0_g1,TRIN…	BP	0.00405	0.0126173	151	1886
GO:0045122	aflatoxin biosynthetic process	TRINITY_DN27579_c0_g1,TRINITY_DN36500_c0_g1,TRINITY_DN37000_c0_g1,TRINITY_DN37672_c0_g1,TRINITY_DN37928_c1_g1,TRINITY_DN37969_c0_g3,TRINITY_DN39049_c1_g2	BP	0.0044	0.0133234	7	32
GO:0046222	aflatoxin metabolic process	TRINITY_DN27579_c0_g1,TRINITY_DN36500_c0_g1,TRINITY_DN37000_c0_g1,TRINITY_DN37672_c0_g1,TRINITY_DN37928_c1_g1,TRINITY_DN37969_c0_g3,TRINITY_DN39049_c1_g2	BP	0.0044	0.0133234	7	32
GO:0042546	cell wall biogenesis	TRINITY_DN33105_c0_g1,TRINITY_DN36818_c3_g3,TRINITY_DN40068_c5_g2,TRINITY_DN73149_c0_g1	BP	0.00443	0.0128154	4	11
GO:0044038	cell wall macromolecule biosynthetic process	TRINITY_DN33105_c0_g1,TRINITY_DN36818_c3_g3,TRINITY_DN40068_c5_g2,TRINITY_DN73149_c0_g1	BP	0.00443	0.0128154	4	11
GO:0070589	cellular component macromolecule biosynthetic process	TRINITY_DN33105_c0_g1,TRINITY_DN36818_c3_g3,TRINITY_DN40068_c5_g2,TRINITY_DN73149_c0_g1	BP	0.00443	0.0128154	4	11
GO:1901566	organonitrogen compound biosynthetic process	TRINITY_DN10053_c0_g1,TRINITY_DN10793_c0_g1,TRINITY_DN1348_c0_g1,TRINITY_DN18227_c0_g1,TRINITY_DN19603_c0_g1,TRINITY_DN22986_c0_g1,TRINITY_DN23426_c0_g1,TRINITY_DN26037_c0_g1,TRINITY_DN26904_c0_g1,TRINITY_DN28321_c0_g1,TRINITY_DN29028_c0_g2,TRINITY_DN31550_c0_g1,TRINITY_DN31684_c0_g1,TRINITY_DN32237_c0_g3,TRINITY_DN32659_c0_g1,TRINITY_DN33105_c0_g1,TRINITY_DN33241_c2_g3,TRINITY_DN33458_c1_g1,TRIN…	BP	0.00461	0.0128762	68	751
GO:0019068	virion assembly	TRINITY_DN34420_c1_g1,TRINITY_DN34420_c1_g2,TRINITY_DN84213_c0_g1	BP	0.00508	0.0139485	3	6
GO:0015711	organic anion transport	TRINITY_DN23426_c0_g1,TRINITY_DN32062_c0_g1,TRINITY_DN33105_c0_g1,TRINITY_DN34005_c2_g2,TRINITY_DN35702_c0_g1,TRINITY_DN39864_c0_g2,TRINITY_DN50180_c0_g1,TRINITY_DN71969_c0_g1,TRINITY_DN76337_c0_g1,TRINITY_DN79590_c0_g1	BP	0.00517	0.013959	10	59
GO:0055080	cation homeostasis	TRINITY_DN29084_c0_g2,TRINITY_DN29843_c0_g3,TRINITY_DN30411_c0_g1,TRINITY_DN34274_c0_g3,TRINITY_DN35249_c0_g1,TRINITY_DN39487_c0_g1,TRINITY_DN42887_c0_g1,TRINITY_DN60766_c0_g1,TRINITY_DN63100_c0_g1	BP	0.00522	0.013863	9	50
GO:0034308	primary alcohol metabolic process	TRINITY_DN34070_c0_g3,TRINITY_DN36002_c4_g1,TRINITY_DN37957_c0_g1,TRINITY_DN39561_c0_g1,TRINITY_DN39561_c1_g1,TRINITY_DN39598_c0_g1,TRINITY_DN39598_c0_g3,TRINITY_DN40271_c2_g2	BP	0.00583	0.0152332	8	42
GO:0098771	inorganic ion homeostasis	TRINITY_DN29084_c0_g2,TRINITY_DN29843_c0_g3,TRINITY_DN30411_c0_g1,TRINITY_DN34274_c0_g3,TRINITY_DN35249_c0_g1,TRINITY_DN39487_c0_g1,TRINITY_DN42887_c0_g1,TRINITY_DN60766_c0_g1,TRINITY_DN63100_c0_g1	BP	0.00597	0.0153514	9	51
GO:1901607	alpha-amino acid biosynthetic process	TRINITY_DN10053_c0_g1,TRINITY_DN23426_c0_g1,TRINITY_DN26037_c0_g1,TRINITY_DN33555_c0_g1,TRINITY_DN33585_c0_g1,TRINITY_DN33585_c0_g2,TRINITY_DN34462_c0_g1,TRINITY_DN35048_c0_g1,TRINITY_DN35824_c0_g1,TRINITY_DN36162_c0_g2,TRINITY_DN36254_c0_g1,TRINITY_DN36426_c0_g2,TRINITY_DN36818_c3_g3,TRINITY_DN37210_c0_g1,TRINITY_DN38813_c0_g1,TRINITY_DN40262_c0_g1,TRINITY_DN54987_c0_g1,TRINITY_DN56938_c0_g1	BP	0.00611	0.0154659	18	142
GO:0048878	chemical homeostasis	TRINITY_DN29084_c0_g2,TRINITY_DN29843_c0_g3,TRINITY_DN30411_c0_g1,TRINITY_DN32662_c0_g2,TRINITY_DN33241_c2_g3,TRINITY_DN34274_c0_g3,TRINITY_DN35249_c0_g1,TRINITY_DN39487_c0_g1,TRINITY_DN42887_c0_g1,TRINITY_DN60766_c0_g1,TRINITY_DN63100_c0_g1	BP	0.00621	0.0154772	11	70
GO:0006022	aminoglycan metabolic process	TRINITY_DN23357_c0_g1,TRINITY_DN33105_c0_g1,TRINITY_DN35694_c0_g1,TRINITY_DN36818_c2_g1,TRINITY_DN36818_c3_g3,TRINITY_DN38191_c0_g1,TRINITY_DN3836_c0_g1,TRINITY_DN38984_c2_g1,TRINITY_DN40068_c5_g2,TRINITY_DN73149_c0_g1	BP	0.00659	0.0161755	10	61
GO:0043385	mycotoxin metabolic process	TRINITY_DN27579_c0_g1,TRINITY_DN36500_c0_g1,TRINITY_DN37000_c0_g1,TRINITY_DN37672_c0_g1,TRINITY_DN37928_c1_g1,TRINITY_DN37969_c0_g3,TRINITY_DN38876_c0_g3,TRINITY_DN39049_c1_g2	BP	0.00676	0.0159872	8	43
GO:0043386	mycotoxin biosynthetic process	TRINITY_DN27579_c0_g1,TRINITY_DN36500_c0_g1,TRINITY_DN37000_c0_g1,TRINITY_DN37672_c0_g1,TRINITY_DN37928_c1_g1,TRINITY_DN37969_c0_g3,TRINITY_DN38876_c0_g3,TRINITY_DN39049_c1_g2	BP	0.00676	0.0159872	8	43
GO:1901376	organic heteropentacyclic compound metabolic process	TRINITY_DN27579_c0_g1,TRINITY_DN36500_c0_g1,TRINITY_DN37000_c0_g1,TRINITY_DN37672_c0_g1,TRINITY_DN37928_c1_g1,TRINITY_DN37969_c0_g3,TRINITY_DN38876_c0_g3,TRINITY_DN39049_c1_g2	BP	0.00676	0.0159872	8	43
GO:1901378	organic heteropentacyclic compound biosynthetic process	TRINITY_DN27579_c0_g1,TRINITY_DN36500_c0_g1,TRINITY_DN37000_c0_g1,TRINITY_DN37672_c0_g1,TRINITY_DN37928_c1_g1,TRINITY_DN37969_c0_g3,TRINITY_DN38876_c0_g3,TRINITY_DN39049_c1_g2	BP	0.00676	0.0159872	8	43
GO:0050801	ion homeostasis	TRINITY_DN29084_c0_g2,TRINITY_DN29843_c0_g3,TRINITY_DN30411_c0_g1,TRINITY_DN34274_c0_g3,TRINITY_DN35249_c0_g1,TRINITY_DN39487_c0_g1,TRINITY_DN42887_c0_g1,TRINITY_DN60766_c0_g1,TRINITY_DN63100_c0_g1	BP	0.00681	0.0155383	9	52
GO:1901576	organic substance biosynthetic process	TRINITY_DN10053_c0_g1,TRINITY_DN10456_c0_g1,TRINITY_DN10793_c0_g1,TRINITY_DN1348_c0_g1,TRINITY_DN18227_c0_g1,TRINITY_DN19603_c0_g1,TRINITY_DN21985_c0_g1,TRINITY_DN22986_c0_g1,TRINITY_DN23357_c0_g1,TRINITY_DN23425_c0_g1,TRINITY_DN23426_c0_g1,TRINITY_DN24740_c0_g1,TRINITY_DN26037_c0_g1,TRINITY_DN26806_c0_g1,TRINITY_DN26904_c0_g1,TRINITY_DN27250_c0_g1,TRINITY_DN27298_c0_g1,TRINITY_DN27558_c0_g1,TRIN…	BP	0.00734	0.016515	151	1914
GO:0008360	regulation of cell shape	TRINITY_DN23357_c0_g1,TRINITY_DN33105_c0_g1,TRINITY_DN36818_c3_g3,TRINITY_DN40068_c5_g2,TRINITY_DN48205_c0_g1,TRINITY_DN73149_c0_g1	BP	0.0076	0.0168658	6	27
GO:0006865	amino acid transport	TRINITY_DN23426_c0_g1,TRINITY_DN33105_c0_g1,TRINITY_DN34005_c2_g2,TRINITY_DN35702_c0_g1,TRINITY_DN39864_c0_g2,TRINITY_DN50180_c0_g1,TRINITY_DN71969_c0_g1,TRINITY_DN76337_c0_g1,TRINITY_DN79590_c0_g1	BP	0.00773	0.0169224	9	53
GO:0015696	ammonium transport	TRINITY_DN33241_c2_g3,TRINITY_DN38985_c0_g1,TRINITY_DN39207_c0_g1	BP	0.00845	0.018252	3	7
GO:0009058	biosynthetic process	TRINITY_DN10053_c0_g1,TRINITY_DN10456_c0_g1,TRINITY_DN10793_c0_g1,TRINITY_DN1348_c0_g1,TRINITY_DN18227_c0_g1,TRINITY_DN19603_c0_g1,TRINITY_DN21985_c0_g1,TRINITY_DN22986_c0_g1,TRINITY_DN23357_c0_g1,TRINITY_DN23425_c0_g1,TRINITY_DN23426_c0_g1,TRINITY_DN24740_c0_g1,TRINITY_DN26037_c0_g1,TRINITY_DN26806_c0_g1,TRINITY_DN26904_c0_g1,TRINITY_DN27250_c0_g1,TRINITY_DN27298_c0_g1,TRINITY_DN27558_c0_g1,TRIN…	BP	0.00852	0.0181611	153	1950
GO:0006820	anion transport	TRINITY_DN23426_c0_g1,TRINITY_DN27250_c0_g1,TRINITY_DN32062_c0_g1,TRINITY_DN33105_c0_g1,TRINITY_DN34005_c2_g2,TRINITY_DN35702_c0_g1,TRINITY_DN39864_c0_g2,TRINITY_DN50180_c0_g1,TRINITY_DN71969_c0_g1,TRINITY_DN76337_c0_g1,TRINITY_DN79590_c0_g1	BP	0.00853	0.0179462	11	73
GO:0030203	glycosaminoglycan metabolic process	TRINITY_DN23357_c0_g1,TRINITY_DN33105_c0_g1,TRINITY_DN36818_c3_g3,TRINITY_DN40068_c5_g2,TRINITY_DN73149_c0_g1	BP	0.00869	0.0180485	5	20
GO:1901135	carbohydrate derivative metabolic process	TRINITY_DN10053_c0_g1,TRINITY_DN10793_c0_g1,TRINITY_DN23357_c0_g1,TRINITY_DN26904_c0_g1,TRINITY_DN30731_c0_g1,TRINITY_DN33105_c0_g1,TRINITY_DN33241_c2_g3,TRINITY_DN34274_c0_g3,TRINITY_DN34531_c0_g1,TRINITY_DN35694_c0_g1,TRINITY_DN36002_c4_g1,TRINITY_DN36818_c2_g1,TRINITY_DN36818_c3_g3,TRINITY_DN37112_c0_g1,TRINITY_DN37320_c0_g1,TRINITY_DN37366_c0_g5,TRINITY_DN38191_c0_g1,TRINITY_DN3836_c0_g1,TRIN…	BP	0.01007	0.0206499	33	326
GO:0055065	metal ion homeostasis	TRINITY_DN29084_c0_g2,TRINITY_DN29843_c0_g3,TRINITY_DN30411_c0_g1,TRINITY_DN34274_c0_g3,TRINITY_DN35249_c0_g1,TRINITY_DN42887_c0_g1,TRINITY_DN60766_c0_g1,TRINITY_DN63100_c0_g1	BP	0.0102	0.020655	8	46
GO:0033014	tetrapyrrole biosynthetic process	TRINITY_DN1348_c0_g1,TRINITY_DN22986_c0_g1,TRINITY_DN33105_c0_g1,TRINITY_DN37618_c2_g2,TRINITY_DN40068_c5_g2,TRINITY_DN58261_c0_g1	BP	0.01089	0.02178	6	29
GO:0006782	protoporphyrinogen IX biosynthetic process	TRINITY_DN22986_c0_g1,TRINITY_DN33105_c0_g1,TRINITY_DN37618_c2_g2,TRINITY_DN40068_c5_g2	BP	0.01146	0.0225033	4	14
GO:0046501	protoporphyrinogen IX metabolic process	TRINITY_DN22986_c0_g1,TRINITY_DN33105_c0_g1,TRINITY_DN37618_c2_g2,TRINITY_DN40068_c5_g2	BP	0.01146	0.0225033	4	14
GO:0009405	pathogenesis	TRINITY_DN21985_c0_g1,TRINITY_DN26904_c0_g1,TRINITY_DN29685_c0_g1,TRINITY_DN30362_c0_g3,TRINITY_DN30583_c0_g1,TRINITY_DN31596_c0_g1,TRINITY_DN33595_c0_g1,TRINITY_DN34615_c0_g2,TRINITY_DN34749_c0_g1,TRINITY_DN35453_c0_g1,TRINITY_DN35696_c1_g1,TRINITY_DN35833_c1_g3,TRINITY_DN36786_c0_g1,TRINITY_DN37862_c0_g1,TRINITY_DN37915_c0_g1,TRINITY_DN37915_c0_g4,TRINITY_DN37915_c0_g6,TRINITY_DN37976_c0_g1,TRI…	BP	0.01162	0.02241	20	174
GO:0015849	organic acid transport	TRINITY_DN23426_c0_g1,TRINITY_DN33105_c0_g1,TRINITY_DN34005_c2_g2,TRINITY_DN35702_c0_g1,TRINITY_DN39864_c0_g2,TRINITY_DN50180_c0_g1,TRINITY_DN71969_c0_g1,TRINITY_DN76337_c0_g1,TRINITY_DN79590_c0_g1	BP	0.0124	0.0234947	9	57
GO:0046942	carboxylic acid transport	TRINITY_DN23426_c0_g1,TRINITY_DN33105_c0_g1,TRINITY_DN34005_c2_g2,TRINITY_DN35702_c0_g1,TRINITY_DN39864_c0_g2,TRINITY_DN50180_c0_g1,TRINITY_DN71969_c0_g1,TRINITY_DN76337_c0_g1,TRINITY_DN79590_c0_g1	BP	0.0124	0.0234947	9	57
GO:0001539	cilium or flagellum-dependent cell motility	TRINITY_DN36432_c0_g1,TRINITY_DN59982_c0_g1	BP	0.01275	0.0225738	2	3
GO:0001907	killing by symbiont of host cells	TRINITY_DN29797_c0_g1,TRINITY_DN29797_c1_g1	BP	0.01275	0.0225738	2	3
GO:0009234	menaquinone biosynthetic process	TRINITY_DN53410_c0_g1,TRINITY_DN67419_c0_g1	BP	0.01275	0.0225738	2	3
GO:0009236	cobalamin biosynthetic process	TRINITY_DN1348_c0_g1,TRINITY_DN58261_c0_g1	BP	0.01275	0.0225738	2	3
GO:0019072	viral genome packaging	TRINITY_DN34420_c1_g1,TRINITY_DN34420_c1_g2	BP	0.01275	0.0225738	2	3
GO:0019858	cytosine metabolic process	TRINITY_DN23425_c0_g1,TRINITY_DN37618_c2_g5	BP	0.01275	0.0225738	2	3
GO:0031554	regulation of DNA-templated transcription, termination	TRINITY_DN36818_c2_g1,TRINITY_DN81383_c0_g1	BP	0.01275	0.0225738	2	3
GO:0044004	disruption by symbiont of host cell	TRINITY_DN29797_c0_g1,TRINITY_DN29797_c1_g1	BP	0.01275	0.0225738	2	3
GO:0051818	disruption of cells of other organism involved in symbiotic interaction	TRINITY_DN29797_c0_g1,TRINITY_DN29797_c1_g1	BP	0.01275	0.0225738	2	3
GO:0051883	killing of cells in other organism involved in symbiotic interaction	TRINITY_DN29797_c0_g1,TRINITY_DN29797_c1_g1	BP	0.01275	0.0225738	2	3
GO:0000105	histidine biosynthetic process	TRINITY_DN33585_c0_g1,TRINITY_DN33585_c0_g2,TRINITY_DN54987_c0_g1,TRINITY_DN56938_c0_g1	BP	0.01482	0.0244984	4	15
GO:0006547	histidine metabolic process	TRINITY_DN33585_c0_g1,TRINITY_DN33585_c0_g2,TRINITY_DN54987_c0_g1,TRINITY_DN56938_c0_g1	BP	0.01482	0.0244984	4	15
GO:0052803	imidazole-containing compound metabolic process	TRINITY_DN33585_c0_g1,TRINITY_DN33585_c0_g2,TRINITY_DN54987_c0_g1,TRINITY_DN56938_c0_g1	BP	0.01482	0.0244984	4	15
GO:0016051	carbohydrate biosynthetic process	TRINITY_DN23357_c0_g1,TRINITY_DN24740_c0_g1,TRINITY_DN31587_c0_g1,TRINITY_DN32686_c0_g1,TRINITY_DN33105_c0_g1,TRINITY_DN34274_c0_g3,TRINITY_DN34765_c0_g1,TRINITY_DN36818_c3_g3,TRINITY_DN44969_c0_g1,TRINITY_DN55064_c0_g1	BP	0.01545	0.025029	10	69
GO:0033692	cellular polysaccharide biosynthetic process	TRINITY_DN23357_c0_g1,TRINITY_DN32686_c0_g1,TRINITY_DN33105_c0_g1,TRINITY_DN34274_c0_g3,TRINITY_DN44969_c0_g1	BP	0.016	0.0256634	5	23
GO:0065008	regulation of biological quality	TRINITY_DN23357_c0_g1,TRINITY_DN29084_c0_g2,TRINITY_DN29843_c0_g3,TRINITY_DN30411_c0_g1,TRINITY_DN32062_c0_g1,TRINITY_DN32662_c0_g2,TRINITY_DN33105_c0_g1,TRINITY_DN33241_c2_g3,TRINITY_DN34274_c0_g3,TRINITY_DN35249_c0_g1,TRINITY_DN36127_c0_g2,TRINITY_DN36818_c3_g3,TRINITY_DN36905_c0_g1,TRINITY_DN37692_c1_g2,TRINITY_DN38074_c2_g1,TRINITY_DN38601_c0_g1,TRINITY_DN39461_c0_g2,TRINITY_DN39487_c0_g1,TRI…	BP	0.01611	0.0255865	26	251
GO:0008152	metabolic process	TRINITY_DN10053_c0_g1,TRINITY_DN10456_c0_g1,TRINITY_DN10793_c0_g1,TRINITY_DN12316_c0_g1,TRINITY_DN1348_c0_g1,TRINITY_DN18227_c0_g1,TRINITY_DN19603_c0_g1,TRINITY_DN19759_c0_g1,TRINITY_DN20819_c0_g2,TRINITY_DN20929_c0_g1,TRINITY_DN21001_c0_g1,TRINITY_DN21774_c0_g1,TRINITY_DN21985_c0_g1,TRINITY_DN22372_c0_g1,TRINITY_DN22986_c0_g1,TRINITY_DN23159_c0_g1,TRINITY_DN23215_c0_g1,TRINITY_DN23357_c0_g1,TRIN…	BP	0.01637	0.025747	373	5330
GO:0033013	tetrapyrrole metabolic process	TRINITY_DN1348_c0_g1,TRINITY_DN22986_c0_g1,TRINITY_DN33105_c0_g1,TRINITY_DN37618_c2_g2,TRINITY_DN40068_c5_g2,TRINITY_DN58261_c0_g1	BP	0.01755	0.0273375	6	32
GO:0006629	lipid metabolic process	TRINITY_DN26806_c0_g1,TRINITY_DN27558_c0_g1,TRINITY_DN27579_c0_g1,TRINITY_DN27647_c0_g1,TRINITY_DN27952_c0_g1,TRINITY_DN28321_c0_g1,TRINITY_DN30188_c1_g1,TRINITY_DN30978_c0_g1,TRINITY_DN31845_c0_g1,TRINITY_DN31854_c5_g7,TRINITY_DN31880_c0_g2,TRINITY_DN32046_c0_g1,TRINITY_DN32062_c0_g1,TRINITY_DN32309_c0_g1,TRINITY_DN32659_c0_g1,TRINITY_DN32803_c0_g2,TRINITY_DN32827_c0_g1,TRINITY_DN33105_c0_g1,TRI…	BP	0.01784	0.0275246	47	519
GO:0019853	L-ascorbic acid biosynthetic process	TRINITY_DN24740_c0_g1,TRINITY_DN34765_c0_g1,TRINITY_DN36818_c3_g3	BP	0.01833	0.0280138	3	9
GO:0006310	DNA recombination	TRINITY_DN28366_c0_g1,TRINITY_DN28428_c0_g1,TRINITY_DN34005_c2_g2,TRINITY_DN34005_c2_g3,TRINITY_DN34274_c0_g1,TRINITY_DN35056_c4_g1,TRINITY_DN35056_c4_g2,TRINITY_DN35056_c6_g1,TRINITY_DN37915_c0_g1,TRINITY_DN48440_c0_g1,TRINITY_DN7924_c0_g1,TRINITY_DN84541_c0_g1	BP	0.01865	0.0282364	12	92
GO:0009698	phenylpropanoid metabolic process	TRINITY_DN31011_c0_g1,TRINITY_DN32438_c0_g1,TRINITY_DN32662_c0_g2,TRINITY_DN37962_c1_g1,TRINITY_DN37962_c2_g1,TRINITY_DN38420_c1_g1,TRINITY_DN38460_c0_g1,TRINITY_DN38719_c0_g1,TRINITY_DN40256_c0_g3	BP	0.01891	0.0282343	9	61
GO:0044403	symbiont process	TRINITY_DN29797_c0_g1,TRINITY_DN29797_c1_g1,TRINITY_DN33241_c2_g3,TRINITY_DN34420_c1_g1,TRINITY_DN34420_c1_g2,TRINITY_DN36432_c0_g1,TRINITY_DN38286_c0_g1,TRINITY_DN84213_c0_g1,TRINITY_DN84541_c0_g1	BP	0.01891	0.0282343	9	61
GO:0009163	nucleoside biosynthetic process	TRINITY_DN10053_c0_g1,TRINITY_DN34531_c0_g1,TRINITY_DN37112_c0_g1,TRINITY_DN40673_c0_g1,TRINITY_DN42880_c0_g1,TRINITY_DN62493_c0_g1	BP	0.02028	0.0297318	6	33
GO:0042455	ribonucleoside biosynthetic process	TRINITY_DN10053_c0_g1,TRINITY_DN34531_c0_g1,TRINITY_DN37112_c0_g1,TRINITY_DN40673_c0_g1,TRINITY_DN42880_c0_g1,TRINITY_DN62493_c0_g1	BP	0.02028	0.0297318	6	33
GO:0006631	fatty acid metabolic process	TRINITY_DN26806_c0_g1,TRINITY_DN30188_c1_g1,TRINITY_DN32309_c0_g1,TRINITY_DN34500_c0_g1,TRINITY_DN35672_c1_g1,TRINITY_DN35672_c2_g1,TRINITY_DN36521_c0_g1,TRINITY_DN36633_c0_g3,TRINITY_DN37720_c0_g1,TRINITY_DN38601_c0_g1,TRINITY_DN39461_c0_g2,TRINITY_DN40008_c1_g1,TRINITY_DN44013_c0_g1,TRINITY_DN53228_c0_g1	BP	0.02177	0.0314888	14	116
GO:0006635	fatty acid beta-oxidation	TRINITY_DN30188_c1_g1,TRINITY_DN36521_c0_g1,TRINITY_DN38601_c0_g1,TRINITY_DN39461_c0_g2,TRINITY_DN40008_c1_g1	BP	0.02264	0.0324573	5	25
GO:0008643	carbohydrate transport	TRINITY_DN22986_c0_g1,TRINITY_DN33241_c2_g3,TRINITY_DN34274_c0_g3,TRINITY_DN35056_c6_g1,TRINITY_DN35136_c0_g1,TRINITY_DN39511_c0_g1,TRINITY_DN56458_c0_g1,TRINITY_DN74224_c0_g1	BP	0.0231	0.0328263	8	53
GO:1901659	glycosyl compound biosynthetic process	TRINITY_DN10053_c0_g1,TRINITY_DN34531_c0_g1,TRINITY_DN37112_c0_g1,TRINITY_DN40673_c0_g1,TRINITY_DN42880_c0_g1,TRINITY_DN62493_c0_g1	BP	0.02328	0.0327944	6	34
GO:0009233	menaquinone metabolic process	TRINITY_DN53410_c0_g1,TRINITY_DN67419_c0_g1	BP	0.02438	0.0333296	2	4
GO:0009235	cobalamin metabolic process	TRINITY_DN1348_c0_g1,TRINITY_DN58261_c0_g1	BP	0.02438	0.0333296	2	4
GO:0009307	DNA restriction-modification system	TRINITY_DN34005_c2_g2,TRINITY_DN42672_c0_g1	BP	0.02438	0.0333296	2	4
GO:0019835	cytolysis	TRINITY_DN29797_c0_g1,TRINITY_DN29797_c1_g1	BP	0.02438	0.0333296	2	4
GO:0044355	clearance of foreign intracellular DNA	TRINITY_DN34005_c2_g2,TRINITY_DN42672_c0_g1	BP	0.02438	0.0333296	2	4
GO:0099046	clearance of foreign intracellular nucleic acids	TRINITY_DN34005_c2_g2,TRINITY_DN42672_c0_g1	BP	0.02438	0.0333296	2	4
GO:0051817	modification of morphology or physiology of other organism involved in symbiotic interaction	TRINITY_DN29797_c0_g1,TRINITY_DN29797_c1_g1,TRINITY_DN33241_c2_g3	BP	0.02491	0.0328083	3	10
GO:0070813	hydrogen sulfide metabolic process	TRINITY_DN34005_c2_g2,TRINITY_DN35048_c0_g1,TRINITY_DN45983_c0_g1	BP	0.02491	0.0328083	3	10
GO:0070814	hydrogen sulfide biosynthetic process	TRINITY_DN34005_c2_g2,TRINITY_DN35048_c0_g1,TRINITY_DN45983_c0_g1	BP	0.02491	0.0328083	3	10
GO:0046677	response to antibiotic	TRINITY_DN30673_c0_g2,TRINITY_DN33241_c2_g3,TRINITY_DN34274_c0_g1,TRINITY_DN34274_c0_g3,TRINITY_DN36818_c2_g1,TRINITY_DN37745_c0_g1,TRINITY_DN40271_c1_g1	BP	0.02514	0.0325814	7	44
GO:0032259	methylation	TRINITY_DN12316_c0_g1,TRINITY_DN20929_c0_g1,TRINITY_DN31441_c0_g2,TRINITY_DN31854_c5_g3,TRINITY_DN32371_c0_g1,TRINITY_DN32438_c0_g1,TRINITY_DN33375_c0_g1,TRINITY_DN33435_c0_g1,TRINITY_DN33528_c0_g1,TRINITY_DN33798_c0_g1,TRINITY_DN34061_c0_g1,TRINITY_DN34274_c0_g1,TRINITY_DN34615_c0_g2,TRINITY_DN35672_c2_g1,TRINITY_DN36002_c4_g1,TRINITY_DN37618_c2_g5,TRINITY_DN37962_c1_g1,TRINITY_DN37962_c2_g1,TRI…	BP	0.02736	0.0351771	23	226
GO:0044242	cellular lipid catabolic process	TRINITY_DN30188_c1_g1,TRINITY_DN32659_c0_g1,TRINITY_DN33557_c0_g1,TRINITY_DN36521_c0_g1,TRINITY_DN38601_c0_g1,TRINITY_DN39461_c0_g2,TRINITY_DN40008_c1_g1	BP	0.02812	0.0358696	7	45
GO:0006023	aminoglycan biosynthetic process	TRINITY_DN33105_c0_g1,TRINITY_DN36818_c3_g3,TRINITY_DN40068_c5_g2,TRINITY_DN73149_c0_g1	BP	0.02835	0.0356023	4	18
GO:0006024	glycosaminoglycan biosynthetic process	TRINITY_DN33105_c0_g1,TRINITY_DN36818_c3_g3,TRINITY_DN40068_c5_g2,TRINITY_DN73149_c0_g1	BP	0.02835	0.0356023	4	18
GO:0035821	modification of morphology or physiology of other organism	TRINITY_DN29797_c0_g1,TRINITY_DN29797_c1_g1,TRINITY_DN33241_c2_g3,TRINITY_DN38298_c2_g4	BP	0.02835	0.0356023	4	18
GO:0019395	fatty acid oxidation	TRINITY_DN30188_c1_g1,TRINITY_DN36521_c0_g1,TRINITY_DN38601_c0_g1,TRINITY_DN39461_c0_g2,TRINITY_DN40008_c1_g1	BP	0.03084	0.0378491	5	27
GO:0034440	lipid oxidation	TRINITY_DN30188_c1_g1,TRINITY_DN36521_c0_g1,TRINITY_DN38601_c0_g1,TRINITY_DN39461_c0_g2,TRINITY_DN40008_c1_g1	BP	0.03084	0.0378491	5	27
GO:0034637	cellular carbohydrate biosynthetic process	TRINITY_DN23357_c0_g1,TRINITY_DN32686_c0_g1,TRINITY_DN33105_c0_g1,TRINITY_DN34274_c0_g3,TRINITY_DN44969_c0_g1	BP	0.03084	0.0378491	5	27
GO:0009310	amine catabolic process	TRINITY_DN23426_c0_g1,TRINITY_DN32662_c0_g2,TRINITY_DN72692_c0_g1	BP	0.03259	0.0388204	3	11
GO:0019852	L-ascorbic acid metabolic process	TRINITY_DN24740_c0_g1,TRINITY_DN34765_c0_g1,TRINITY_DN36818_c3_g3	BP	0.03259	0.0388204	3	11
GO:0031640	killing of cells of other organism	TRINITY_DN29797_c0_g1,TRINITY_DN29797_c1_g1,TRINITY_DN38298_c2_g4	BP	0.03259	0.0388204	3	11
GO:0042402	cellular biogenic amine catabolic process	TRINITY_DN23426_c0_g1,TRINITY_DN32662_c0_g2,TRINITY_DN72692_c0_g1	BP	0.03259	0.0388204	3	11
GO:0044364	disruption of cells of other organism	TRINITY_DN29797_c0_g1,TRINITY_DN29797_c1_g1,TRINITY_DN38298_c2_g4	BP	0.03259	0.0388204	3	11
GO:0022603	regulation of anatomical structure morphogenesis	TRINITY_DN23357_c0_g1,TRINITY_DN33105_c0_g1,TRINITY_DN33241_c2_g3,TRINITY_DN36818_c3_g3,TRINITY_DN39099_c0_g1,TRINITY_DN40068_c5_g2,TRINITY_DN48205_c0_g1,TRINITY_DN73149_c0_g1	BP	0.03419	0.0398473	8	57
GO:0000271	polysaccharide biosynthetic process	TRINITY_DN23357_c0_g1,TRINITY_DN32686_c0_g1,TRINITY_DN33105_c0_g1,TRINITY_DN34274_c0_g3,TRINITY_DN44969_c0_g1	BP	0.03556	0.041148	5	28
GO:0042592	homeostatic process	TRINITY_DN29084_c0_g2,TRINITY_DN29843_c0_g3,TRINITY_DN30411_c0_g1,TRINITY_DN32662_c0_g2,TRINITY_DN33241_c2_g3,TRINITY_DN34274_c0_g3,TRINITY_DN35249_c0_g1,TRINITY_DN36127_c0_g2,TRINITY_DN39487_c0_g1,TRINITY_DN42887_c0_g1,TRINITY_DN60766_c0_g1,TRINITY_DN63100_c0_g1	BP	0.03582	0.0411549	12	101
GO:1901137	carbohydrate derivative biosynthetic process	TRINITY_DN10053_c0_g1,TRINITY_DN10793_c0_g1,TRINITY_DN26904_c0_g1,TRINITY_DN30731_c0_g1,TRINITY_DN33105_c0_g1,TRINITY_DN33241_c2_g3,TRINITY_DN34274_c0_g3,TRINITY_DN34531_c0_g1,TRINITY_DN36002_c4_g1,TRINITY_DN36818_c3_g3,TRINITY_DN37112_c0_g1,TRINITY_DN37366_c0_g5,TRINITY_DN38878_c0_g1,TRINITY_DN38997_c1_g1,TRINITY_DN39135_c1_g1,TRINITY_DN39917_c0_g1,TRINITY_DN40011_c0_g1,TRINITY_DN40068_c5_g2,TRI…	BP	0.03799	0.0433407	24	246
GO:0009116	nucleoside metabolic process	TRINITY_DN10053_c0_g1,TRINITY_DN34531_c0_g1,TRINITY_DN37112_c0_g1,TRINITY_DN40673_c0_g1,TRINITY_DN42880_c0_g1,TRINITY_DN62493_c0_g1	BP	0.03823	0.0431586	6	38
GO:0009119	ribonucleoside metabolic process	TRINITY_DN10053_c0_g1,TRINITY_DN34531_c0_g1,TRINITY_DN37112_c0_g1,TRINITY_DN40673_c0_g1,TRINITY_DN42880_c0_g1,TRINITY_DN62493_c0_g1	BP	0.03823	0.0431586	6	38
GO:0006598	polyamine catabolic process	TRINITY_DN23426_c0_g1,TRINITY_DN72692_c0_g1	BP	0.03885	0.0418186	2	5
GO:0009095	aromatic amino acid family biosynthetic process, prephenate pathway	TRINITY_DN26037_c0_g1,TRINITY_DN38813_c0_g1	BP	0.03885	0.0418186	2	5
GO:0009103	lipopolysaccharide biosynthetic process	TRINITY_DN33105_c0_g1,TRINITY_DN34274_c0_g3	BP	0.03885	0.0418186	2	5
GO:0009447	putrescine catabolic process	TRINITY_DN23426_c0_g1,TRINITY_DN72692_c0_g1	BP	0.03885	0.0418186	2	5
GO:0015850	organic hydroxy compound transport	TRINITY_DN32062_c0_g1,TRINITY_DN33241_c2_g3	BP	0.03885	0.0418186	2	5
GO:0019048	modulation by virus of host morphology or physiology	TRINITY_DN29797_c0_g1,TRINITY_DN29797_c1_g1	BP	0.03885	0.0418186	2	5
GO:0019076	viral release from host cell	TRINITY_DN29797_c0_g1,TRINITY_DN29797_c1_g1	BP	0.03885	0.0418186	2	5
GO:0035890	exit from host	TRINITY_DN29797_c0_g1,TRINITY_DN29797_c1_g1	BP	0.03885	0.0418186	2	5
GO:0035891	exit from host cell	TRINITY_DN29797_c0_g1,TRINITY_DN29797_c1_g1	BP	0.03885	0.0418186	2	5
GO:0044003	modification by symbiont of host morphology or physiology	TRINITY_DN29797_c0_g1,TRINITY_DN29797_c1_g1	BP	0.03885	0.0418186	2	5
GO:0052126	movement in host environment	TRINITY_DN29797_c0_g1,TRINITY_DN29797_c1_g1	BP	0.03885	0.0418186	2	5
GO:0052192	movement in environment of other organism involved in symbiotic interaction	TRINITY_DN29797_c0_g1,TRINITY_DN29797_c1_g1	BP	0.03885	0.0418186	2	5
GO:0042180	cellular ketone metabolic process	TRINITY_DN23425_c0_g1,TRINITY_DN32062_c0_g1,TRINITY_DN38878_c0_g1,TRINITY_DN53410_c0_g1,TRINITY_DN67419_c0_g1	BP	0.0407	0.0418629	5	29
GO:0046364	monosaccharide biosynthetic process	TRINITY_DN24740_c0_g1,TRINITY_DN31587_c0_g1,TRINITY_DN34765_c0_g1,TRINITY_DN36818_c3_g3,TRINITY_DN55064_c0_g1	BP	0.0407	0.0418629	5	29
GO:0055086	nucleobase-containing small molecule metabolic process	TRINITY_DN10053_c0_g1,TRINITY_DN23425_c0_g1,TRINITY_DN24263_c0_g1,TRINITY_DN26904_c0_g1,TRINITY_DN30731_c0_g1,TRINITY_DN33105_c0_g1,TRINITY_DN33241_c2_g3,TRINITY_DN34274_c0_g3,TRINITY_DN34531_c0_g1,TRINITY_DN36002_c4_g1,TRINITY_DN37112_c0_g1,TRINITY_DN37320_c0_g1,TRINITY_DN37618_c2_g5,TRINITY_DN38601_c0_g1,TRINITY_DN38878_c0_g1,TRINITY_DN39917_c0_g1,TRINITY_DN40011_c0_g1,TRINITY_DN40198_c0_g1,TRI…	BP	0.04366	0.0444838	21	212
GO:0006633	fatty acid biosynthetic process	TRINITY_DN26806_c0_g1,TRINITY_DN34500_c0_g1,TRINITY_DN35672_c1_g1,TRINITY_DN35672_c2_g1,TRINITY_DN36633_c0_g3,TRINITY_DN37720_c0_g1,TRINITY_DN44013_c0_g1	BP	0.04663	0.0472129	7	50
GO:0042181	ketone biosynthetic process	TRINITY_DN23425_c0_g1,TRINITY_DN32062_c0_g1,TRINITY_DN53410_c0_g1,TRINITY_DN67419_c0_g1	BP	0.04738	0.0476743	4	21
GO:1901657	glycosyl compound metabolic process	TRINITY_DN10053_c0_g1,TRINITY_DN34531_c0_g1,TRINITY_DN37112_c0_g1,TRINITY_DN40673_c0_g1,TRINITY_DN42880_c0_g1,TRINITY_DN62493_c0_g1	BP	0.04757	0.04757	6	40
GO:0016491	oxidoreductase activity	TRINITY_DN21001_c0_g1,TRINITY_DN22986_c0_g1,TRINITY_DN23159_c0_g1,TRINITY_DN24740_c0_g1,TRINITY_DN26806_c0_g1,TRINITY_DN27224_c0_g1,TRINITY_DN27250_c0_g1,TRINITY_DN27558_c0_g1,TRINITY_DN27579_c0_g1,TRINITY_DN27647_c0_g1,TRINITY_DN29084_c0_g2,TRINITY_DN29317_c0_g2,TRINITY_DN29685_c0_g1,TRINITY_DN30156_c0_g1,TRINITY_DN30411_c0_g1,TRINITY_DN31011_c0_g1,TRINITY_DN31271_c0_g2,TRINITY_DN31653_c0_g1,TRI…	MF	2.7e-12	1.782e-10	142	1252
GO:0003824	catalytic activity	TRINITY_DN10053_c0_g1,TRINITY_DN10793_c0_g1,TRINITY_DN12316_c0_g1,TRINITY_DN19603_c0_g1,TRINITY_DN19759_c0_g1,TRINITY_DN20819_c0_g2,TRINITY_DN20929_c0_g1,TRINITY_DN21001_c0_g1,TRINITY_DN21583_c0_g1,TRINITY_DN21774_c0_g1,TRINITY_DN22291_c0_g1,TRINITY_DN22372_c0_g1,TRINITY_DN22986_c0_g1,TRINITY_DN23159_c0_g1,TRINITY_DN23357_c0_g1,TRINITY_DN23425_c0_g1,TRINITY_DN23426_c0_g1,TRINITY_DN24263_c0_g1,TRI…	MF	5.8e-06	0.0001914	365	4913
GO:0004497	monooxygenase activity	TRINITY_DN27558_c0_g1,TRINITY_DN27579_c0_g1,TRINITY_DN27647_c0_g1,TRINITY_DN29685_c0_g1,TRINITY_DN31271_c0_g2,TRINITY_DN32929_c0_g1,TRINITY_DN33714_c0_g1,TRINITY_DN34183_c0_g1,TRINITY_DN34641_c0_g1,TRINITY_DN34861_c0_g1,TRINITY_DN35113_c0_g1,TRINITY_DN35663_c0_g1,TRINITY_DN35679_c2_g2,TRINITY_DN35679_c3_g2,TRINITY_DN35824_c0_g4,TRINITY_DN36096_c0_g2,TRINITY_DN36500_c0_g1,TRINITY_DN36661_c0_g5,TRI…	MF	2.8e-05	0.000616	39	298
GO:0047639	alcohol oxidase activity	TRINITY_DN34070_c0_g3,TRINITY_DN37957_c0_g1,TRINITY_DN39561_c0_g1,TRINITY_DN39561_c1_g1,TRINITY_DN39598_c0_g1,TRINITY_DN39598_c0_g3	MF	0.00016	0.00264	6	14
GO:0016614	oxidoreductase activity, acting on CH-OH group of donors	TRINITY_DN24740_c0_g1,TRINITY_DN32505_c0_g2,TRINITY_DN32549_c0_g1,TRINITY_DN33348_c1_g1,TRINITY_DN33482_c0_g1,TRINITY_DN33555_c0_g1,TRINITY_DN34005_c2_g2,TRINITY_DN34070_c0_g3,TRINITY_DN34500_c0_g1,TRINITY_DN35056_c4_g1,TRINITY_DN35672_c1_g1,TRINITY_DN35672_c2_g1,TRINITY_DN36633_c0_g3,TRINITY_DN36905_c0_g1,TRINITY_DN37000_c0_g1,TRINITY_DN37172_c2_g1,TRINITY_DN37720_c0_g1,TRINITY_DN37957_c0_g1,TRI…	MF	0.00029	0.003828	30	232
GO:0016638	oxidoreductase activity, acting on the CH-NH2 group of donors	TRINITY_DN23159_c0_g1,TRINITY_DN33441_c1_g1,TRINITY_DN35844_c0_g1,TRINITY_DN37347_c1_g2,TRINITY_DN38074_c2_g1,TRINITY_DN38199_c0_g3,TRINITY_DN40241_c0_g2,TRINITY_DN40262_c0_g1	MF	0.00071	0.00781	8	31
GO:0016874	ligase activity	TRINITY_DN10053_c0_g1,TRINITY_DN19603_c0_g1,TRINITY_DN22372_c0_g1,TRINITY_DN26904_c0_g1,TRINITY_DN34005_c2_g2,TRINITY_DN34274_c0_g1,TRINITY_DN35475_c0_g1,TRINITY_DN36002_c4_g1,TRINITY_DN36426_c0_g2,TRINITY_DN36485_c0_g1,TRINITY_DN36841_c0_g1,TRINITY_DN37112_c0_g1,TRINITY_DN38399_c2_g1,TRINITY_DN38420_c1_g1,TRINITY_DN39428_c0_g1,TRINITY_DN40011_c0_g1,TRINITY_DN40673_c0_g1,TRINITY_DN52458_c0_g1,TRI…	MF	0.00089	0.00839143	22	161
GO:0022804	active transmembrane transporter activity	TRINITY_DN27747_c0_g1,TRINITY_DN29843_c0_g3,TRINITY_DN33352_c0_g5,TRINITY_DN34005_c2_g2,TRINITY_DN34085_c0_g1,TRINITY_DN34274_c0_g1,TRINITY_DN34274_c0_g3,TRINITY_DN35136_c0_g1,TRINITY_DN36989_c0_g5,TRINITY_DN37462_c0_g1,TRINITY_DN39483_c1_g2,TRINITY_DN39487_c0_g1,TRINITY_DN39585_c3_g1,TRINITY_DN71969_c0_g1,TRINITY_DN73074_c0_g1	MF	0.00096	0.00792	15	92
GO:0016888	endodeoxyribonuclease activity, producing 5'-phosphomonoesters	TRINITY_DN33802_c1_g1,TRINITY_DN34420_c1_g1,TRINITY_DN34420_c1_g2,TRINITY_DN68761_c0_g1	MF	0.00108	0.00792	4	8
GO:0003796	lysozyme activity	TRINITY_DN29797_c0_g1,TRINITY_DN29797_c1_g1,TRINITY_DN36818_c2_g1	MF	0.0011	0.00691429	3	4
GO:0061783	peptidoglycan muralytic activity	TRINITY_DN29797_c0_g1,TRINITY_DN29797_c1_g1,TRINITY_DN36818_c2_g1	MF	0.0011	0.00691429	3	4
GO:0015297	antiporter activity	TRINITY_DN33352_c0_g5,TRINITY_DN34085_c0_g1,TRINITY_DN34274_c0_g1,TRINITY_DN34274_c0_g3,TRINITY_DN36989_c0_g5,TRINITY_DN37462_c0_g1,TRINITY_DN39585_c3_g1	MF	0.00117	0.006435	7	26
GO:0016854	racemase and epimerase activity	TRINITY_DN33105_c0_g1,TRINITY_DN36002_c4_g1,TRINITY_DN37320_c0_g1,TRINITY_DN40068_c5_g2,TRINITY_DN44969_c0_g1	MF	0.00216	0.0109662	5	15
GO:0051539	4 iron, 4 sulfur cluster binding	TRINITY_DN21001_c0_g1,TRINITY_DN22986_c0_g1,TRINITY_DN27250_c0_g1,TRINITY_DN31854_c5_g3,TRINITY_DN33802_c1_g1,TRINITY_DN34274_c0_g1,TRINITY_DN34274_c0_g3,TRINITY_DN37618_c2_g2,TRINITY_DN37745_c0_g1,TRINITY_DN42880_c0_g1,TRINITY_DN61160_c0_g1,TRINITY_DN84213_c0_g1	MF	0.00222	0.0104657	12	71
GO:0051536	iron-sulfur cluster binding	TRINITY_DN21001_c0_g1,TRINITY_DN22986_c0_g1,TRINITY_DN26904_c0_g1,TRINITY_DN27250_c0_g1,TRINITY_DN31854_c5_g3,TRINITY_DN33802_c1_g1,TRINITY_DN34274_c0_g1,TRINITY_DN34274_c0_g3,TRINITY_DN37618_c2_g2,TRINITY_DN37745_c0_g1,TRINITY_DN40262_c0_g1,TRINITY_DN42880_c0_g1,TRINITY_DN61160_c0_g1,TRINITY_DN62493_c0_g1,TRINITY_DN84213_c0_g1	MF	0.00252	0.0107303	15	101
GO:0051540	metal cluster binding	TRINITY_DN21001_c0_g1,TRINITY_DN22986_c0_g1,TRINITY_DN26904_c0_g1,TRINITY_DN27250_c0_g1,TRINITY_DN31854_c5_g3,TRINITY_DN33802_c1_g1,TRINITY_DN34274_c0_g1,TRINITY_DN34274_c0_g3,TRINITY_DN37618_c2_g2,TRINITY_DN37745_c0_g1,TRINITY_DN40262_c0_g1,TRINITY_DN42880_c0_g1,TRINITY_DN61160_c0_g1,TRINITY_DN62493_c0_g1,TRINITY_DN84213_c0_g1	MF	0.00252	0.0107303	15	101
GO:0015291	secondary active transmembrane transporter activity	TRINITY_DN33352_c0_g5,TRINITY_DN34005_c2_g2,TRINITY_DN34085_c0_g1,TRINITY_DN34274_c0_g1,TRINITY_DN34274_c0_g3,TRINITY_DN35136_c0_g1,TRINITY_DN36989_c0_g5,TRINITY_DN37462_c0_g1,TRINITY_DN39585_c3_g1,TRINITY_DN73074_c0_g1	MF	0.00292	0.0113365	10	55
GO:0016712	oxidoreductase activity, acting on paired donors, with incorporation or reduction of molecular oxygen, reduced flavin or flavoprotein as one donor, and incorporation of one atom of oxygen	TRINITY_DN35663_c0_g1,TRINITY_DN35679_c2_g2,TRINITY_DN36096_c0_g2,TRINITY_DN37760_c0_g1,TRINITY_DN38012_c0_g1,TRINITY_DN38624_c0_g1,TRINITY_DN39799_c0_g1,TRINITY_DN40112_c1_g1	MF	0.00294	0.0104886	8	38
GO:0070330	aromatase activity	TRINITY_DN35663_c0_g1,TRINITY_DN35679_c2_g2,TRINITY_DN36096_c0_g2,TRINITY_DN37760_c0_g1,TRINITY_DN38012_c0_g1,TRINITY_DN38624_c0_g1,TRINITY_DN39799_c0_g1,TRINITY_DN40112_c1_g1	MF	0.00294	0.0104886	8	38
GO:0004812	aminoacyl-tRNA ligase activity	TRINITY_DN19603_c0_g1,TRINITY_DN34274_c0_g1,TRINITY_DN35475_c0_g1,TRINITY_DN36002_c4_g1,TRINITY_DN36485_c0_g1,TRINITY_DN36841_c0_g1,TRINITY_DN38399_c2_g1,TRINITY_DN39428_c0_g1,TRINITY_DN52458_c0_g1	MF	0.00377	0.0121376	9	48
GO:0016875	ligase activity, forming carbon-oxygen bonds	TRINITY_DN19603_c0_g1,TRINITY_DN34274_c0_g1,TRINITY_DN35475_c0_g1,TRINITY_DN36002_c4_g1,TRINITY_DN36485_c0_g1,TRINITY_DN36841_c0_g1,TRINITY_DN38399_c2_g1,TRINITY_DN39428_c0_g1,TRINITY_DN52458_c0_g1	MF	0.00377	0.0121376	9	48
GO:0016616	oxidoreductase activity, acting on the CH-OH group of donors, NAD or NADP as acceptor	TRINITY_DN24740_c0_g1,TRINITY_DN32505_c0_g2,TRINITY_DN32549_c0_g1,TRINITY_DN33348_c1_g1,TRINITY_DN33482_c0_g1,TRINITY_DN33555_c0_g1,TRINITY_DN34005_c2_g2,TRINITY_DN34500_c0_g1,TRINITY_DN35056_c4_g1,TRINITY_DN35672_c1_g1,TRINITY_DN35672_c2_g1,TRINITY_DN36633_c0_g3,TRINITY_DN36905_c0_g1,TRINITY_DN37000_c0_g1,TRINITY_DN37720_c0_g1,TRINITY_DN38484_c0_g3,TRINITY_DN38774_c0_g1,TRINITY_DN38878_c0_g1,TRI…	MF	0.00431	0.01293	22	182
GO:0102339	3-oxo-arachidoyl-CoA reductase activity	TRINITY_DN35672_c1_g1,TRINITY_DN35672_c2_g1,TRINITY_DN36633_c0_g3,TRINITY_DN37720_c0_g1	MF	0.00433	0.0116645	4	11
GO:0102340	3-oxo-behenoyl-CoA reductase activity	TRINITY_DN35672_c1_g1,TRINITY_DN35672_c2_g1,TRINITY_DN36633_c0_g3,TRINITY_DN37720_c0_g1	MF	0.00433	0.0116645	4	11
GO:0102341	3-oxo-lignoceroyl-CoA reductase activity	TRINITY_DN35672_c1_g1,TRINITY_DN35672_c2_g1,TRINITY_DN36633_c0_g3,TRINITY_DN37720_c0_g1	MF	0.00433	0.0116645	4	11
GO:0102342	3-oxo-cerotoyl-CoA reductase activity	TRINITY_DN35672_c1_g1,TRINITY_DN35672_c2_g1,TRINITY_DN36633_c0_g3,TRINITY_DN37720_c0_g1	MF	0.00433	0.0116645	4	11
GO:0008061	chitin binding	TRINITY_DN35453_c0_g1,TRINITY_DN35694_c0_g1,TRINITY_DN35696_c1_g1,TRINITY_DN36818_c2_g1,TRINITY_DN38191_c0_g1,TRINITY_DN3836_c0_g1,TRINITY_DN38984_c2_g1	MF	0.00605	0.0147889	7	34
GO:0016853	isomerase activity	TRINITY_DN21774_c0_g1,TRINITY_DN30188_c1_g1,TRINITY_DN30731_c0_g1,TRINITY_DN31550_c0_g1,TRINITY_DN33105_c0_g1,TRINITY_DN33633_c1_g1,TRINITY_DN34274_c0_g3,TRINITY_DN35172_c0_g1,TRINITY_DN35494_c0_g3,TRINITY_DN35824_c0_g1,TRINITY_DN36002_c4_g1,TRINITY_DN36521_c0_g1,TRINITY_DN37320_c0_g1,TRINITY_DN39135_c1_g1,TRINITY_DN39461_c0_g2,TRINITY_DN40008_c1_g1,TRINITY_DN40068_c5_g2,TRINITY_DN44969_c0_g1,TRI…	MF	0.00711	0.0167593	19	156
GO:0016741	transferase activity, transferring one-carbon groups	TRINITY_DN12316_c0_g1,TRINITY_DN20929_c0_g1,TRINITY_DN31441_c0_g2,TRINITY_DN31854_c5_g3,TRINITY_DN32371_c0_g1,TRINITY_DN32438_c0_g1,TRINITY_DN33105_c0_g1,TRINITY_DN33375_c0_g1,TRINITY_DN33435_c0_g1,TRINITY_DN33528_c0_g1,TRINITY_DN33798_c0_g1,TRINITY_DN34061_c0_g1,TRINITY_DN34274_c0_g1,TRINITY_DN34462_c0_g1,TRINITY_DN34615_c0_g2,TRINITY_DN35672_c2_g1,TRINITY_DN36002_c4_g1,TRINITY_DN37618_c2_g5,TRI…	MF	0.01008	0.0229407	25	231
GO:0016899	oxidoreductase activity, acting on the CH-OH group of donors, oxygen as acceptor	TRINITY_DN34070_c0_g3,TRINITY_DN37957_c0_g1,TRINITY_DN39561_c0_g1,TRINITY_DN39561_c1_g1,TRINITY_DN39598_c0_g1,TRINITY_DN39598_c0_g3	MF	0.01058	0.023276	6	29
GO:0004401	histidinol-phosphatase activity	TRINITY_DN33585_c0_g1,TRINITY_DN33585_c0_g2	MF	0.0126	0.0231	2	3
GO:0004779	sulfate adenylyltransferase activity	TRINITY_DN35048_c0_g1,TRINITY_DN45983_c0_g1	MF	0.0126	0.0231	2	3
GO:0004822	isoleucine-tRNA ligase activity	TRINITY_DN19603_c0_g1,TRINITY_DN39428_c0_g1	MF	0.0126	0.0231	2	3
GO:0008881	glutamate racemase activity	TRINITY_DN33105_c0_g1,TRINITY_DN40068_c5_g2	MF	0.0126	0.0231	2	3
GO:0009007	site-specific DNA-methyltransferase (adenine-specific) activity	TRINITY_DN36002_c4_g1,TRINITY_DN42672_c0_g1	MF	0.0126	0.0231	2	3
GO:0016855	racemase and epimerase activity, acting on amino acids and derivatives	TRINITY_DN33105_c0_g1,TRINITY_DN40068_c5_g2	MF	0.0126	0.0231	2	3
GO:0036361	racemase activity, acting on amino acids and derivatives	TRINITY_DN33105_c0_g1,TRINITY_DN40068_c5_g2	MF	0.0126	0.0231	2	3
GO:0045182	translation regulator activity	TRINITY_DN31684_c0_g1,TRINITY_DN33458_c1_g1	MF	0.0126	0.0231	2	3
GO:0047661	amino-acid racemase activity	TRINITY_DN33105_c0_g1,TRINITY_DN40068_c5_g2	MF	0.0126	0.0231	2	3
GO:0050031	L-pipecolate oxidase activity	TRINITY_DN33441_c1_g1,TRINITY_DN38199_c0_g3	MF	0.0126	0.0231	2	3
GO:0052621	diguanylate cyclase activity	TRINITY_DN35056_c4_g1,TRINITY_DN35056_c4_g2	MF	0.0126	0.0231	2	3
GO:0008168	methyltransferase activity	TRINITY_DN12316_c0_g1,TRINITY_DN20929_c0_g1,TRINITY_DN31441_c0_g2,TRINITY_DN31854_c5_g3,TRINITY_DN32371_c0_g1,TRINITY_DN32438_c0_g1,TRINITY_DN33375_c0_g1,TRINITY_DN33435_c0_g1,TRINITY_DN33528_c0_g1,TRINITY_DN33798_c0_g1,TRINITY_DN34061_c0_g1,TRINITY_DN34274_c0_g1,TRINITY_DN34615_c0_g2,TRINITY_DN35672_c2_g1,TRINITY_DN36002_c4_g1,TRINITY_DN37618_c2_g5,TRINITY_DN37962_c1_g1,TRINITY_DN37962_c2_g1,TRI…	MF	0.01757	0.02761	23	218
GO:0008514	organic anion transmembrane transporter activity	TRINITY_DN34005_c2_g2,TRINITY_DN36989_c0_g5,TRINITY_DN71969_c0_g1	MF	0.01803	0.0273559	3	9
GO:0015079	potassium ion transmembrane transporter activity	TRINITY_DN33241_c2_g3,TRINITY_DN39487_c0_g1,TRINITY_DN40068_c5_g2	MF	0.01803	0.0273559	3	9
GO:0022857	transmembrane transporter activity	TRINITY_DN27747_c0_g1,TRINITY_DN29843_c0_g3,TRINITY_DN33241_c2_g3,TRINITY_DN33352_c0_g5,TRINITY_DN34005_c2_g2,TRINITY_DN34085_c0_g1,TRINITY_DN34274_c0_g1,TRINITY_DN34274_c0_g3,TRINITY_DN35136_c0_g1,TRINITY_DN36989_c0_g5,TRINITY_DN37462_c0_g1,TRINITY_DN39483_c1_g2,TRINITY_DN39487_c0_g1,TRINITY_DN39585_c3_g1,TRINITY_DN40068_c5_g2,TRINITY_DN71969_c0_g1,TRINITY_DN73074_c0_g1	MF	0.01821	0.026708	17	148
GO:0016641	oxidoreductase activity, acting on the CH-NH2 group of donors, oxygen as acceptor	TRINITY_DN33441_c1_g1,TRINITY_DN35844_c0_g1,TRINITY_DN37347_c1_g2,TRINITY_DN38199_c0_g3	MF	0.01835	0.0260452	4	16
GO:0016884	carbon-nitrogen ligase activity, with glutamine as amido-N-donor	TRINITY_DN10053_c0_g1,TRINITY_DN36426_c0_g2,TRINITY_DN37112_c0_g1,TRINITY_DN40011_c0_g1	MF	0.01835	0.0260452	4	16
GO:0004536	deoxyribonuclease activity	TRINITY_DN31558_c1_g1,TRINITY_DN33802_c1_g1,TRINITY_DN34420_c1_g1,TRINITY_DN34420_c1_g2,TRINITY_DN68761_c0_g1	MF	0.01867	0.0256712	5	24
GO:0008236	serine-type peptidase activity	TRINITY_DN31265_c0_g1,TRINITY_DN31596_c0_g1,TRINITY_DN34420_c1_g2,TRINITY_DN37686_c0_g1,TRINITY_DN37915_c0_g1,TRINITY_DN37915_c0_g4,TRINITY_DN37915_c0_g6,TRINITY_DN38286_c0_g1,TRINITY_DN38796_c2_g1,TRINITY_DN39742_c0_g1,TRINITY_DN39858_c1_g4,TRINITY_DN73149_c0_g1	MF	0.01932	0.02576	12	93
GO:0017171	serine hydrolase activity	TRINITY_DN31265_c0_g1,TRINITY_DN31596_c0_g1,TRINITY_DN34420_c1_g2,TRINITY_DN37686_c0_g1,TRINITY_DN37915_c0_g1,TRINITY_DN37915_c0_g4,TRINITY_DN37915_c0_g6,TRINITY_DN38286_c0_g1,TRINITY_DN38796_c2_g1,TRINITY_DN39742_c0_g1,TRINITY_DN39858_c1_g4,TRINITY_DN73149_c0_g1	MF	0.01932	0.02576	12	93
GO:0004824	lysine-tRNA ligase activity	TRINITY_DN34274_c0_g1,TRINITY_DN38399_c2_g1	MF	0.02409	0.0311753	2	4
GO:0016879	ligase activity, forming carbon-nitrogen bonds	TRINITY_DN10053_c0_g1,TRINITY_DN26904_c0_g1,TRINITY_DN34005_c2_g2,TRINITY_DN36426_c0_g2,TRINITY_DN37112_c0_g1,TRINITY_DN40011_c0_g1,TRINITY_DN40673_c0_g1	MF	0.03043	0.0386227	7	46
GO:0016705	oxidoreductase activity, acting on paired donors, with incorporation or reduction of molecular oxygen	TRINITY_DN34641_c0_g1,TRINITY_DN35663_c0_g1,TRINITY_DN35679_c2_g2,TRINITY_DN36096_c0_g2,TRINITY_DN36500_c0_g1,TRINITY_DN36776_c0_g1,TRINITY_DN37692_c1_g2,TRINITY_DN37760_c0_g1,TRINITY_DN38012_c0_g1,TRINITY_DN38350_c0_g1,TRINITY_DN38624_c0_g1,TRINITY_DN39522_c1_g4,TRINITY_DN39799_c0_g1,TRINITY_DN40112_c1_g1	MF	0.03062	0.0381306	14	122
GO:0016639	oxidoreductase activity, acting on the CH-NH2 group of donors, NAD or NADP as acceptor	TRINITY_DN38074_c2_g1,TRINITY_DN40241_c0_g2,TRINITY_DN40262_c0_g1	MF	0.03207	0.0388371	3	11
GO:0016857	racemase and epimerase activity, acting on carbohydrates and derivatives	TRINITY_DN36002_c4_g1,TRINITY_DN37320_c0_g1,TRINITY_DN44969_c0_g1	MF	0.03207	0.0388371	3	11
GO:0005215	transporter activity	TRINITY_DN27747_c0_g1,TRINITY_DN29843_c0_g3,TRINITY_DN32062_c0_g1,TRINITY_DN33241_c2_g3,TRINITY_DN33352_c0_g5,TRINITY_DN34005_c2_g2,TRINITY_DN34085_c0_g1,TRINITY_DN34274_c0_g1,TRINITY_DN34274_c0_g3,TRINITY_DN35136_c0_g1,TRINITY_DN36989_c0_g5,TRINITY_DN37462_c0_g1,TRINITY_DN39483_c1_g2,TRINITY_DN39487_c0_g1,TRINITY_DN39585_c3_g1,TRINITY_DN40068_c5_g2,TRINITY_DN71969_c0_g1,TRINITY_DN73074_c0_g1	MF	0.03222	0.0379736	18	170
GO:0004520	endodeoxyribonuclease activity	TRINITY_DN33802_c1_g1,TRINITY_DN34420_c1_g1,TRINITY_DN34420_c1_g2,TRINITY_DN68761_c0_g1	MF	0.0334	0.0386737	4	19
GO:0015399	primary active transmembrane transporter activity	TRINITY_DN27747_c0_g1,TRINITY_DN29843_c0_g3,TRINITY_DN34005_c2_g2,TRINITY_DN39483_c1_g2,TRINITY_DN39487_c0_g1,TRINITY_DN71969_c0_g1	MF	0.03725	0.0416695	6	38
GO:0015405	P-P-bond-hydrolysis-driven transmembrane transporter activity	TRINITY_DN27747_c0_g1,TRINITY_DN29843_c0_g3,TRINITY_DN34005_c2_g2,TRINITY_DN39483_c1_g2,TRINITY_DN39487_c0_g1,TRINITY_DN71969_c0_g1	MF	0.03725	0.0416695	6	38
GO:0042626	ATPase activity, coupled to transmembrane movement of substances	TRINITY_DN27747_c0_g1,TRINITY_DN29843_c0_g3,TRINITY_DN34005_c2_g2,TRINITY_DN39483_c1_g2,TRINITY_DN39487_c0_g1,TRINITY_DN71969_c0_g1	MF	0.03725	0.0416695	6	38
GO:0003688	DNA replication origin binding	TRINITY_DN35315_c0_g2,TRINITY_DN37745_c0_g1	MF	0.0384	0.0399118	2	5
GO:0004427	inorganic diphosphatase activity	TRINITY_DN34274_c0_g3,TRINITY_DN38936_c0_g2	MF	0.0384	0.0399118	2	5
GO:0008649	rRNA methyltransferase activity	TRINITY_DN31854_c5_g3,TRINITY_DN34274_c0_g1	MF	0.0384	0.0399118	2	5
GO:0008800	beta-lactamase activity	TRINITY_DN34274_c0_g1,TRINITY_DN34274_c0_g3	MF	0.0384	0.0399118	2	5
GO:0050236	pyridoxine:NADP 4-dehydrogenase activity	TRINITY_DN35056_c4_g1,TRINITY_DN38484_c0_g3	MF	0.0384	0.0399118	2	5
GO:0140102	catalytic activity, acting on a rRNA	TRINITY_DN31854_c5_g3,TRINITY_DN34274_c0_g1	MF	0.0384	0.0399118	2	5
GO:0042597	periplasmic space	TRINITY_DN22986_c0_g1,TRINITY_DN26904_c0_g1,TRINITY_DN29084_c0_g2,TRINITY_DN31813_c1_g2,TRINITY_DN34005_c2_g2,TRINITY_DN34274_c0_g3,TRINITY_DN36818_c2_g1,TRINITY_DN37618_c2_g5,TRINITY_DN42887_c0_g1,TRINITY_DN53660_c0_g1,TRINITY_DN65601_c0_g1	CC	6.1e-05	0.002135	11	44
GO:0005782	peroxisomal matrix	TRINITY_DN34070_c0_g3,TRINITY_DN34644_c0_g1,TRINITY_DN37957_c0_g1,TRINITY_DN39561_c0_g1,TRINITY_DN39561_c1_g1,TRINITY_DN39598_c0_g1,TRINITY_DN39598_c0_g3	CC	6.4e-05	0.000896	7	18
GO:0031907	microbody lumen	TRINITY_DN34070_c0_g3,TRINITY_DN34644_c0_g1,TRINITY_DN37957_c0_g1,TRINITY_DN39561_c0_g1,TRINITY_DN39561_c1_g1,TRINITY_DN39598_c0_g1,TRINITY_DN39598_c0_g3	CC	6.4e-05	0.000896	7	18
GO:0005886	plasma membrane	TRINITY_DN14947_c0_g1,TRINITY_DN21001_c0_g1,TRINITY_DN22893_c0_g1,TRINITY_DN23357_c0_g1,TRINITY_DN23425_c0_g1,TRINITY_DN23426_c0_g1,TRINITY_DN26316_c0_g2,TRINITY_DN26631_c0_g2,TRINITY_DN26904_c0_g1,TRINITY_DN27250_c0_g1,TRINITY_DN28602_c1_g1,TRINITY_DN28723_c0_g1,TRINITY_DN28723_c0_g2,TRINITY_DN29084_c0_g2,TRINITY_DN29843_c0_g3,TRINITY_DN30221_c0_g1,TRINITY_DN31265_c0_g1,TRINITY_DN31854_c5_g7,TRI…	CC	6.6e-05	0.0005775	74	762
GO:0005840	ribosome	TRINITY_DN10257_c0_g1,TRINITY_DN10566_c0_g1,TRINITY_DN16090_c0_g1,TRINITY_DN18227_c0_g1,TRINITY_DN21918_c0_g1,TRINITY_DN22946_c0_g1,TRINITY_DN23226_c0_g1,TRINITY_DN26232_c0_g1,TRINITY_DN27340_c0_g1,TRINITY_DN27573_c0_g1,TRINITY_DN27729_c0_g1,TRINITY_DN27829_c0_g1,TRINITY_DN28441_c0_g1,TRINITY_DN29081_c0_g1,TRINITY_DN29083_c0_g1,TRINITY_DN29289_c0_g1,TRINITY_DN29345_c0_g2,TRINITY_DN29561_c0_g1,TRI…	CC	0.00012	0.00084	46	420
GO:0009279	cell outer membrane	TRINITY_DN29084_c0_g2,TRINITY_DN29843_c0_g3,TRINITY_DN34274_c0_g1,TRINITY_DN34274_c0_g3,TRINITY_DN36002_c4_g1,TRINITY_DN46975_c0_g1,TRINITY_DN53827_c0_g1	CC	0.0002	0.00107692	7	21
GO:0044462	external encapsulating structure part	TRINITY_DN29084_c0_g2,TRINITY_DN29843_c0_g3,TRINITY_DN34274_c0_g1,TRINITY_DN34274_c0_g3,TRINITY_DN36002_c4_g1,TRINITY_DN46975_c0_g1,TRINITY_DN53827_c0_g1	CC	0.0002	0.00107692	7	21
GO:0098015	virus tail	TRINITY_DN34420_c1_g1,TRINITY_DN34420_c1_g2,TRINITY_DN84213_c0_g1	CC	0.00025	0.00109375	3	3
GO:0030430	host cell cytoplasm	TRINITY_DN29797_c0_g1,TRINITY_DN29797_c1_g1,TRINITY_DN34420_c1_g1,TRINITY_DN34420_c1_g2,TRINITY_DN84213_c0_g1	CC	0.00032	0.00112	5	11
GO:0033646	host intracellular part	TRINITY_DN29797_c0_g1,TRINITY_DN29797_c1_g1,TRINITY_DN34420_c1_g1,TRINITY_DN34420_c1_g2,TRINITY_DN84213_c0_g1	CC	0.00032	0.00112	5	11
GO:0043656	intracellular region of host	TRINITY_DN29797_c0_g1,TRINITY_DN29797_c1_g1,TRINITY_DN34420_c1_g1,TRINITY_DN34420_c1_g2,TRINITY_DN84213_c0_g1	CC	0.00032	0.00112	5	11
GO:0030313	cell envelope	TRINITY_DN29084_c0_g2,TRINITY_DN29843_c0_g3,TRINITY_DN34274_c0_g1,TRINITY_DN34274_c0_g3,TRINITY_DN36002_c4_g1,TRINITY_DN46975_c0_g1,TRINITY_DN53827_c0_g1	CC	0.00037	0.00107917	7	23
GO:0031224	intrinsic component of membrane	TRINITY_DN10456_c0_g1,TRINITY_DN22893_c0_g1,TRINITY_DN23425_c0_g1,TRINITY_DN23426_c0_g1,TRINITY_DN26222_c0_g1,TRINITY_DN26316_c0_g2,TRINITY_DN26904_c0_g1,TRINITY_DN27250_c0_g1,TRINITY_DN27558_c0_g1,TRINITY_DN27579_c0_g1,TRINITY_DN27647_c0_g1,TRINITY_DN27747_c0_g1,TRINITY_DN28644_c1_g1,TRINITY_DN28723_c0_g1,TRINITY_DN28723_c0_g2,TRINITY_DN28985_c0_g1,TRINITY_DN29084_c0_g2,TRINITY_DN29119_c0_g1,TRI…	CC	0.00044	0.00118462	156	1979
GO:0016021	integral component of membrane	TRINITY_DN10456_c0_g1,TRINITY_DN22893_c0_g1,TRINITY_DN23425_c0_g1,TRINITY_DN23426_c0_g1,TRINITY_DN26222_c0_g1,TRINITY_DN26316_c0_g2,TRINITY_DN26904_c0_g1,TRINITY_DN27250_c0_g1,TRINITY_DN27558_c0_g1,TRINITY_DN27579_c0_g1,TRINITY_DN27647_c0_g1,TRINITY_DN27747_c0_g1,TRINITY_DN28644_c1_g1,TRINITY_DN28985_c0_g1,TRINITY_DN29084_c0_g2,TRINITY_DN29119_c0_g1,TRINITY_DN29156_c0_g1,TRINITY_DN29398_c0_g1,TRI…	CC	0.00048	0.0012	153	1938
GO:0005777	peroxisome	TRINITY_DN30188_c1_g1,TRINITY_DN32062_c0_g1,TRINITY_DN32309_c0_g1,TRINITY_DN34070_c0_g3,TRINITY_DN34085_c0_g1,TRINITY_DN34644_c0_g1,TRINITY_DN36521_c0_g1,TRINITY_DN37347_c1_g2,TRINITY_DN37957_c0_g1,TRINITY_DN38249_c0_g6,TRINITY_DN38420_c1_g1,TRINITY_DN38601_c0_g1,TRINITY_DN39461_c0_g2,TRINITY_DN39561_c0_g1,TRINITY_DN39561_c1_g1,TRINITY_DN39598_c0_g1,TRINITY_DN39598_c0_g3,TRINITY_DN39988_c0_g1	CC	0.0005	0.00112903	18	121
GO:0042579	microbody	TRINITY_DN30188_c1_g1,TRINITY_DN32062_c0_g1,TRINITY_DN32309_c0_g1,TRINITY_DN34070_c0_g3,TRINITY_DN34085_c0_g1,TRINITY_DN34644_c0_g1,TRINITY_DN36521_c0_g1,TRINITY_DN37347_c1_g2,TRINITY_DN37957_c0_g1,TRINITY_DN38249_c0_g6,TRINITY_DN38420_c1_g1,TRINITY_DN38601_c0_g1,TRINITY_DN39461_c0_g2,TRINITY_DN39561_c0_g1,TRINITY_DN39561_c1_g1,TRINITY_DN39598_c0_g1,TRINITY_DN39598_c0_g3,TRINITY_DN39988_c0_g1	CC	0.0005	0.00112903	18	121
GO:0018995	host	TRINITY_DN29797_c0_g1,TRINITY_DN29797_c1_g1,TRINITY_DN34420_c1_g1,TRINITY_DN34420_c1_g2,TRINITY_DN84213_c0_g1	CC	0.00052	0.000933333	5	12
GO:0033643	host cell part	TRINITY_DN29797_c0_g1,TRINITY_DN29797_c1_g1,TRINITY_DN34420_c1_g1,TRINITY_DN34420_c1_g2,TRINITY_DN84213_c0_g1	CC	0.00052	0.000933333	5	12
GO:0043657	host cell	TRINITY_DN29797_c0_g1,TRINITY_DN29797_c1_g1,TRINITY_DN34420_c1_g1,TRINITY_DN34420_c1_g2,TRINITY_DN84213_c0_g1	CC	0.00052	0.000933333	5	12
GO:0044215	other organism	TRINITY_DN29797_c0_g1,TRINITY_DN29797_c1_g1,TRINITY_DN34420_c1_g1,TRINITY_DN34420_c1_g2,TRINITY_DN84213_c0_g1	CC	0.00052	0.000933333	5	12
GO:0044216	other organism cell	TRINITY_DN29797_c0_g1,TRINITY_DN29797_c1_g1,TRINITY_DN34420_c1_g1,TRINITY_DN34420_c1_g2,TRINITY_DN84213_c0_g1	CC	0.00052	0.000933333	5	12
GO:0044217	other organism part	TRINITY_DN29797_c0_g1,TRINITY_DN29797_c1_g1,TRINITY_DN34420_c1_g1,TRINITY_DN34420_c1_g2,TRINITY_DN84213_c0_g1	CC	0.00052	0.000933333	5	12
GO:0071944	cell periphery	TRINITY_DN14947_c0_g1,TRINITY_DN21001_c0_g1,TRINITY_DN22893_c0_g1,TRINITY_DN23357_c0_g1,TRINITY_DN23425_c0_g1,TRINITY_DN23426_c0_g1,TRINITY_DN26316_c0_g2,TRINITY_DN26631_c0_g2,TRINITY_DN26904_c0_g1,TRINITY_DN27250_c0_g1,TRINITY_DN28602_c1_g1,TRINITY_DN28723_c0_g1,TRINITY_DN28723_c0_g2,TRINITY_DN29084_c0_g2,TRINITY_DN29843_c0_g3,TRINITY_DN30221_c0_g1,TRINITY_DN31265_c0_g1,TRINITY_DN31854_c5_g7,TRI…	CC	0.00132	0.0020087	76	868
GO:0044438	microbody part	TRINITY_DN34070_c0_g3,TRINITY_DN34085_c0_g1,TRINITY_DN34644_c0_g1,TRINITY_DN37957_c0_g1,TRINITY_DN39461_c0_g2,TRINITY_DN39561_c0_g1,TRINITY_DN39561_c1_g1,TRINITY_DN39598_c0_g1,TRINITY_DN39598_c0_g3	CC	0.00138	0.00197143	9	44
GO:0044439	peroxisomal part	TRINITY_DN34070_c0_g3,TRINITY_DN34085_c0_g1,TRINITY_DN34644_c0_g1,TRINITY_DN37957_c0_g1,TRINITY_DN39461_c0_g2,TRINITY_DN39561_c0_g1,TRINITY_DN39561_c1_g1,TRINITY_DN39598_c0_g1,TRINITY_DN39598_c0_g3	CC	0.00138	0.00197143	9	44
GO:0044423	virion part	TRINITY_DN34420_c1_g1,TRINITY_DN34420_c1_g2,TRINITY_DN84213_c0_g1	CC	0.00224	0.00301538	3	5
GO:1990904	ribonucleoprotein complex	TRINITY_DN10257_c0_g1,TRINITY_DN10566_c0_g1,TRINITY_DN16090_c0_g1,TRINITY_DN18227_c0_g1,TRINITY_DN21774_c0_g1,TRINITY_DN21918_c0_g1,TRINITY_DN22946_c0_g1,TRINITY_DN23226_c0_g1,TRINITY_DN26232_c0_g1,TRINITY_DN27340_c0_g1,TRINITY_DN27532_c0_g1,TRINITY_DN27573_c0_g1,TRINITY_DN27729_c0_g1,TRINITY_DN27829_c0_g1,TRINITY_DN28441_c0_g1,TRINITY_DN29081_c0_g1,TRINITY_DN29083_c0_g1,TRINITY_DN29289_c0_g1,TRI…	CC	0.00355	0.00460185	51	557
GO:0044425	membrane part	TRINITY_DN10456_c0_g1,TRINITY_DN22893_c0_g1,TRINITY_DN23425_c0_g1,TRINITY_DN23426_c0_g1,TRINITY_DN26222_c0_g1,TRINITY_DN26316_c0_g2,TRINITY_DN26639_c0_g1,TRINITY_DN26904_c0_g1,TRINITY_DN27250_c0_g1,TRINITY_DN27558_c0_g1,TRINITY_DN27579_c0_g1,TRINITY_DN27647_c0_g1,TRINITY_DN27747_c0_g1,TRINITY_DN28644_c1_g1,TRINITY_DN28723_c0_g1,TRINITY_DN28723_c0_g2,TRINITY_DN28985_c0_g1,TRINITY_DN29084_c0_g2,TRI…	CC	0.00358	0.004475	162	2162
GO:0019012	virion	TRINITY_DN34420_c1_g1,TRINITY_DN34420_c1_g2,TRINITY_DN84213_c0_g1	CC	0.00426	0.00514138	3	6
GO:0016020	membrane	TRINITY_DN10456_c0_g1,TRINITY_DN14947_c0_g1,TRINITY_DN18227_c0_g1,TRINITY_DN21001_c0_g1,TRINITY_DN22893_c0_g1,TRINITY_DN22986_c0_g1,TRINITY_DN23357_c0_g1,TRINITY_DN23425_c0_g1,TRINITY_DN23426_c0_g1,TRINITY_DN26222_c0_g1,TRINITY_DN26316_c0_g2,TRINITY_DN26631_c0_g2,TRINITY_DN26639_c0_g1,TRINITY_DN26904_c0_g1,TRINITY_DN27250_c0_g1,TRINITY_DN27558_c0_g1,TRINITY_DN27579_c0_g1,TRINITY_DN27647_c0_g1,TRI…	CC	0.00926	0.0108033	191	2658
GO:0019028	viral capsid	TRINITY_DN34420_c1_g1,TRINITY_DN34420_c1_g2	CC	0.02169	0.0241	2	4
GO:0020002	host cell plasma membrane	TRINITY_DN29797_c0_g1,TRINITY_DN29797_c1_g1	CC	0.02169	0.0241	2	4
GO:0033644	host cell membrane	TRINITY_DN29797_c0_g1,TRINITY_DN29797_c1_g1	CC	0.03465	0.0356691	2	5
GO:0044218	other organism cell membrane	TRINITY_DN29797_c0_g1,TRINITY_DN29797_c1_g1	CC	0.03465	0.0356691	2	5
GO:0044279	other organism membrane	TRINITY_DN29797_c0_g1,TRINITY_DN29797_c1_g1	CC	0.03465	0.0356691	2	5

## Sheet: S1_vs_S2 down
GO_accession	Description	GeneNames	Ontology	pValue	qValue	fg	bg
GO:0005488	binding	TRINITY_DN10365_c0_g1,TRINITY_DN10408_c0_g1,TRINITY_DN10956_c0_g1,TRINITY_DN16790_c0_g1,TRINITY_DN16920_c0_g1,TRINITY_DN17230_c0_g1,TRINITY_DN17581_c0_g1,TRINITY_DN19682_c0_g1,TRINITY_DN21628_c0_g1,TRINITY_DN21670_c0_g1,TRINITY_DN21684_c0_g1,TRINITY_DN21705_c0_g1,TRINITY_DN21780_c0_g1,TRINITY_DN21820_c0_g1,TRINITY_DN21864_c0_g1,TRINITY_DN22150_c0_g1,TRINITY_DN22329_c0_g1,TRINITY_DN22524_c0_g1,TRI…	MF	2.8e-07	6.72e-06	423	4311
GO:0005737	cytoplasm	TRINITY_DN10125_c0_g1,TRINITY_DN10768_c0_g1,TRINITY_DN10956_c0_g1,TRINITY_DN11046_c0_g1,TRINITY_DN1331_c0_g1,TRINITY_DN14595_c0_g1,TRINITY_DN16920_c0_g1,TRINITY_DN17473_c0_g1,TRINITY_DN20262_c0_g1,TRINITY_DN21628_c0_g1,TRINITY_DN22150_c0_g1,TRINITY_DN22333_c0_g1,TRINITY_DN22547_c0_g1,TRINITY_DN22679_c0_g1,TRINITY_DN22694_c0_g1,TRINITY_DN22700_c0_g1,TRINITY_DN22735_c0_g1,TRINITY_DN22771_c0_g1,TRIN…	CC	0.00286	0.006435	400	4407
GO:0043167	ion binding	TRINITY_DN10408_c0_g1,TRINITY_DN16790_c0_g1,TRINITY_DN17230_c0_g1,TRINITY_DN21628_c0_g1,TRINITY_DN21670_c0_g1,TRINITY_DN21705_c0_g1,TRINITY_DN21780_c0_g1,TRINITY_DN21820_c0_g1,TRINITY_DN22329_c0_g1,TRINITY_DN22524_c0_g1,TRINITY_DN22547_c0_g1,TRINITY_DN22694_c0_g1,TRINITY_DN22771_c0_g1,TRINITY_DN22882_c0_g1,TRINITY_DN23011_c0_g1,TRINITY_DN23098_c0_g1,TRINITY_DN23319_c0_g1,TRINITY_DN23471_c0_g1,TRI…	MF	2.6e-05	0.000267429	333	3348
GO:0044444	cytoplasmic part	TRINITY_DN10125_c0_g1,TRINITY_DN10768_c0_g1,TRINITY_DN10956_c0_g1,TRINITY_DN11046_c0_g1,TRINITY_DN1331_c0_g1,TRINITY_DN14595_c0_g1,TRINITY_DN16920_c0_g1,TRINITY_DN17473_c0_g1,TRINITY_DN20262_c0_g1,TRINITY_DN21628_c0_g1,TRINITY_DN22150_c0_g1,TRINITY_DN22333_c0_g1,TRINITY_DN22547_c0_g1,TRINITY_DN22679_c0_g1,TRINITY_DN22700_c0_g1,TRINITY_DN22735_c0_g1,TRINITY_DN22771_c0_g1,TRINITY_DN22908_c0_g1,TRIN…	CC	4.5e-06	1.55769e-05	279	2723
GO:0097159	organic cyclic compound binding	TRINITY_DN10365_c0_g1,TRINITY_DN10408_c0_g1,TRINITY_DN10956_c0_g1,TRINITY_DN16790_c0_g1,TRINITY_DN16920_c0_g1,TRINITY_DN17230_c0_g1,TRINITY_DN17581_c0_g1,TRINITY_DN19682_c0_g1,TRINITY_DN21628_c0_g1,TRINITY_DN21670_c0_g1,TRINITY_DN21684_c0_g1,TRINITY_DN21820_c0_g1,TRINITY_DN21864_c0_g1,TRINITY_DN22329_c0_g1,TRINITY_DN22679_c0_g1,TRINITY_DN22694_c0_g1,TRINITY_DN22771_c0_g1,TRINITY_DN22882_c0_g1,TRI…	MF	1.3e-05	0.000234	266	2554
GO:1901363	heterocyclic compound binding	TRINITY_DN10365_c0_g1,TRINITY_DN10408_c0_g1,TRINITY_DN10956_c0_g1,TRINITY_DN16790_c0_g1,TRINITY_DN16920_c0_g1,TRINITY_DN17230_c0_g1,TRINITY_DN17581_c0_g1,TRINITY_DN21628_c0_g1,TRINITY_DN21670_c0_g1,TRINITY_DN21684_c0_g1,TRINITY_DN21820_c0_g1,TRINITY_DN21864_c0_g1,TRINITY_DN22329_c0_g1,TRINITY_DN22679_c0_g1,TRINITY_DN22694_c0_g1,TRINITY_DN22771_c0_g1,TRINITY_DN22882_c0_g1,TRINITY_DN23011_c0_g1,TRI…	MF	2.4e-05	0.000314182	264	2549
GO:0046872	metal ion binding	TRINITY_DN21628_c0_g1,TRINITY_DN21670_c0_g1,TRINITY_DN21705_c0_g1,TRINITY_DN21780_c0_g1,TRINITY_DN22524_c0_g1,TRINITY_DN22547_c0_g1,TRINITY_DN22771_c0_g1,TRINITY_DN23098_c0_g1,TRINITY_DN23319_c0_g1,TRINITY_DN23471_c0_g1,TRINITY_DN24294_c0_g1,TRINITY_DN24294_c0_g2,TRINITY_DN24674_c0_g1,TRINITY_DN25068_c0_g1,TRINITY_DN25121_c0_g1,TRINITY_DN25232_c0_g1,TRINITY_DN25384_c0_g1,TRINITY_DN25467_c0_g1,TRI…	MF	0.04028	0.0414309	190	2002
GO:0043169	cation binding	TRINITY_DN21628_c0_g1,TRINITY_DN21670_c0_g1,TRINITY_DN21705_c0_g1,TRINITY_DN21780_c0_g1,TRINITY_DN22524_c0_g1,TRINITY_DN22547_c0_g1,TRINITY_DN22771_c0_g1,TRINITY_DN23098_c0_g1,TRINITY_DN23319_c0_g1,TRINITY_DN23471_c0_g1,TRINITY_DN24294_c0_g1,TRINITY_DN24294_c0_g2,TRINITY_DN24674_c0_g1,TRINITY_DN25068_c0_g1,TRINITY_DN25121_c0_g1,TRINITY_DN25232_c0_g1,TRINITY_DN25384_c0_g1,TRINITY_DN25467_c0_g1,TRI…	MF	0.04322	0.0438287	190	2006
GO:0036094	small molecule binding	TRINITY_DN10408_c0_g1,TRINITY_DN16790_c0_g1,TRINITY_DN17230_c0_g1,TRINITY_DN21820_c0_g1,TRINITY_DN22329_c0_g1,TRINITY_DN22694_c0_g1,TRINITY_DN22882_c0_g1,TRINITY_DN23011_c0_g1,TRINITY_DN23774_c0_g1,TRINITY_DN23821_c0_g1,TRINITY_DN23855_c0_g1,TRINITY_DN25419_c0_g1,TRINITY_DN25541_c0_g1,TRINITY_DN25681_c0_g1,TRINITY_DN26024_c0_g1,TRINITY_DN26069_c0_g1,TRINITY_DN26802_c0_g1,TRINITY_DN27191_c0_g1,TRI…	MF	0.00639	0.0135318	171	1701
GO:0000166	nucleotide binding	TRINITY_DN10408_c0_g1,TRINITY_DN16790_c0_g1,TRINITY_DN17230_c0_g1,TRINITY_DN21820_c0_g1,TRINITY_DN22329_c0_g1,TRINITY_DN22694_c0_g1,TRINITY_DN22882_c0_g1,TRINITY_DN23011_c0_g1,TRINITY_DN23774_c0_g1,TRINITY_DN23821_c0_g1,TRINITY_DN23855_c0_g1,TRINITY_DN25419_c0_g1,TRINITY_DN25541_c0_g1,TRINITY_DN25681_c0_g1,TRINITY_DN26024_c0_g1,TRINITY_DN26069_c0_g1,TRINITY_DN26802_c0_g1,TRINITY_DN27191_c0_g1,TRI…	MF	0.00781	0.01584	169	1687
GO:1901265	nucleoside phosphate binding	TRINITY_DN10408_c0_g1,TRINITY_DN16790_c0_g1,TRINITY_DN17230_c0_g1,TRINITY_DN21820_c0_g1,TRINITY_DN22329_c0_g1,TRINITY_DN22694_c0_g1,TRINITY_DN22882_c0_g1,TRINITY_DN23011_c0_g1,TRINITY_DN23774_c0_g1,TRINITY_DN23821_c0_g1,TRINITY_DN23855_c0_g1,TRINITY_DN25419_c0_g1,TRINITY_DN25541_c0_g1,TRINITY_DN25681_c0_g1,TRINITY_DN26024_c0_g1,TRINITY_DN26069_c0_g1,TRINITY_DN26802_c0_g1,TRINITY_DN27191_c0_g1,TRI…	MF	0.00781	0.01584	169	1687
GO:0043168	anion binding	TRINITY_DN10408_c0_g1,TRINITY_DN16790_c0_g1,TRINITY_DN17230_c0_g1,TRINITY_DN21820_c0_g1,TRINITY_DN22329_c0_g1,TRINITY_DN22694_c0_g1,TRINITY_DN22882_c0_g1,TRINITY_DN23011_c0_g1,TRINITY_DN23774_c0_g1,TRINITY_DN23821_c0_g1,TRINITY_DN23855_c0_g1,TRINITY_DN25419_c0_g1,TRINITY_DN25541_c0_g1,TRINITY_DN25681_c0_g1,TRINITY_DN26024_c0_g1,TRINITY_DN26069_c0_g1,TRINITY_DN26802_c0_g1,TRINITY_DN27191_c0_g1,TRI…	MF	0.01149	0.020682	166	1670
GO:0097367	carbohydrate derivative binding	TRINITY_DN10408_c0_g1,TRINITY_DN16790_c0_g1,TRINITY_DN17230_c0_g1,TRINITY_DN21820_c0_g1,TRINITY_DN22329_c0_g1,TRINITY_DN22694_c0_g1,TRINITY_DN22882_c0_g1,TRINITY_DN23011_c0_g1,TRINITY_DN23774_c0_g1,TRINITY_DN23821_c0_g1,TRINITY_DN23855_c0_g1,TRINITY_DN25419_c0_g1,TRINITY_DN25541_c0_g1,TRINITY_DN25681_c0_g1,TRINITY_DN26024_c0_g1,TRINITY_DN26069_c0_g1,TRINITY_DN26802_c0_g1,TRINITY_DN27191_c0_g1,TRI…	MF	0.01738	0.025538	163	1655
GO:0035639	purine ribonucleoside triphosphate binding	TRINITY_DN10408_c0_g1,TRINITY_DN16790_c0_g1,TRINITY_DN17230_c0_g1,TRINITY_DN21820_c0_g1,TRINITY_DN22329_c0_g1,TRINITY_DN22694_c0_g1,TRINITY_DN22882_c0_g1,TRINITY_DN23011_c0_g1,TRINITY_DN23774_c0_g1,TRINITY_DN23821_c0_g1,TRINITY_DN23855_c0_g1,TRINITY_DN25419_c0_g1,TRINITY_DN25541_c0_g1,TRINITY_DN25681_c0_g1,TRINITY_DN26024_c0_g1,TRINITY_DN26069_c0_g1,TRINITY_DN26802_c0_g1,TRINITY_DN27191_c0_g1,TRI…	MF	0.01253	0.0220039	160	1607
GO:0017076	purine nucleotide binding	TRINITY_DN10408_c0_g1,TRINITY_DN16790_c0_g1,TRINITY_DN17230_c0_g1,TRINITY_DN21820_c0_g1,TRINITY_DN22329_c0_g1,TRINITY_DN22694_c0_g1,TRINITY_DN22882_c0_g1,TRINITY_DN23011_c0_g1,TRINITY_DN23774_c0_g1,TRINITY_DN23821_c0_g1,TRINITY_DN23855_c0_g1,TRINITY_DN25419_c0_g1,TRINITY_DN25541_c0_g1,TRINITY_DN25681_c0_g1,TRINITY_DN26024_c0_g1,TRINITY_DN26069_c0_g1,TRINITY_DN26802_c0_g1,TRINITY_DN27191_c0_g1,TRI…	MF	0.01312	0.0222268	160	1609
GO:0032555	purine ribonucleotide binding	TRINITY_DN10408_c0_g1,TRINITY_DN16790_c0_g1,TRINITY_DN17230_c0_g1,TRINITY_DN21820_c0_g1,TRINITY_DN22329_c0_g1,TRINITY_DN22694_c0_g1,TRINITY_DN22882_c0_g1,TRINITY_DN23011_c0_g1,TRINITY_DN23774_c0_g1,TRINITY_DN23821_c0_g1,TRINITY_DN23855_c0_g1,TRINITY_DN25419_c0_g1,TRINITY_DN25541_c0_g1,TRINITY_DN25681_c0_g1,TRINITY_DN26024_c0_g1,TRINITY_DN26069_c0_g1,TRINITY_DN26802_c0_g1,TRINITY_DN27191_c0_g1,TRI…	MF	0.01312	0.0222268	160	1609
GO:0032553	ribonucleotide binding	TRINITY_DN10408_c0_g1,TRINITY_DN16790_c0_g1,TRINITY_DN17230_c0_g1,TRINITY_DN21820_c0_g1,TRINITY_DN22329_c0_g1,TRINITY_DN22694_c0_g1,TRINITY_DN22882_c0_g1,TRINITY_DN23011_c0_g1,TRINITY_DN23774_c0_g1,TRINITY_DN23821_c0_g1,TRINITY_DN23855_c0_g1,TRINITY_DN25419_c0_g1,TRINITY_DN25541_c0_g1,TRINITY_DN25681_c0_g1,TRINITY_DN26024_c0_g1,TRINITY_DN26069_c0_g1,TRINITY_DN26802_c0_g1,TRINITY_DN27191_c0_g1,TRI…	MF	0.01437	0.022992	160	1613
GO:0032991	protein-containing complex	TRINITY_DN10093_c0_g1,TRINITY_DN10125_c0_g1,TRINITY_DN10768_c0_g1,TRINITY_DN10956_c0_g1,TRINITY_DN11046_c0_g1,TRINITY_DN16920_c0_g1,TRINITY_DN17473_c0_g1,TRINITY_DN17581_c0_g1,TRINITY_DN21628_c0_g1,TRINITY_DN22333_c0_g1,TRINITY_DN22679_c0_g1,TRINITY_DN22700_c0_g1,TRINITY_DN22771_c0_g1,TRINITY_DN22908_c0_g1,TRINITY_DN23008_c0_g1,TRINITY_DN23186_c0_g1,TRINITY_DN23954_c0_g1,TRINITY_DN23995_c0_g1,TRI…	CC	5.6e-07	2.8e-06	129	1034
GO:0140096	catalytic activity, acting on a protein	TRINITY_DN17230_c0_g1,TRINITY_DN21820_c0_g1,TRINITY_DN22329_c0_g1,TRINITY_DN22694_c0_g1,TRINITY_DN23802_c0_g1,TRINITY_DN23821_c0_g1,TRINITY_DN23855_c0_g1,TRINITY_DN25978_c0_g1,TRINITY_DN26024_c0_g1,TRINITY_DN26069_c0_g1,TRINITY_DN26373_c0_g1,TRINITY_DN27263_c0_g1,TRINITY_DN27452_c0_g1,TRINITY_DN27758_c0_g1,TRINITY_DN27888_c0_g1,TRINITY_DN27959_c0_g1,TRINITY_DN28249_c0_g2,TRINITY_DN28308_c0_g1,TRI…	MF	0.01512	0.0236661	121	1185
GO:0050789	regulation of biological process	TRINITY_DN10162_c0_g1,TRINITY_DN21670_c0_g1,TRINITY_DN21684_c0_g1,TRINITY_DN22150_c0_g1,TRINITY_DN22694_c0_g1,TRINITY_DN23319_c0_g1,TRINITY_DN23954_c0_g1,TRINITY_DN24294_c0_g1,TRINITY_DN24294_c0_g2,TRINITY_DN25596_c0_g1,TRINITY_DN2600_c0_g1,TRINITY_DN26406_c0_g1,TRINITY_DN27445_c0_g1,TRINITY_DN27536_c0_g1,TRINITY_DN27887_c0_g1,TRINITY_DN27896_c0_g1,TRINITY_DN27962_c0_g1,TRINITY_DN28040_c0_g1,TRIN…	BP	0.02626	0.0354024	114	1224
GO:0019538	protein metabolic process	TRINITY_DN10162_c0_g1,TRINITY_DN10365_c0_g1,TRINITY_DN10956_c0_g1,TRINITY_DN21628_c0_g1,TRINITY_DN22694_c0_g1,TRINITY_DN22771_c0_g1,TRINITY_DN23011_c0_g1,TRINITY_DN23802_c0_g1,TRINITY_DN25121_c0_g1,TRINITY_DN25596_c0_g1,TRINITY_DN25978_c0_g1,TRINITY_DN26373_c0_g1,TRINITY_DN26481_c0_g1,TRINITY_DN26481_c0_g2,TRINITY_DN26599_c0_g1,TRINITY_DN27191_c0_g1,TRINITY_DN27452_c0_g1,TRINITY_DN27888_c0_g1,TRI…	BP	0.01198	0.025353	113	1179
GO:0050896	response to stimulus	TRINITY_DN10162_c0_g1,TRINITY_DN21628_c0_g1,TRINITY_DN22150_c0_g1,TRINITY_DN22176_c0_g1,TRINITY_DN22771_c0_g1,TRINITY_DN23336_c0_g1,TRINITY_DN23954_c0_g1,TRINITY_DN25596_c0_g1,TRINITY_DN25859_c0_g1,TRINITY_DN26024_c0_g1,TRINITY_DN26406_c0_g1,TRINITY_DN27131_c0_g1,TRINITY_DN27263_c0_g1,TRINITY_DN27421_c0_g1,TRINITY_DN27445_c0_g1,TRINITY_DN27506_c0_g1,TRINITY_DN27896_c0_g1,TRINITY_DN27959_c0_g1,TRI…	BP	1.4e-06	8.49333e-05	109	902
GO:0006793	phosphorus metabolic process	TRINITY_DN17230_c0_g1,TRINITY_DN21820_c0_g1,TRINITY_DN22329_c0_g1,TRINITY_DN22694_c0_g1,TRINITY_DN23821_c0_g1,TRINITY_DN23855_c0_g1,TRINITY_DN25215_c1_g1,TRINITY_DN25450_c2_g1,TRINITY_DN25628_c0_g1,TRINITY_DN26024_c0_g1,TRINITY_DN26069_c0_g1,TRINITY_DN26516_c0_g1,TRINITY_DN27263_c0_g1,TRINITY_DN27888_c0_g1,TRINITY_DN27959_c0_g1,TRINITY_DN28092_c0_g2,TRINITY_DN28216_c0_g1,TRINITY_DN28249_c0_g2,TRI…	BP	0.00097	0.006305	99	936
GO:0006796	phosphate-containing compound metabolic process	TRINITY_DN17230_c0_g1,TRINITY_DN21820_c0_g1,TRINITY_DN22329_c0_g1,TRINITY_DN22694_c0_g1,TRINITY_DN23821_c0_g1,TRINITY_DN23855_c0_g1,TRINITY_DN25215_c1_g1,TRINITY_DN25450_c2_g1,TRINITY_DN25628_c0_g1,TRINITY_DN26024_c0_g1,TRINITY_DN26069_c0_g1,TRINITY_DN26516_c0_g1,TRINITY_DN27263_c0_g1,TRINITY_DN27888_c0_g1,TRINITY_DN27959_c0_g1,TRINITY_DN28092_c0_g2,TRINITY_DN28216_c0_g1,TRINITY_DN28249_c0_g2,TRI…	BP	0.00106	0.00665241	97	916
GO:0009536	plastid	TRINITY_DN10956_c0_g1,TRINITY_DN14595_c0_g1,TRINITY_DN16920_c0_g1,TRINITY_DN17473_c0_g1,TRINITY_DN21628_c0_g1,TRINITY_DN22150_c0_g1,TRINITY_DN22771_c0_g1,TRINITY_DN22908_c0_g1,TRINITY_DN23098_c0_g1,TRINITY_DN23774_c0_g1,TRINITY_DN23954_c0_g1,TRINITY_DN24062_c0_g1,TRINITY_DN24340_c0_g1,TRINITY_DN25068_c0_g1,TRINITY_DN25121_c0_g1,TRINITY_DN25215_c1_g1,TRINITY_DN25232_c0_g1,TRINITY_DN25369_c0_g1,TRI…	CC	NA	NA	92	159
GO:0009507	chloroplast	TRINITY_DN10956_c0_g1,TRINITY_DN14595_c0_g1,TRINITY_DN16920_c0_g1,TRINITY_DN17473_c0_g1,TRINITY_DN21628_c0_g1,TRINITY_DN22150_c0_g1,TRINITY_DN22771_c0_g1,TRINITY_DN22908_c0_g1,TRINITY_DN23098_c0_g1,TRINITY_DN23774_c0_g1,TRINITY_DN23954_c0_g1,TRINITY_DN24062_c0_g1,TRINITY_DN24340_c0_g1,TRINITY_DN25068_c0_g1,TRINITY_DN25121_c0_g1,TRINITY_DN25215_c1_g1,TRINITY_DN25232_c0_g1,TRINITY_DN25369_c0_g1,TRI…	CC	NA	NA	91	156
GO:0071944	cell periphery	TRINITY_DN19682_c0_g1,TRINITY_DN22694_c0_g1,TRINITY_DN23336_c0_g1,TRINITY_DN23397_c0_g1,TRINITY_DN24522_c0_g1,TRINITY_DN26024_c0_g1,TRINITY_DN27263_c0_g1,TRINITY_DN27445_c0_g1,TRINITY_DN27888_c0_g1,TRINITY_DN27959_c0_g1,TRINITY_DN28249_c0_g2,TRINITY_DN28305_c0_g1,TRINITY_DN28365_c0_g1,TRINITY_DN28548_c0_g1,TRINITY_DN29197_c0_g1,TRINITY_DN29211_c0_g1,TRINITY_DN29236_c0_g1,TRINITY_DN29804_c0_g1,TRI…	CC	0.01999	0.0290177	89	868
GO:0016310	phosphorylation	TRINITY_DN17230_c0_g1,TRINITY_DN21820_c0_g1,TRINITY_DN22329_c0_g1,TRINITY_DN22694_c0_g1,TRINITY_DN23821_c0_g1,TRINITY_DN23855_c0_g1,TRINITY_DN26024_c0_g1,TRINITY_DN26069_c0_g1,TRINITY_DN27263_c0_g1,TRINITY_DN27888_c0_g1,TRINITY_DN27959_c0_g1,TRINITY_DN28092_c0_g2,TRINITY_DN28249_c0_g2,TRINITY_DN28667_c0_g1,TRINITY_DN29111_c0_g1,TRINITY_DN29174_c0_g2,TRINITY_DN29211_c0_g1,TRINITY_DN29236_c0_g1,TRI…	BP	0.0001	0.00117419	81	687
GO:0005515	protein binding	TRINITY_DN21628_c0_g1,TRINITY_DN22150_c0_g1,TRINITY_DN22694_c0_g1,TRINITY_DN22735_c0_g1,TRINITY_DN23954_c0_g1,TRINITY_DN25247_c0_g1,TRINITY_DN25596_c0_g1,TRINITY_DN25844_c0_g1,TRINITY_DN26991_c0_g1,TRINITY_DN27014_c0_g1,TRINITY_DN27797_c0_g1,TRINITY_DN27888_c0_g1,TRINITY_DN27896_c0_g1,TRINITY_DN27932_c0_g1,TRINITY_DN27970_c0_g1,TRINITY_DN28249_c0_g2,TRINITY_DN28626_c0_g1,TRINITY_DN28957_c0_g1,TRI…	MF	0.00133	0.00563294	80	678
GO:0031984	organelle subcompartment	TRINITY_DN10956_c0_g1,TRINITY_DN14595_c0_g1,TRINITY_DN17473_c0_g1,TRINITY_DN21628_c0_g1,TRINITY_DN22547_c0_g1,TRINITY_DN22735_c0_g1,TRINITY_DN22771_c0_g1,TRINITY_DN22908_c0_g1,TRINITY_DN24340_c0_g1,TRINITY_DN25121_c0_g1,TRINITY_DN25215_c1_g1,TRINITY_DN25369_c0_g1,TRINITY_DN25527_c0_g1,TRINITY_DN25918_c0_g1,TRINITY_DN26481_c0_g1,TRINITY_DN26481_c0_g2,TRINITY_DN26599_c0_g1,TRINITY_DN27137_c0_g1,TRI…	CC	0.00016	0.00045	78	628
GO:0006950	response to stress	TRINITY_DN10162_c0_g1,TRINITY_DN21628_c0_g1,TRINITY_DN22150_c0_g1,TRINITY_DN22176_c0_g1,TRINITY_DN22771_c0_g1,TRINITY_DN23336_c0_g1,TRINITY_DN23954_c0_g1,TRINITY_DN25859_c0_g1,TRINITY_DN26024_c0_g1,TRINITY_DN27131_c0_g1,TRINITY_DN27263_c0_g1,TRINITY_DN27421_c0_g1,TRINITY_DN27506_c0_g1,TRINITY_DN27896_c0_g1,TRINITY_DN27959_c0_g1,TRINITY_DN28305_c0_g1,TRINITY_DN28626_c0_g1,TRINITY_DN29236_c0_g2,TRI…	BP	3.8e-06	0.000115267	75	569
GO:0016301	kinase activity	TRINITY_DN17230_c0_g1,TRINITY_DN21820_c0_g1,TRINITY_DN22329_c0_g1,TRINITY_DN22694_c0_g1,TRINITY_DN23821_c0_g1,TRINITY_DN23855_c0_g1,TRINITY_DN26024_c0_g1,TRINITY_DN26069_c0_g1,TRINITY_DN27263_c0_g1,TRINITY_DN27888_c0_g1,TRINITY_DN27959_c0_g1,TRINITY_DN28092_c0_g2,TRINITY_DN28249_c0_g2,TRINITY_DN29174_c0_g2,TRINITY_DN29211_c0_g1,TRINITY_DN29236_c0_g1,TRINITY_DN29236_c0_g2,TRINITY_DN29804_c0_g1,TRI…	MF	0.00155	0.004464	75	631
GO:0044267	cellular protein metabolic process	TRINITY_DN10162_c0_g1,TRINITY_DN10365_c0_g1,TRINITY_DN10956_c0_g1,TRINITY_DN21628_c0_g1,TRINITY_DN22694_c0_g1,TRINITY_DN22771_c0_g1,TRINITY_DN23011_c0_g1,TRINITY_DN25121_c0_g1,TRINITY_DN25596_c0_g1,TRINITY_DN26481_c0_g1,TRINITY_DN26481_c0_g2,TRINITY_DN26599_c0_g1,TRINITY_DN27191_c0_g1,TRINITY_DN27888_c0_g1,TRINITY_DN28125_c0_g1,TRINITY_DN28626_c0_g1,TRINITY_DN29073_c0_g1,TRINITY_DN29122_c0_g2,TRI…	BP	0.02343	0.0330563	74	751
GO:0016773	phosphotransferase activity, alcohol group as acceptor	TRINITY_DN17230_c0_g1,TRINITY_DN21820_c0_g1,TRINITY_DN22329_c0_g1,TRINITY_DN22694_c0_g1,TRINITY_DN23821_c0_g1,TRINITY_DN23855_c0_g1,TRINITY_DN26024_c0_g1,TRINITY_DN26069_c0_g1,TRINITY_DN27263_c0_g1,TRINITY_DN27888_c0_g1,TRINITY_DN27959_c0_g1,TRINITY_DN28092_c0_g2,TRINITY_DN28249_c0_g2,TRINITY_DN29174_c0_g2,TRINITY_DN29211_c0_g1,TRINITY_DN29236_c0_g1,TRINITY_DN29236_c0_g2,TRINITY_DN29804_c0_g1,TRI…	MF	0.00039	0.00216	73	582
GO:0004672	protein kinase activity	TRINITY_DN17230_c0_g1,TRINITY_DN21820_c0_g1,TRINITY_DN22329_c0_g1,TRINITY_DN22694_c0_g1,TRINITY_DN23821_c0_g1,TRINITY_DN23855_c0_g1,TRINITY_DN26024_c0_g1,TRINITY_DN26069_c0_g1,TRINITY_DN27263_c0_g1,TRINITY_DN27888_c0_g1,TRINITY_DN27959_c0_g1,TRINITY_DN28249_c0_g2,TRINITY_DN29174_c0_g2,TRINITY_DN29211_c0_g1,TRINITY_DN29236_c0_g1,TRINITY_DN29236_c0_g2,TRINITY_DN29804_c0_g1,TRINITY_DN29804_c0_g2,TRI…	MF	3.9e-05	0.000351	71	523
GO:1990904	ribonucleoprotein complex	TRINITY_DN10125_c0_g1,TRINITY_DN10768_c0_g1,TRINITY_DN11046_c0_g1,TRINITY_DN16920_c0_g1,TRINITY_DN22333_c0_g1,TRINITY_DN22679_c0_g1,TRINITY_DN22700_c0_g1,TRINITY_DN23008_c0_g1,TRINITY_DN23186_c0_g1,TRINITY_DN23995_c0_g1,TRINITY_DN24128_c0_g1,TRINITY_DN24674_c0_g1,TRINITY_DN26271_c0_g1,TRINITY_DN26275_c0_g1,TRINITY_DN26972_c0_g1,TRINITY_DN27107_c0_g1,TRINITY_DN27239_c0_g2,TRINITY_DN27242_c0_g1,TRI…	CC	0.00026	0.000688235	70	557
GO:0005840	ribosome	TRINITY_DN10125_c0_g1,TRINITY_DN10768_c0_g1,TRINITY_DN11046_c0_g1,TRINITY_DN16920_c0_g1,TRINITY_DN22333_c0_g1,TRINITY_DN22679_c0_g1,TRINITY_DN22700_c0_g1,TRINITY_DN23008_c0_g1,TRINITY_DN23186_c0_g1,TRINITY_DN23995_c0_g1,TRINITY_DN24128_c0_g1,TRINITY_DN24674_c0_g1,TRINITY_DN26271_c0_g1,TRINITY_DN26275_c0_g1,TRINITY_DN26972_c0_g1,TRINITY_DN27107_c0_g1,TRINITY_DN27239_c0_g2,TRINITY_DN27242_c0_g1,TRI…	CC	5e-07	2.8125e-06	65	420
GO:0044435	plastid part	TRINITY_DN10956_c0_g1,TRINITY_DN14595_c0_g1,TRINITY_DN17473_c0_g1,TRINITY_DN21628_c0_g1,TRINITY_DN22150_c0_g1,TRINITY_DN22771_c0_g1,TRINITY_DN22908_c0_g1,TRINITY_DN23954_c0_g1,TRINITY_DN24340_c0_g1,TRINITY_DN25121_c0_g1,TRINITY_DN25215_c1_g1,TRINITY_DN25369_c0_g1,TRINITY_DN25527_c0_g1,TRINITY_DN26481_c0_g1,TRINITY_DN26481_c0_g2,TRINITY_DN26599_c0_g1,TRINITY_DN27014_c0_g1,TRINITY_DN27124_c0_g1,TRI…	CC	NA	NA	64	96
GO:0044434	chloroplast part	TRINITY_DN10956_c0_g1,TRINITY_DN14595_c0_g1,TRINITY_DN17473_c0_g1,TRINITY_DN21628_c0_g1,TRINITY_DN22150_c0_g1,TRINITY_DN22771_c0_g1,TRINITY_DN22908_c0_g1,TRINITY_DN23954_c0_g1,TRINITY_DN24340_c0_g1,TRINITY_DN25121_c0_g1,TRINITY_DN25215_c1_g1,TRINITY_DN25369_c0_g1,TRINITY_DN25527_c0_g1,TRINITY_DN26481_c0_g1,TRINITY_DN26481_c0_g2,TRINITY_DN26599_c0_g1,TRINITY_DN27014_c0_g1,TRINITY_DN27124_c0_g1,TRI…	CC	NA	NA	63	94
GO:0004674	protein serine/threonine kinase activity	TRINITY_DN21820_c0_g1,TRINITY_DN22329_c0_g1,TRINITY_DN22694_c0_g1,TRINITY_DN23855_c0_g1,TRINITY_DN26024_c0_g1,TRINITY_DN26069_c0_g1,TRINITY_DN27263_c0_g1,TRINITY_DN27888_c0_g1,TRINITY_DN27959_c0_g1,TRINITY_DN28249_c0_g2,TRINITY_DN29174_c0_g2,TRINITY_DN29236_c0_g1,TRINITY_DN29236_c0_g2,TRINITY_DN29804_c0_g1,TRINITY_DN29804_c0_g2,TRINITY_DN29871_c0_g1,TRINITY_DN30075_c0_g1,TRINITY_DN30075_c0_g2,TRI…	MF	0.00022	0.00144	62	466
GO:0032502	developmental process	TRINITY_DN17230_c0_g1,TRINITY_DN22547_c0_g1,TRINITY_DN22694_c0_g1,TRINITY_DN25596_c0_g1,TRINITY_DN26024_c0_g1,TRINITY_DN26069_c0_g1,TRINITY_DN27263_c0_g1,TRINITY_DN27542_c0_g1,TRINITY_DN28040_c0_g1,TRINITY_DN28548_c0_g1,TRINITY_DN29073_c0_g1,TRINITY_DN29111_c0_g1,TRINITY_DN29211_c0_g1,TRINITY_DN29236_c0_g1,TRINITY_DN29248_c0_g1,TRINITY_DN29270_c0_g2,TRINITY_DN29556_c0_g1,TRINITY_DN29804_c0_g1,TRI…	BP	0.00112	0.006272	56	472
GO:0048856	anatomical structure development	TRINITY_DN17230_c0_g1,TRINITY_DN22547_c0_g1,TRINITY_DN22694_c0_g1,TRINITY_DN25596_c0_g1,TRINITY_DN26024_c0_g1,TRINITY_DN26069_c0_g1,TRINITY_DN27263_c0_g1,TRINITY_DN27542_c0_g1,TRINITY_DN28040_c0_g1,TRINITY_DN28548_c0_g1,TRINITY_DN29073_c0_g1,TRINITY_DN29111_c0_g1,TRINITY_DN29211_c0_g1,TRINITY_DN29236_c0_g1,TRINITY_DN29248_c0_g1,TRINITY_DN29270_c0_g2,TRINITY_DN29804_c0_g1,TRINITY_DN29876_c1_g1,TRI…	BP	0.00049	0.00435024	54	436
GO:0006464	cellular protein modification process	TRINITY_DN10956_c0_g1,TRINITY_DN21628_c0_g1,TRINITY_DN22694_c0_g1,TRINITY_DN22771_c0_g1,TRINITY_DN23011_c0_g1,TRINITY_DN25121_c0_g1,TRINITY_DN25596_c0_g1,TRINITY_DN26481_c0_g1,TRINITY_DN26481_c0_g2,TRINITY_DN26599_c0_g1,TRINITY_DN27888_c0_g1,TRINITY_DN29122_c0_g2,TRINITY_DN29211_c0_g1,TRINITY_DN29236_c0_g2,TRINITY_DN29804_c0_g1,TRINITY_DN30075_c0_g1,TRINITY_DN30075_c0_g2,TRINITY_DN30241_c0_g1,TRI…	BP	0.02791	0.0361539	49	473
GO:0036211	protein modification process	TRINITY_DN10956_c0_g1,TRINITY_DN21628_c0_g1,TRINITY_DN22694_c0_g1,TRINITY_DN22771_c0_g1,TRINITY_DN23011_c0_g1,TRINITY_DN25121_c0_g1,TRINITY_DN25596_c0_g1,TRINITY_DN26481_c0_g1,TRINITY_DN26481_c0_g2,TRINITY_DN26599_c0_g1,TRINITY_DN27888_c0_g1,TRINITY_DN29122_c0_g2,TRINITY_DN29211_c0_g1,TRINITY_DN29236_c0_g2,TRINITY_DN29804_c0_g1,TRINITY_DN30075_c0_g1,TRINITY_DN30075_c0_g2,TRINITY_DN30241_c0_g1,TRI…	BP	0.02791	0.0361539	49	473
GO:0032501	multicellular organismal process	TRINITY_DN17230_c0_g1,TRINITY_DN22547_c0_g1,TRINITY_DN22694_c0_g1,TRINITY_DN25596_c0_g1,TRINITY_DN27263_c0_g1,TRINITY_DN27542_c0_g1,TRINITY_DN28548_c0_g1,TRINITY_DN29073_c0_g1,TRINITY_DN29111_c0_g1,TRINITY_DN29211_c0_g1,TRINITY_DN29236_c0_g1,TRINITY_DN29248_c0_g1,TRINITY_DN29804_c0_g1,TRINITY_DN29876_c1_g1,TRINITY_DN30005_c0_g1,TRINITY_DN30241_c0_g1,TRINITY_DN30617_c0_g1,TRINITY_DN30678_c0_g1,TRI…	BP	0.0012	0.00642353	46	370
GO:0051704	multi-organism process	TRINITY_DN25596_c0_g1,TRINITY_DN26024_c0_g1,TRINITY_DN27263_c0_g1,TRINITY_DN27896_c0_g1,TRINITY_DN27959_c0_g1,TRINITY_DN29236_c0_g1,TRINITY_DN29248_c0_g1,TRINITY_DN29624_c0_g1,TRINITY_DN29804_c0_g1,TRINITY_DN30305_c0_g1,TRINITY_DN30610_c0_g1,TRINITY_DN31158_c0_g1,TRINITY_DN31702_c0_g1,TRINITY_DN31789_c0_g1,TRINITY_DN32299_c0_g1,TRINITY_DN32802_c0_g1,TRINITY_DN33052_c1_g1,TRINITY_DN33052_c1_g5,TRI…	BP	0.00275	0.0104271	45	375
GO:0098796	membrane protein complex	TRINITY_DN10956_c0_g1,TRINITY_DN17473_c0_g1,TRINITY_DN21628_c0_g1,TRINITY_DN22771_c0_g1,TRINITY_DN22908_c0_g1,TRINITY_DN25121_c0_g1,TRINITY_DN25215_c1_g1,TRINITY_DN25369_c0_g1,TRINITY_DN25628_c0_g1,TRINITY_DN26481_c0_g1,TRINITY_DN26481_c0_g2,TRINITY_DN26599_c0_g1,TRINITY_DN27014_c0_g1,TRINITY_DN27124_c0_g1,TRINITY_DN27137_c0_g1,TRINITY_DN27216_c0_g1,TRINITY_DN27797_c0_g1,TRINITY_DN27799_c0_g1,TRI…	CC	3.7e-19	5.55e-18	45	120
GO:0034357	photosynthetic membrane	TRINITY_DN10956_c0_g1,TRINITY_DN14595_c0_g1,TRINITY_DN17473_c0_g1,TRINITY_DN21628_c0_g1,TRINITY_DN22771_c0_g1,TRINITY_DN22908_c0_g1,TRINITY_DN24340_c0_g1,TRINITY_DN25121_c0_g1,TRINITY_DN25215_c1_g1,TRINITY_DN25369_c0_g1,TRINITY_DN25527_c0_g1,TRINITY_DN26481_c0_g1,TRINITY_DN26481_c0_g2,TRINITY_DN26599_c0_g1,TRINITY_DN27124_c0_g1,TRINITY_DN27137_c0_g1,TRINITY_DN27216_c0_g1,TRINITY_DN27797_c0_g1,TRI…	CC	NA	NA	45	56
GO:0009579	thylakoid	TRINITY_DN10956_c0_g1,TRINITY_DN14595_c0_g1,TRINITY_DN17473_c0_g1,TRINITY_DN21628_c0_g1,TRINITY_DN22771_c0_g1,TRINITY_DN22908_c0_g1,TRINITY_DN24340_c0_g1,TRINITY_DN25121_c0_g1,TRINITY_DN25215_c1_g1,TRINITY_DN25369_c0_g1,TRINITY_DN25527_c0_g1,TRINITY_DN26481_c0_g1,TRINITY_DN26481_c0_g2,TRINITY_DN26599_c0_g1,TRINITY_DN27124_c0_g1,TRINITY_DN27137_c0_g1,TRINITY_DN27216_c0_g1,TRINITY_DN27797_c0_g1,TRI…	CC	NA	NA	45	57
GO:0044436	thylakoid part	TRINITY_DN10956_c0_g1,TRINITY_DN14595_c0_g1,TRINITY_DN17473_c0_g1,TRINITY_DN21628_c0_g1,TRINITY_DN22771_c0_g1,TRINITY_DN22908_c0_g1,TRINITY_DN24340_c0_g1,TRINITY_DN25121_c0_g1,TRINITY_DN25215_c1_g1,TRINITY_DN25369_c0_g1,TRINITY_DN25527_c0_g1,TRINITY_DN26481_c0_g1,TRINITY_DN26481_c0_g2,TRINITY_DN26599_c0_g1,TRINITY_DN27124_c0_g1,TRINITY_DN27137_c0_g1,TRINITY_DN27216_c0_g1,TRINITY_DN27797_c0_g1,TRI…	CC	NA	NA	45	57
GO:0009535	chloroplast thylakoid membrane	TRINITY_DN10956_c0_g1,TRINITY_DN14595_c0_g1,TRINITY_DN17473_c0_g1,TRINITY_DN21628_c0_g1,TRINITY_DN22771_c0_g1,TRINITY_DN22908_c0_g1,TRINITY_DN24340_c0_g1,TRINITY_DN25121_c0_g1,TRINITY_DN25215_c1_g1,TRINITY_DN25369_c0_g1,TRINITY_DN25527_c0_g1,TRINITY_DN26481_c0_g1,TRINITY_DN26481_c0_g2,TRINITY_DN26599_c0_g1,TRINITY_DN27137_c0_g1,TRINITY_DN27216_c0_g1,TRINITY_DN27797_c0_g1,TRINITY_DN27799_c0_g1,TRI…	CC	NA	NA	44	55
GO:0042651	thylakoid membrane	TRINITY_DN10956_c0_g1,TRINITY_DN14595_c0_g1,TRINITY_DN17473_c0_g1,TRINITY_DN21628_c0_g1,TRINITY_DN22771_c0_g1,TRINITY_DN22908_c0_g1,TRINITY_DN24340_c0_g1,TRINITY_DN25121_c0_g1,TRINITY_DN25215_c1_g1,TRINITY_DN25369_c0_g1,TRINITY_DN25527_c0_g1,TRINITY_DN26481_c0_g1,TRINITY_DN26481_c0_g2,TRINITY_DN26599_c0_g1,TRINITY_DN27137_c0_g1,TRINITY_DN27216_c0_g1,TRINITY_DN27797_c0_g1,TRINITY_DN27799_c0_g1,TRI…	CC	NA	NA	44	55
GO:0055035	plastid thylakoid membrane	TRINITY_DN10956_c0_g1,TRINITY_DN14595_c0_g1,TRINITY_DN17473_c0_g1,TRINITY_DN21628_c0_g1,TRINITY_DN22771_c0_g1,TRINITY_DN22908_c0_g1,TRINITY_DN24340_c0_g1,TRINITY_DN25121_c0_g1,TRINITY_DN25215_c1_g1,TRINITY_DN25369_c0_g1,TRINITY_DN25527_c0_g1,TRINITY_DN26481_c0_g1,TRINITY_DN26481_c0_g2,TRINITY_DN26599_c0_g1,TRINITY_DN27137_c0_g1,TRINITY_DN27216_c0_g1,TRINITY_DN27797_c0_g1,TRINITY_DN27799_c0_g1,TRI…	CC	NA	NA	44	55
GO:0009534	chloroplast thylakoid	TRINITY_DN10956_c0_g1,TRINITY_DN14595_c0_g1,TRINITY_DN17473_c0_g1,TRINITY_DN21628_c0_g1,TRINITY_DN22771_c0_g1,TRINITY_DN22908_c0_g1,TRINITY_DN24340_c0_g1,TRINITY_DN25121_c0_g1,TRINITY_DN25215_c1_g1,TRINITY_DN25369_c0_g1,TRINITY_DN25527_c0_g1,TRINITY_DN26481_c0_g1,TRINITY_DN26481_c0_g2,TRINITY_DN26599_c0_g1,TRINITY_DN27137_c0_g1,TRINITY_DN27216_c0_g1,TRINITY_DN27797_c0_g1,TRINITY_DN27799_c0_g1,TRI…	CC	NA	NA	44	56
GO:0031976	plastid thylakoid	TRINITY_DN10956_c0_g1,TRINITY_DN14595_c0_g1,TRINITY_DN17473_c0_g1,TRINITY_DN21628_c0_g1,TRINITY_DN22771_c0_g1,TRINITY_DN22908_c0_g1,TRINITY_DN24340_c0_g1,TRINITY_DN25121_c0_g1,TRINITY_DN25215_c1_g1,TRINITY_DN25369_c0_g1,TRINITY_DN25527_c0_g1,TRINITY_DN26481_c0_g1,TRINITY_DN26481_c0_g2,TRINITY_DN26599_c0_g1,TRINITY_DN27137_c0_g1,TRINITY_DN27216_c0_g1,TRINITY_DN27797_c0_g1,TRINITY_DN27799_c0_g1,TRI…	CC	NA	NA	44	56
GO:0015979	photosynthesis	TRINITY_DN10956_c0_g1,TRINITY_DN17473_c0_g1,TRINITY_DN21628_c0_g1,TRINITY_DN22771_c0_g1,TRINITY_DN22908_c0_g1,TRINITY_DN25121_c0_g1,TRINITY_DN25369_c0_g1,TRINITY_DN25527_c0_g1,TRINITY_DN25740_c1_g1,TRINITY_DN25859_c0_g1,TRINITY_DN26481_c0_g1,TRINITY_DN26481_c0_g2,TRINITY_DN26516_c0_g1,TRINITY_DN26599_c0_g1,TRINITY_DN27124_c0_g1,TRINITY_DN27137_c0_g1,TRINITY_DN27216_c0_g1,TRINITY_DN27495_c0_g1,TRI…	BP	NA	NA	42	50
GO:0001882	nucleoside binding	TRINITY_DN16790_c0_g1,TRINITY_DN21820_c0_g1,TRINITY_DN22882_c0_g1,TRINITY_DN25541_c0_g1,TRINITY_DN25681_c0_g1,TRINITY_DN27191_c0_g1,TRINITY_DN27888_c0_g1,TRINITY_DN29073_c0_g1,TRINITY_DN29211_c0_g1,TRINITY_DN31008_c0_g1,TRINITY_DN31206_c0_g2,TRINITY_DN31325_c0_g1,TRINITY_DN33566_c0_g1,TRINITY_DN34389_c0_g1,TRINITY_DN34603_c1_g5,TRINITY_DN34652_c0_g2,TRINITY_DN35518_c1_g1,TRINITY_DN35769_c1_g1,TRI…	MF	0.00145	0.00497143	42	308
GO:0001883	purine nucleoside binding	TRINITY_DN16790_c0_g1,TRINITY_DN21820_c0_g1,TRINITY_DN22882_c0_g1,TRINITY_DN25541_c0_g1,TRINITY_DN25681_c0_g1,TRINITY_DN27191_c0_g1,TRINITY_DN27888_c0_g1,TRINITY_DN29073_c0_g1,TRINITY_DN29211_c0_g1,TRINITY_DN31008_c0_g1,TRINITY_DN31206_c0_g2,TRINITY_DN31325_c0_g1,TRINITY_DN33566_c0_g1,TRINITY_DN34389_c0_g1,TRINITY_DN34603_c1_g5,TRINITY_DN34652_c0_g2,TRINITY_DN35518_c1_g1,TRINITY_DN35769_c1_g1,TRI…	MF	0.00145	0.00497143	42	308
GO:0005525	GTP binding	TRINITY_DN16790_c0_g1,TRINITY_DN21820_c0_g1,TRINITY_DN22882_c0_g1,TRINITY_DN25541_c0_g1,TRINITY_DN25681_c0_g1,TRINITY_DN27191_c0_g1,TRINITY_DN27888_c0_g1,TRINITY_DN29073_c0_g1,TRINITY_DN29211_c0_g1,TRINITY_DN31008_c0_g1,TRINITY_DN31206_c0_g2,TRINITY_DN31325_c0_g1,TRINITY_DN33566_c0_g1,TRINITY_DN34389_c0_g1,TRINITY_DN34603_c1_g5,TRINITY_DN34652_c0_g2,TRINITY_DN35518_c1_g1,TRINITY_DN35769_c1_g1,TRI…	MF	0.00145	0.00497143	42	308
GO:0019001	guanyl nucleotide binding	TRINITY_DN16790_c0_g1,TRINITY_DN21820_c0_g1,TRINITY_DN22882_c0_g1,TRINITY_DN25541_c0_g1,TRINITY_DN25681_c0_g1,TRINITY_DN27191_c0_g1,TRINITY_DN27888_c0_g1,TRINITY_DN29073_c0_g1,TRINITY_DN29211_c0_g1,TRINITY_DN31008_c0_g1,TRINITY_DN31206_c0_g2,TRINITY_DN31325_c0_g1,TRINITY_DN33566_c0_g1,TRINITY_DN34389_c0_g1,TRINITY_DN34603_c1_g5,TRINITY_DN34652_c0_g2,TRINITY_DN35518_c1_g1,TRINITY_DN35769_c1_g1,TRI…	MF	0.00145	0.00497143	42	308
GO:0032549	ribonucleoside binding	TRINITY_DN16790_c0_g1,TRINITY_DN21820_c0_g1,TRINITY_DN22882_c0_g1,TRINITY_DN25541_c0_g1,TRINITY_DN25681_c0_g1,TRINITY_DN27191_c0_g1,TRINITY_DN27888_c0_g1,TRINITY_DN29073_c0_g1,TRINITY_DN29211_c0_g1,TRINITY_DN31008_c0_g1,TRINITY_DN31206_c0_g2,TRINITY_DN31325_c0_g1,TRINITY_DN33566_c0_g1,TRINITY_DN34389_c0_g1,TRINITY_DN34603_c1_g5,TRINITY_DN34652_c0_g2,TRINITY_DN35518_c1_g1,TRINITY_DN35769_c1_g1,TRI…	MF	0.00145	0.00497143	42	308
GO:0032550	purine ribonucleoside binding	TRINITY_DN16790_c0_g1,TRINITY_DN21820_c0_g1,TRINITY_DN22882_c0_g1,TRINITY_DN25541_c0_g1,TRINITY_DN25681_c0_g1,TRINITY_DN27191_c0_g1,TRINITY_DN27888_c0_g1,TRINITY_DN29073_c0_g1,TRINITY_DN29211_c0_g1,TRINITY_DN31008_c0_g1,TRINITY_DN31206_c0_g2,TRINITY_DN31325_c0_g1,TRINITY_DN33566_c0_g1,TRINITY_DN34389_c0_g1,TRINITY_DN34603_c1_g5,TRINITY_DN34652_c0_g2,TRINITY_DN35518_c1_g1,TRINITY_DN35769_c1_g1,TRI…	MF	0.00145	0.00497143	42	308
GO:0032561	guanyl ribonucleotide binding	TRINITY_DN16790_c0_g1,TRINITY_DN21820_c0_g1,TRINITY_DN22882_c0_g1,TRINITY_DN25541_c0_g1,TRINITY_DN25681_c0_g1,TRINITY_DN27191_c0_g1,TRINITY_DN27888_c0_g1,TRINITY_DN29073_c0_g1,TRINITY_DN29211_c0_g1,TRINITY_DN31008_c0_g1,TRINITY_DN31206_c0_g2,TRINITY_DN31325_c0_g1,TRINITY_DN33566_c0_g1,TRINITY_DN34389_c0_g1,TRINITY_DN34603_c1_g5,TRINITY_DN34652_c0_g2,TRINITY_DN35518_c1_g1,TRINITY_DN35769_c1_g1,TRI…	MF	0.00145	0.00497143	42	308
GO:0007275	multicellular organism development	TRINITY_DN17230_c0_g1,TRINITY_DN22547_c0_g1,TRINITY_DN22694_c0_g1,TRINITY_DN25596_c0_g1,TRINITY_DN27263_c0_g1,TRINITY_DN27542_c0_g1,TRINITY_DN28548_c0_g1,TRINITY_DN29073_c0_g1,TRINITY_DN29111_c0_g1,TRINITY_DN29211_c0_g1,TRINITY_DN29236_c0_g1,TRINITY_DN29248_c0_g1,TRINITY_DN29876_c1_g1,TRINITY_DN30005_c0_g1,TRINITY_DN30241_c0_g1,TRINITY_DN30617_c0_g1,TRINITY_DN30678_c0_g1,TRINITY_DN31206_c0_g2,TRI…	BP	0.00037	0.00354421	40	292
GO:0006952	defense response	TRINITY_DN10162_c0_g1,TRINITY_DN22176_c0_g1,TRINITY_DN23336_c0_g1,TRINITY_DN26024_c0_g1,TRINITY_DN27131_c0_g1,TRINITY_DN27421_c0_g1,TRINITY_DN27506_c0_g1,TRINITY_DN27896_c0_g1,TRINITY_DN27959_c0_g1,TRINITY_DN28305_c0_g1,TRINITY_DN29624_c0_g1,TRINITY_DN30305_c0_g1,TRINITY_DN30678_c0_g1,TRINITY_DN31158_c0_g1,TRINITY_DN31998_c0_g1,TRINITY_DN31998_c0_g4,TRINITY_DN33052_c1_g1,TRINITY_DN33052_c1_g5,TRI…	BP	6.2e-10	5.642e-08	39	170
GO:0042221	response to chemical	TRINITY_DN22150_c0_g1,TRINITY_DN22771_c0_g1,TRINITY_DN25596_c0_g1,TRINITY_DN25859_c0_g1,TRINITY_DN26406_c0_g1,TRINITY_DN27263_c0_g1,TRINITY_DN27445_c0_g1,TRINITY_DN27896_c0_g1,TRINITY_DN28245_c0_g2,TRINITY_DN28626_c0_g1,TRINITY_DN29170_c0_g1,TRINITY_DN29211_c0_g1,TRINITY_DN29236_c0_g2,TRINITY_DN29242_c0_g1,TRINITY_DN29871_c0_g1,TRINITY_DN30444_c0_g1,TRINITY_DN32112_c0_g1,TRINITY_DN32522_c0_g1,TRI…	BP	0.00147	0.00704053	38	293
GO:0048869	cellular developmental process	TRINITY_DN17230_c0_g1,TRINITY_DN22694_c0_g1,TRINITY_DN26024_c0_g1,TRINITY_DN26069_c0_g1,TRINITY_DN29073_c0_g1,TRINITY_DN29211_c0_g1,TRINITY_DN29236_c0_g1,TRINITY_DN29248_c0_g1,TRINITY_DN29270_c0_g2,TRINITY_DN29556_c0_g1,TRINITY_DN29804_c0_g1,TRINITY_DN29876_c1_g1,TRINITY_DN30005_c0_g1,TRINITY_DN30241_c0_g1,TRINITY_DN31432_c0_g1,TRINITY_DN31698_c0_g1,TRINITY_DN32802_c0_g1,TRINITY_DN33284_c0_g1,TRI…	BP	0.01315	0.0275092	37	323
GO:0030154	cell differentiation	TRINITY_DN17230_c0_g1,TRINITY_DN26024_c0_g1,TRINITY_DN26069_c0_g1,TRINITY_DN29073_c0_g1,TRINITY_DN29211_c0_g1,TRINITY_DN29248_c0_g1,TRINITY_DN29270_c0_g2,TRINITY_DN29556_c0_g1,TRINITY_DN29804_c0_g1,TRINITY_DN29876_c1_g1,TRINITY_DN30005_c0_g1,TRINITY_DN30241_c0_g1,TRINITY_DN31432_c0_g1,TRINITY_DN31698_c0_g1,TRINITY_DN32802_c0_g1,TRINITY_DN33284_c0_g1,TRINITY_DN34485_c0_g3,TRINITY_DN34603_c1_g4,TRI…	BP	0.00907	0.0217203	34	284
GO:0007154	cell communication	TRINITY_DN25596_c0_g1,TRINITY_DN26406_c0_g1,TRINITY_DN27445_c0_g1,TRINITY_DN27896_c0_g1,TRINITY_DN28245_c0_g2,TRINITY_DN28626_c0_g1,TRINITY_DN29170_c0_g1,TRINITY_DN29211_c0_g1,TRINITY_DN29236_c0_g2,TRINITY_DN29242_c0_g1,TRINITY_DN29804_c0_g1,TRINITY_DN30075_c0_g2,TRINITY_DN30241_c0_g1,TRINITY_DN31961_c0_g1,TRINITY_DN32423_c0_g2,TRINITY_DN33080_c0_g2,TRINITY_DN33284_c0_g1,TRINITY_DN34389_c0_g1,TRI…	BP	0.00955	0.0222833	34	285
GO:0009521	photosystem	TRINITY_DN10956_c0_g1,TRINITY_DN17473_c0_g1,TRINITY_DN21628_c0_g1,TRINITY_DN22771_c0_g1,TRINITY_DN22908_c0_g1,TRINITY_DN25121_c0_g1,TRINITY_DN25369_c0_g1,TRINITY_DN26481_c0_g1,TRINITY_DN26481_c0_g2,TRINITY_DN26599_c0_g1,TRINITY_DN27124_c0_g1,TRINITY_DN27137_c0_g1,TRINITY_DN27216_c0_g1,TRINITY_DN27797_c0_g1,TRINITY_DN27799_c0_g1,TRINITY_DN28396_c0_g1,TRINITY_DN28654_c0_g3,TRINITY_DN28867_c0_g1,TRI…	CC	1.2e-29	5.4e-28	33	40
GO:0007165	signal transduction	TRINITY_DN25596_c0_g1,TRINITY_DN26406_c0_g1,TRINITY_DN27445_c0_g1,TRINITY_DN27896_c0_g1,TRINITY_DN28245_c0_g2,TRINITY_DN29170_c0_g1,TRINITY_DN29211_c0_g1,TRINITY_DN29236_c0_g2,TRINITY_DN29242_c0_g1,TRINITY_DN29804_c0_g1,TRINITY_DN30075_c0_g2,TRINITY_DN30241_c0_g1,TRINITY_DN31961_c0_g1,TRINITY_DN32423_c0_g2,TRINITY_DN33080_c0_g2,TRINITY_DN33284_c0_g1,TRINITY_DN34389_c0_g1,TRINITY_DN34821_c0_g1,TRI…	BP	0.00533	0.0164417	32	254
GO:0023052	signaling	TRINITY_DN25596_c0_g1,TRINITY_DN26406_c0_g1,TRINITY_DN27445_c0_g1,TRINITY_DN27896_c0_g1,TRINITY_DN28245_c0_g2,TRINITY_DN29170_c0_g1,TRINITY_DN29211_c0_g1,TRINITY_DN29236_c0_g2,TRINITY_DN29242_c0_g1,TRINITY_DN29804_c0_g1,TRINITY_DN30075_c0_g2,TRINITY_DN30241_c0_g1,TRINITY_DN31961_c0_g1,TRINITY_DN32423_c0_g2,TRINITY_DN33080_c0_g2,TRINITY_DN33284_c0_g1,TRINITY_DN34389_c0_g1,TRINITY_DN34821_c0_g1,TRI…	BP	0.00796	0.0226363	32	261
GO:0048037	cofactor binding	TRINITY_DN10956_c0_g1,TRINITY_DN21628_c0_g1,TRINITY_DN22771_c0_g1,TRINITY_DN25121_c0_g1,TRINITY_DN25232_c0_g1,TRINITY_DN25384_c0_g1,TRINITY_DN26481_c0_g1,TRINITY_DN26481_c0_g2,TRINITY_DN26599_c0_g1,TRINITY_DN28800_c0_g1,TRINITY_DN29122_c0_g2,TRINITY_DN32633_c0_g1,TRINITY_DN33429_c0_g1,TRINITY_DN34090_c0_g1,TRINITY_DN34090_c0_g2,TRINITY_DN35138_c0_g3,TRINITY_DN35323_c0_g3,TRINITY_DN35787_c0_g3,TRI…	MF	0.00078	0.00351	32	209
GO:0044419	interspecies interaction between organisms	TRINITY_DN25596_c0_g1,TRINITY_DN29624_c0_g1,TRINITY_DN30610_c0_g1,TRINITY_DN31158_c0_g1,TRINITY_DN31702_c0_g1,TRINITY_DN31789_c0_g1,TRINITY_DN32299_c0_g1,TRINITY_DN33481_c0_g1,TRINITY_DN33980_c0_g1,TRINITY_DN34665_c0_g1,TRINITY_DN35282_c0_g1,TRINITY_DN35866_c0_g1,TRINITY_DN36285_c0_g2,TRINITY_DN36442_c0_g6,TRINITY_DN36714_c1_g1,TRINITY_DN36817_c1_g1,TRINITY_DN37028_c0_g1,TRINITY_DN37234_c2_g2,TRI…	BP	0.03814	0.0423261	27	240
GO:0048731	system development	TRINITY_DN17230_c0_g1,TRINITY_DN22547_c0_g1,TRINITY_DN27263_c0_g1,TRINITY_DN27542_c0_g1,TRINITY_DN29073_c0_g1,TRINITY_DN29111_c0_g1,TRINITY_DN29211_c0_g1,TRINITY_DN29248_c0_g1,TRINITY_DN29876_c1_g1,TRINITY_DN30005_c0_g1,TRINITY_DN30241_c0_g1,TRINITY_DN30617_c0_g1,TRINITY_DN31206_c0_g2,TRINITY_DN31698_c0_g1,TRINITY_DN33284_c0_g1,TRINITY_DN34291_c0_g3,TRINITY_DN34603_c1_g4,TRINITY_DN35189_c0_g1,TRI…	BP	0.0029	0.0107714	26	186
GO:0055086	nucleobase-containing small molecule metabolic process	TRINITY_DN25215_c1_g1,TRINITY_DN25450_c2_g1,TRINITY_DN25628_c0_g1,TRINITY_DN26929_c0_g1,TRINITY_DN28645_c0_g1,TRINITY_DN28667_c0_g1,TRINITY_DN29111_c0_g1,TRINITY_DN29211_c0_g1,TRINITY_DN29852_c0_g1,TRINITY_DN29894_c0_g1,TRINITY_DN30628_c0_g1,TRINITY_DN30948_c1_g1,TRINITY_DN31474_c0_g1,TRINITY_DN31482_c0_g1,TRINITY_DN33845_c1_g1,TRINITY_DN34821_c0_g1,TRINITY_DN34928_c0_g1,TRINITY_DN34928_c0_g2,TRI…	BP	0.02743	0.0361758	25	212
GO:0004713	protein tyrosine kinase activity	TRINITY_DN17230_c0_g1,TRINITY_DN23821_c0_g1,TRINITY_DN27888_c0_g1,TRINITY_DN29174_c0_g2,TRINITY_DN29211_c0_g1,TRINITY_DN29804_c0_g1,TRINITY_DN30075_c0_g1,TRINITY_DN30241_c0_g1,TRINITY_DN30372_c0_g1,TRINITY_DN31206_c0_g2,TRINITY_DN32099_c0_g1,TRINITY_DN33566_c0_g1,TRINITY_DN34642_c0_g2,TRINITY_DN34859_c1_g1,TRINITY_DN35518_c1_g1,TRINITY_DN35865_c0_g1,TRINITY_DN36656_c0_g3,TRINITY_DN36932_c0_g1,TRI…	MF	2.4e-05	0.000314182	25	121
GO:0010033	response to organic substance	TRINITY_DN25596_c0_g1,TRINITY_DN26406_c0_g1,TRINITY_DN27445_c0_g1,TRINITY_DN27896_c0_g1,TRINITY_DN28245_c0_g2,TRINITY_DN29170_c0_g1,TRINITY_DN29236_c0_g2,TRINITY_DN29242_c0_g1,TRINITY_DN32522_c0_g1,TRINITY_DN32633_c0_g1,TRINITY_DN33080_c0_g2,TRINITY_DN35865_c0_g1,TRINITY_DN37105_c0_g1,TRINITY_DN37306_c0_g1,TRINITY_DN37385_c1_g2,TRINITY_DN37595_c0_g7,TRINITY_DN38043_c0_g1,TRINITY_DN38592_c0_g1,TRI…	BP	0.00077	0.0056056	24	152
GO:0070887	cellular response to chemical stimulus	TRINITY_DN25596_c0_g1,TRINITY_DN25859_c0_g1,TRINITY_DN26406_c0_g1,TRINITY_DN27445_c0_g1,TRINITY_DN27896_c0_g1,TRINITY_DN28245_c0_g2,TRINITY_DN28626_c0_g1,TRINITY_DN29170_c0_g1,TRINITY_DN29236_c0_g2,TRINITY_DN29242_c0_g1,TRINITY_DN32112_c0_g1,TRINITY_DN32633_c0_g1,TRINITY_DN33080_c0_g2,TRINITY_DN33272_c0_g1,TRINITY_DN35865_c0_g1,TRINITY_DN37105_c0_g1,TRINITY_DN37306_c0_g1,TRINITY_DN37385_c1_g2,TRI…	BP	0.00135	0.00702	23	149
GO:0009607	response to biotic stimulus	TRINITY_DN26024_c0_g1,TRINITY_DN27131_c0_g1,TRINITY_DN27421_c0_g1,TRINITY_DN27506_c0_g1,TRINITY_DN27896_c0_g1,TRINITY_DN27959_c0_g1,TRINITY_DN29624_c0_g1,TRINITY_DN30305_c0_g1,TRINITY_DN31158_c0_g1,TRINITY_DN33052_c1_g1,TRINITY_DN33052_c1_g5,TRINITY_DN34859_c1_g4,TRINITY_DN36945_c0_g1,TRINITY_DN36945_c0_g2,TRINITY_DN36945_c0_g3,TRINITY_DN38369_c0_g1,TRINITY_DN38483_c0_g4,TRINITY_DN38997_c3_g1,TRI…	BP	9.1e-06	0.000207025	22	101
GO:0009523	photosystem II	TRINITY_DN10956_c0_g1,TRINITY_DN17473_c0_g1,TRINITY_DN22771_c0_g1,TRINITY_DN25121_c0_g1,TRINITY_DN25369_c0_g1,TRINITY_DN26481_c0_g1,TRINITY_DN26481_c0_g2,TRINITY_DN26599_c0_g1,TRINITY_DN27137_c0_g1,TRINITY_DN27216_c0_g1,TRINITY_DN28867_c0_g1,TRINITY_DN31165_c0_g2,TRINITY_DN32040_c0_g1,TRINITY_DN32778_c0_g1,TRINITY_DN34090_c0_g1,TRINITY_DN34090_c0_g2,TRINITY_DN3819_c0_g1,TRINITY_DN44416_c0_g1,TRIN…	CC	2.4e-21	5.4e-20	22	25
GO:0046906	tetrapyrrole binding	TRINITY_DN10956_c0_g1,TRINITY_DN21628_c0_g1,TRINITY_DN22771_c0_g1,TRINITY_DN25121_c0_g1,TRINITY_DN26481_c0_g1,TRINITY_DN26481_c0_g2,TRINITY_DN26599_c0_g1,TRINITY_DN29122_c0_g2,TRINITY_DN34090_c0_g1,TRINITY_DN34090_c0_g2,TRINITY_DN35138_c0_g3,TRINITY_DN35323_c0_g3,TRINITY_DN35787_c0_g3,TRINITY_DN35865_c0_g1,TRINITY_DN3616_c0_g1,TRINITY_DN3819_c0_g1,TRINITY_DN44416_c0_g1,TRINITY_DN52775_c0_g1,TRINI…	MF	2.9e-09	1.044e-07	20	52
GO:0004871	signal transducer activity	TRINITY_DN17230_c0_g1,TRINITY_DN26024_c0_g1,TRINITY_DN27959_c0_g1,TRINITY_DN29211_c0_g1,TRINITY_DN29236_c0_g2,TRINITY_DN29804_c0_g1,TRINITY_DN30075_c0_g2,TRINITY_DN31206_c0_g2,TRINITY_DN31865_c0_g1,TRINITY_DN32802_c0_g1,TRINITY_DN33284_c0_g1,TRINITY_DN34389_c0_g1,TRINITY_DN35462_c0_g1,TRINITY_DN35902_c0_g2,TRINITY_DN36656_c0_g3,TRINITY_DN39171_c0_g1,TRINITY_DN39794_c2_g1,TRINITY_DN39794_c4_g1,TRI…	MF	0.00223	0.00617538	19	110
GO:0009522	photosystem I	TRINITY_DN21628_c0_g1,TRINITY_DN22908_c0_g1,TRINITY_DN25121_c0_g1,TRINITY_DN26481_c0_g1,TRINITY_DN26481_c0_g2,TRINITY_DN26599_c0_g1,TRINITY_DN27124_c0_g1,TRINITY_DN27797_c0_g1,TRINITY_DN27799_c0_g1,TRINITY_DN28396_c0_g1,TRINITY_DN28654_c0_g3,TRINITY_DN29122_c0_g2,TRINITY_DN34090_c0_g1,TRINITY_DN34090_c0_g2,TRINITY_DN3616_c0_g1,TRINITY_DN3819_c0_g1,TRINITY_DN61193_c0_g1,TRINITY_DN6507_c0_g1,TRINIT…	CC	1.6e-17	1.8e-16	19	23
GO:0005618	cell wall	TRINITY_DN23336_c0_g1,TRINITY_DN23397_c0_g1,TRINITY_DN27445_c0_g1,TRINITY_DN28548_c0_g1,TRINITY_DN30617_c0_g1,TRINITY_DN30678_c0_g1,TRINITY_DN30999_c0_g1,TRINITY_DN31560_c1_g1,TRINITY_DN33008_c0_g1,TRINITY_DN34291_c0_g3,TRINITY_DN34412_c0_g1,TRINITY_DN35128_c1_g1,TRINITY_DN35499_c0_g1,TRINITY_DN35588_c0_g1,TRINITY_DN37002_c1_g1,TRINITY_DN37002_c1_g2,TRINITY_DN37002_c1_g5,TRINITY_DN37182_c0_g2,TRI…	CC	7.8e-07	3.51e-06	19	65
GO:0030312	external encapsulating structure	TRINITY_DN23336_c0_g1,TRINITY_DN23397_c0_g1,TRINITY_DN27445_c0_g1,TRINITY_DN28548_c0_g1,TRINITY_DN30617_c0_g1,TRINITY_DN30678_c0_g1,TRINITY_DN30999_c0_g1,TRINITY_DN31560_c1_g1,TRINITY_DN33008_c0_g1,TRINITY_DN34291_c0_g3,TRINITY_DN34412_c0_g1,TRINITY_DN35128_c1_g1,TRINITY_DN35499_c0_g1,TRINITY_DN35588_c0_g1,TRINITY_DN37002_c1_g1,TRINITY_DN37002_c1_g2,TRINITY_DN37002_c1_g5,TRINITY_DN37182_c0_g2,TRI…	CC	5.5e-05	0.000165	19	85
GO:0018298	protein-chromophore linkage	TRINITY_DN10956_c0_g1,TRINITY_DN21628_c0_g1,TRINITY_DN22771_c0_g1,TRINITY_DN25121_c0_g1,TRINITY_DN26481_c0_g1,TRINITY_DN26481_c0_g2,TRINITY_DN26599_c0_g1,TRINITY_DN29122_c0_g2,TRINITY_DN31865_c0_g1,TRINITY_DN34090_c0_g1,TRINITY_DN34090_c0_g2,TRINITY_DN3616_c0_g1,TRINITY_DN3819_c0_g1,TRINITY_DN44416_c0_g1,TRINITY_DN52775_c0_g1,TRINITY_DN61193_c0_g1,TRINITY_DN8318_c0_g1	BP	6.5e-12	1.183e-09	17	30
GO:0009628	response to abiotic stimulus	TRINITY_DN21628_c0_g1,TRINITY_DN22150_c0_g1,TRINITY_DN23954_c0_g1,TRINITY_DN25859_c0_g1,TRINITY_DN27263_c0_g1,TRINITY_DN28626_c0_g1,TRINITY_DN29236_c0_g2,TRINITY_DN30005_c0_g1,TRINITY_DN30241_c0_g1,TRINITY_DN30305_c0_g1,TRINITY_DN33272_c0_g1,TRINITY_DN34291_c0_g3,TRINITY_DN35010_c0_g1,TRINITY_DN3616_c0_g1,TRINITY_DN36656_c0_g3,TRINITY_DN38043_c0_g1,TRINITY_DN51465_c0_g1	BP	0.00156	0.00728	17	98
GO:0071310	cellular response to organic substance	TRINITY_DN25596_c0_g1,TRINITY_DN26406_c0_g1,TRINITY_DN27445_c0_g1,TRINITY_DN27896_c0_g1,TRINITY_DN28245_c0_g2,TRINITY_DN29170_c0_g1,TRINITY_DN29236_c0_g2,TRINITY_DN29242_c0_g1,TRINITY_DN33080_c0_g2,TRINITY_DN35865_c0_g1,TRINITY_DN37105_c0_g1,TRINITY_DN37306_c0_g1,TRINITY_DN37385_c1_g2,TRINITY_DN37595_c0_g7,TRINITY_DN39794_c2_g1,TRINITY_DN52379_c0_g1,TRINITY_DN64070_c0_g1	BP	0.00271	0.010494	17	103
GO:0019693	ribose phosphate metabolic process	TRINITY_DN25215_c1_g1,TRINITY_DN25450_c2_g1,TRINITY_DN25628_c0_g1,TRINITY_DN28645_c0_g1,TRINITY_DN28667_c0_g1,TRINITY_DN29111_c0_g1,TRINITY_DN29211_c0_g1,TRINITY_DN29852_c0_g1,TRINITY_DN29894_c0_g1,TRINITY_DN31474_c0_g1,TRINITY_DN31482_c0_g1,TRINITY_DN34821_c0_g1,TRINITY_DN34928_c0_g1,TRINITY_DN34928_c0_g2,TRINITY_DN34997_c0_g2,TRINITY_DN36830_c0_g2,TRINITY_DN3869_c0_g1	BP	0.01871	0.0288578	17	125
GO:0008289	lipid binding	TRINITY_DN19682_c0_g1,TRINITY_DN25412_c0_g1,TRINITY_DN27896_c0_g1,TRINITY_DN27914_c0_g1,TRINITY_DN30353_c0_g1,TRINITY_DN30399_c0_g1,TRINITY_DN31677_c0_g1,TRINITY_DN31819_c0_g2,TRINITY_DN32802_c0_g1,TRINITY_DN33478_c0_g1,TRINITY_DN34821_c0_g1,TRINITY_DN34905_c0_g1,TRINITY_DN36656_c0_g3,TRINITY_DN36968_c0_g1,TRINITY_DN37466_c0_g4,TRINITY_DN43290_c0_g1,TRINITY_DN4600_c0_g1	MF	0.0001	0.0008	17	73
GO:0009719	response to endogenous stimulus	TRINITY_DN25596_c0_g1,TRINITY_DN26406_c0_g1,TRINITY_DN27445_c0_g1,TRINITY_DN27896_c0_g1,TRINITY_DN28245_c0_g2,TRINITY_DN29170_c0_g1,TRINITY_DN29236_c0_g2,TRINITY_DN29242_c0_g1,TRINITY_DN32522_c0_g1,TRINITY_DN35865_c0_g1,TRINITY_DN37105_c0_g1,TRINITY_DN37385_c1_g2,TRINITY_DN38043_c0_g1,TRINITY_DN39794_c2_g1,TRINITY_DN52379_c0_g1,TRINITY_DN64070_c0_g1	BP	0.00032	0.00323556	16	78
GO:0065009	regulation of molecular function	TRINITY_DN10162_c0_g1,TRINITY_DN29211_c0_g1,TRINITY_DN30075_c0_g2,TRINITY_DN30241_c0_g1,TRINITY_DN31325_c0_g1,TRINITY_DN31698_c0_g1,TRINITY_DN34412_c0_g1,TRINITY_DN35189_c0_g1,TRINITY_DN35462_c0_g1,TRINITY_DN35865_c0_g1,TRINITY_DN36656_c0_g3,TRINITY_DN37306_c0_g1,TRINITY_DN39594_c0_g1,TRINITY_DN39794_c2_g1,TRINITY_DN39794_c4_g1,TRINITY_DN40267_c2_g3	BP	0.02805	0.0359514	16	121
GO:0016168	chlorophyll binding	TRINITY_DN10956_c0_g1,TRINITY_DN21628_c0_g1,TRINITY_DN22771_c0_g1,TRINITY_DN25121_c0_g1,TRINITY_DN26481_c0_g1,TRINITY_DN26481_c0_g2,TRINITY_DN26599_c0_g1,TRINITY_DN29122_c0_g2,TRINITY_DN34090_c0_g1,TRINITY_DN34090_c0_g2,TRINITY_DN3616_c0_g1,TRINITY_DN3819_c0_g1,TRINITY_DN44416_c0_g1,TRINITY_DN52775_c0_g1,TRINITY_DN61193_c0_g1,TRINITY_DN8318_c0_g1	MF	5.1e-15	3.672e-13	16	19
GO:0004715	non-membrane spanning protein tyrosine kinase activity	TRINITY_DN23821_c0_g1,TRINITY_DN27888_c0_g1,TRINITY_DN30241_c0_g1,TRINITY_DN30372_c0_g1,TRINITY_DN33566_c0_g1,TRINITY_DN34642_c0_g2,TRINITY_DN34859_c1_g1,TRINITY_DN35518_c1_g1,TRINITY_DN35865_c0_g1,TRINITY_DN36656_c0_g3,TRINITY_DN36932_c0_g1,TRINITY_DN38200_c0_g1,TRINITY_DN38480_c1_g8,TRINITY_DN38887_c0_g1,TRINITY_DN39794_c4_g1,TRINITY_DN39794_c4_g3	MF	0.00014	0.001008	16	68
GO:0016209	antioxidant activity	TRINITY_DN23098_c0_g1,TRINITY_DN25772_c0_g1,TRINITY_DN26596_c0_g1,TRINITY_DN26996_c0_g1,TRINITY_DN27835_c0_g1,TRINITY_DN27835_c1_g1,TRINITY_DN30796_c0_g1,TRINITY_DN32267_c0_g1,TRINITY_DN32706_c0_g1,TRINITY_DN35138_c0_g3,TRINITY_DN35323_c0_g3,TRINITY_DN35787_c0_g3,TRINITY_DN35827_c2_g1,TRINITY_DN38650_c1_g2,TRINITY_DN39479_c0_g1,TRINITY_DN39658_c1_g1	MF	0.00403	0.00936	16	91
GO:0009725	response to hormone	TRINITY_DN25596_c0_g1,TRINITY_DN26406_c0_g1,TRINITY_DN27445_c0_g1,TRINITY_DN27896_c0_g1,TRINITY_DN28245_c0_g2,TRINITY_DN29170_c0_g1,TRINITY_DN29236_c0_g2,TRINITY_DN29242_c0_g1,TRINITY_DN32522_c0_g1,TRINITY_DN35865_c0_g1,TRINITY_DN37105_c0_g1,TRINITY_DN37385_c1_g2,TRINITY_DN38043_c0_g1,TRINITY_DN52379_c0_g1,TRINITY_DN64070_c0_g1	BP	1.5e-05	0.000303333	15	55
GO:0009259	ribonucleotide metabolic process	TRINITY_DN25215_c1_g1,TRINITY_DN25628_c0_g1,TRINITY_DN28645_c0_g1,TRINITY_DN28667_c0_g1,TRINITY_DN29111_c0_g1,TRINITY_DN29211_c0_g1,TRINITY_DN29852_c0_g1,TRINITY_DN29894_c0_g1,TRINITY_DN31474_c0_g1,TRINITY_DN31482_c0_g1,TRINITY_DN34821_c0_g1,TRINITY_DN34928_c0_g1,TRINITY_DN34928_c0_g2,TRINITY_DN36830_c0_g2,TRINITY_DN3869_c0_g1	BP	0.02208	0.0318933	15	108
GO:0071495	cellular response to endogenous stimulus	TRINITY_DN25596_c0_g1,TRINITY_DN26406_c0_g1,TRINITY_DN27445_c0_g1,TRINITY_DN27896_c0_g1,TRINITY_DN28245_c0_g2,TRINITY_DN29170_c0_g1,TRINITY_DN29236_c0_g2,TRINITY_DN29242_c0_g1,TRINITY_DN35865_c0_g1,TRINITY_DN37105_c0_g1,TRINITY_DN37385_c1_g2,TRINITY_DN39794_c2_g1,TRINITY_DN52379_c0_g1,TRINITY_DN64070_c0_g1	BP	0.00052	0.00430182	14	66
GO:0098542	defense response to other organism	TRINITY_DN26024_c0_g1,TRINITY_DN27896_c0_g1,TRINITY_DN27959_c0_g1,TRINITY_DN29624_c0_g1,TRINITY_DN30305_c0_g1,TRINITY_DN31158_c0_g1,TRINITY_DN33052_c1_g1,TRINITY_DN33052_c1_g5,TRINITY_DN34859_c1_g4,TRINITY_DN38369_c0_g1,TRINITY_DN38483_c0_g4,TRINITY_DN38997_c3_g1,TRINITY_DN39570_c1_g4,TRINITY_DN39794_c2_g1	BP	0.00112	0.006272	14	71
GO:1901700	response to oxygen-containing compound	TRINITY_DN22150_c0_g1,TRINITY_DN26406_c0_g1,TRINITY_DN27263_c0_g1,TRINITY_DN27896_c0_g1,TRINITY_DN28245_c0_g2,TRINITY_DN28626_c0_g1,TRINITY_DN29236_c0_g2,TRINITY_DN32522_c0_g1,TRINITY_DN32633_c0_g1,TRINITY_DN35865_c0_g1,TRINITY_DN37105_c0_g1,TRINITY_DN38043_c0_g1,TRINITY_DN39794_c2_g1,TRINITY_DN51465_c0_g1	BP	0.00194	0.00861171	14	75
GO:0043207	response to external biotic stimulus	TRINITY_DN26024_c0_g1,TRINITY_DN27896_c0_g1,TRINITY_DN27959_c0_g1,TRINITY_DN29624_c0_g1,TRINITY_DN30305_c0_g1,TRINITY_DN31158_c0_g1,TRINITY_DN33052_c1_g1,TRINITY_DN33052_c1_g5,TRINITY_DN34859_c1_g4,TRINITY_DN38369_c0_g1,TRINITY_DN38483_c0_g4,TRINITY_DN38997_c3_g1,TRINITY_DN39570_c1_g4,TRINITY_DN39794_c2_g1	BP	0.00862	0.0213448	14	88
GO:0051707	response to other organism	TRINITY_DN26024_c0_g1,TRINITY_DN27896_c0_g1,TRINITY_DN27959_c0_g1,TRINITY_DN29624_c0_g1,TRINITY_DN30305_c0_g1,TRINITY_DN31158_c0_g1,TRINITY_DN33052_c1_g1,TRINITY_DN33052_c1_g5,TRINITY_DN34859_c1_g4,TRINITY_DN38369_c0_g1,TRINITY_DN38483_c0_g4,TRINITY_DN38997_c3_g1,TRINITY_DN39570_c1_g4,TRINITY_DN39794_c2_g1	BP	0.00862	0.0213448	14	88
GO:0009260	ribonucleotide biosynthetic process	TRINITY_DN25215_c1_g1,TRINITY_DN25628_c0_g1,TRINITY_DN28645_c0_g1,TRINITY_DN28667_c0_g1,TRINITY_DN29111_c0_g1,TRINITY_DN29211_c0_g1,TRINITY_DN29852_c0_g1,TRINITY_DN29894_c0_g1,TRINITY_DN31474_c0_g1,TRINITY_DN34821_c0_g1,TRINITY_DN34928_c0_g1,TRINITY_DN34928_c0_g2,TRINITY_DN36830_c0_g2,TRINITY_DN3869_c0_g1	BP	0.01797	0.0279533	14	96
GO:0046390	ribose phosphate biosynthetic process	TRINITY_DN25215_c1_g1,TRINITY_DN25628_c0_g1,TRINITY_DN28645_c0_g1,TRINITY_DN28667_c0_g1,TRINITY_DN29111_c0_g1,TRINITY_DN29211_c0_g1,TRINITY_DN29852_c0_g1,TRINITY_DN29894_c0_g1,TRINITY_DN31474_c0_g1,TRINITY_DN34821_c0_g1,TRINITY_DN34928_c0_g1,TRINITY_DN34928_c0_g2,TRINITY_DN36830_c0_g2,TRINITY_DN3869_c0_g1	BP	0.02298	0.0326747	14	99
GO:0008234	cysteine-type peptidase activity	TRINITY_DN23802_c0_g1,TRINITY_DN28308_c0_g1,TRINITY_DN28917_c0_g2,TRINITY_DN31537_c0_g1,TRINITY_DN32975_c0_g19,TRINITY_DN33013_c0_g1,TRINITY_DN33080_c0_g2,TRINITY_DN36867_c0_g1,TRINITY_DN37105_c0_g1,TRINITY_DN38767_c0_g2,TRINITY_DN39115_c0_g1,TRINITY_DN39653_c0_g1,TRINITY_DN6570_c0_g1,TRINITY_DN76969_c1_g1	MF	0.01798	0.0258912	14	89
GO:0032870	cellular response to hormone stimulus	TRINITY_DN25596_c0_g1,TRINITY_DN26406_c0_g1,TRINITY_DN27445_c0_g1,TRINITY_DN27896_c0_g1,TRINITY_DN28245_c0_g2,TRINITY_DN29170_c0_g1,TRINITY_DN29236_c0_g2,TRINITY_DN29242_c0_g1,TRINITY_DN35865_c0_g1,TRINITY_DN37105_c0_g1,TRINITY_DN37385_c1_g2,TRINITY_DN52379_c0_g1,TRINITY_DN64070_c0_g1	BP	1.6e-05	0.0002912	13	43
GO:0016051	carbohydrate biosynthetic process	TRINITY_DN25740_c1_g1,TRINITY_DN25859_c0_g1,TRINITY_DN27495_c0_g1,TRINITY_DN28092_c0_g2,TRINITY_DN28197_c0_g1,TRINITY_DN28667_c0_g1,TRINITY_DN29111_c0_g1,TRINITY_DN30241_c0_g1,TRINITY_DN32846_c0_g1,TRINITY_DN33653_c0_g1,TRINITY_DN35781_c0_g1,TRINITY_DN39444_c0_g1,TRINITY_DN77190_c0_g1	BP	0.00255	0.0100891	13	69
GO:0072522	purine-containing compound biosynthetic process	TRINITY_DN25215_c1_g1,TRINITY_DN25628_c0_g1,TRINITY_DN26929_c0_g1,TRINITY_DN28645_c0_g1,TRINITY_DN28667_c0_g1,TRINITY_DN29111_c0_g1,TRINITY_DN29211_c0_g1,TRINITY_DN29852_c0_g1,TRINITY_DN29894_c0_g1,TRINITY_DN30948_c1_g1,TRINITY_DN34821_c0_g1,TRINITY_DN36830_c0_g2,TRINITY_DN3869_c0_g1	BP	0.02006	0.0301729	13	88
GO:0050790	regulation of catalytic activity	TRINITY_DN10162_c0_g1,TRINITY_DN29211_c0_g1,TRINITY_DN30075_c0_g2,TRINITY_DN31325_c0_g1,TRINITY_DN31698_c0_g1,TRINITY_DN34412_c0_g1,TRINITY_DN35189_c0_g1,TRINITY_DN35462_c0_g1,TRINITY_DN35865_c0_g1,TRINITY_DN36656_c0_g3,TRINITY_DN39794_c2_g1,TRINITY_DN39794_c4_g1,TRINITY_DN40267_c2_g3	BP	0.03802	0.0424518	13	96
GO:0004601	peroxidase activity	TRINITY_DN25772_c0_g1,TRINITY_DN26596_c0_g1,TRINITY_DN27835_c0_g1,TRINITY_DN27835_c1_g1,TRINITY_DN30796_c0_g1,TRINITY_DN32267_c0_g1,TRINITY_DN32706_c0_g1,TRINITY_DN35138_c0_g3,TRINITY_DN35323_c0_g3,TRINITY_DN35787_c0_g3,TRINITY_DN35827_c2_g1,TRINITY_DN38650_c1_g2,TRINITY_DN39658_c1_g1	MF	0.00915	0.0178054	13	74
GO:0016684	oxidoreductase activity, acting on peroxide as acceptor	TRINITY_DN25772_c0_g1,TRINITY_DN26596_c0_g1,TRINITY_DN27835_c0_g1,TRINITY_DN27835_c1_g1,TRINITY_DN30796_c0_g1,TRINITY_DN32267_c0_g1,TRINITY_DN32706_c0_g1,TRINITY_DN35138_c0_g3,TRINITY_DN35323_c0_g3,TRINITY_DN35787_c0_g3,TRINITY_DN35827_c2_g1,TRINITY_DN38650_c1_g2,TRINITY_DN39658_c1_g1	MF	0.01023	0.0191314	13	75
GO:0030246	carbohydrate binding	TRINITY_DN26024_c0_g1,TRINITY_DN27888_c0_g1,TRINITY_DN27959_c0_g1,TRINITY_DN28249_c0_g2,TRINITY_DN28402_c0_g1,TRINITY_DN28626_c0_g1,TRINITY_DN29804_c0_g1,TRINITY_DN33052_c1_g1,TRINITY_DN33052_c1_g5,TRINITY_DN34859_c1_g4,TRINITY_DN38483_c0_g4,TRINITY_DN40227_c0_g3,TRINITY_DN52291_c0_g1	MF	0.01023	0.0191314	13	75
GO:0009570	chloroplast stroma	TRINITY_DN22150_c0_g1,TRINITY_DN23954_c0_g1,TRINITY_DN24340_c0_g1,TRINITY_DN27495_c0_g1,TRINITY_DN28216_c0_g1,TRINITY_DN28626_c0_g1,TRINITY_DN28667_c0_g1,TRINITY_DN29171_c0_g1,TRINITY_DN29380_c0_g1,TRINITY_DN29733_c0_g1,TRINITY_DN33044_c0_g1,TRINITY_DN33429_c0_g1,TRINITY_DN45036_c0_g1	CC	9.2e-10	8.28e-09	13	21
GO:0009532	plastid stroma	TRINITY_DN22150_c0_g1,TRINITY_DN23954_c0_g1,TRINITY_DN24340_c0_g1,TRINITY_DN27495_c0_g1,TRINITY_DN28216_c0_g1,TRINITY_DN28626_c0_g1,TRINITY_DN28667_c0_g1,TRINITY_DN29171_c0_g1,TRINITY_DN29380_c0_g1,TRINITY_DN29733_c0_g1,TRINITY_DN33044_c0_g1,TRINITY_DN33429_c0_g1,TRINITY_DN45036_c0_g1	CC	2.1e-09	1.575e-08	13	22
GO:0009156	ribonucleoside monophosphate biosynthetic process	TRINITY_DN25215_c1_g1,TRINITY_DN25628_c0_g1,TRINITY_DN28645_c0_g1,TRINITY_DN28667_c0_g1,TRINITY_DN29111_c0_g1,TRINITY_DN29852_c0_g1,TRINITY_DN29894_c0_g1,TRINITY_DN31474_c0_g1,TRINITY_DN34821_c0_g1,TRINITY_DN34928_c0_g1,TRINITY_DN34928_c0_g2,TRINITY_DN3869_c0_g1	BP	0.02441	0.0339131	12	81
GO:0009124	nucleoside monophosphate biosynthetic process	TRINITY_DN25215_c1_g1,TRINITY_DN25628_c0_g1,TRINITY_DN28645_c0_g1,TRINITY_DN28667_c0_g1,TRINITY_DN29111_c0_g1,TRINITY_DN29852_c0_g1,TRINITY_DN29894_c0_g1,TRINITY_DN31474_c0_g1,TRINITY_DN34821_c0_g1,TRINITY_DN34928_c0_g1,TRINITY_DN34928_c0_g2,TRINITY_DN3869_c0_g1	BP	0.02663	0.0356372	12	82
GO:0009161	ribonucleoside monophosphate metabolic process	TRINITY_DN25215_c1_g1,TRINITY_DN25628_c0_g1,TRINITY_DN28645_c0_g1,TRINITY_DN28667_c0_g1,TRINITY_DN29111_c0_g1,TRINITY_DN29852_c0_g1,TRINITY_DN29894_c0_g1,TRINITY_DN31474_c0_g1,TRINITY_DN34821_c0_g1,TRINITY_DN34928_c0_g1,TRINITY_DN34928_c0_g2,TRINITY_DN3869_c0_g1	BP	0.04309	0.0461316	12	88
GO:0009123	nucleoside monophosphate metabolic process	TRINITY_DN25215_c1_g1,TRINITY_DN25628_c0_g1,TRINITY_DN28645_c0_g1,TRINITY_DN28667_c0_g1,TRINITY_DN29111_c0_g1,TRINITY_DN29852_c0_g1,TRINITY_DN29894_c0_g1,TRINITY_DN31474_c0_g1,TRINITY_DN34821_c0_g1,TRINITY_DN34928_c0_g1,TRINITY_DN34928_c0_g2,TRINITY_DN3869_c0_g1	BP	0.0464	0.0489554	12	89
GO:0009150	purine ribonucleotide metabolic process	TRINITY_DN25215_c1_g1,TRINITY_DN25628_c0_g1,TRINITY_DN28645_c0_g1,TRINITY_DN28667_c0_g1,TRINITY_DN29111_c0_g1,TRINITY_DN29211_c0_g1,TRINITY_DN29852_c0_g1,TRINITY_DN29894_c0_g1,TRINITY_DN31482_c0_g1,TRINITY_DN34821_c0_g1,TRINITY_DN36830_c0_g2,TRINITY_DN3869_c0_g1	BP	0.0464	0.0489554	12	89
GO:0009526	plastid envelope	TRINITY_DN27014_c0_g1,TRINITY_DN27124_c0_g1,TRINITY_DN27649_c0_g1,TRINITY_DN28626_c0_g1,TRINITY_DN28957_c0_g1,TRINITY_DN28998_c0_g1,TRINITY_DN35979_c0_g1,TRINITY_DN37243_c1_g1,TRINITY_DN39570_c1_g4,TRINITY_DN45036_c0_g1,TRINITY_DN51465_c0_g1,TRINITY_DN8763_c0_g1	CC	5.9e-08	3.79286e-07	12	23
GO:0009266	response to temperature stimulus	TRINITY_DN21628_c0_g1,TRINITY_DN23954_c0_g1,TRINITY_DN25859_c0_g1,TRINITY_DN27263_c0_g1,TRINITY_DN30005_c0_g1,TRINITY_DN30305_c0_g1,TRINITY_DN35010_c0_g1,TRINITY_DN3616_c0_g1,TRINITY_DN36656_c0_g3,TRINITY_DN38043_c0_g1,TRINITY_DN51465_c0_g1	BP	8.7e-05	0.001131	11	37
GO:0009201	ribonucleoside triphosphate biosynthetic process	TRINITY_DN25215_c1_g1,TRINITY_DN25628_c0_g1,TRINITY_DN28645_c0_g1,TRINITY_DN28667_c0_g1,TRINITY_DN29111_c0_g1,TRINITY_DN29852_c0_g1,TRINITY_DN29894_c0_g1,TRINITY_DN34821_c0_g1,TRINITY_DN34928_c0_g1,TRINITY_DN34928_c0_g2,TRINITY_DN3869_c0_g1	BP	0.00086	0.00602	11	47
GO:0009142	nucleoside triphosphate biosynthetic process	TRINITY_DN25215_c1_g1,TRINITY_DN25628_c0_g1,TRINITY_DN28645_c0_g1,TRINITY_DN28667_c0_g1,TRINITY_DN29111_c0_g1,TRINITY_DN29852_c0_g1,TRINITY_DN29894_c0_g1,TRINITY_DN34821_c0_g1,TRINITY_DN34928_c0_g1,TRINITY_DN34928_c0_g2,TRINITY_DN3869_c0_g1	BP	0.00207	0.00897	11	52
GO:0009199	ribonucleoside triphosphate metabolic process	TRINITY_DN25215_c1_g1,TRINITY_DN25628_c0_g1,TRINITY_DN28645_c0_g1,TRINITY_DN28667_c0_g1,TRINITY_DN29111_c0_g1,TRINITY_DN29852_c0_g1,TRINITY_DN29894_c0_g1,TRINITY_DN34821_c0_g1,TRINITY_DN34928_c0_g1,TRINITY_DN34928_c0_g2,TRINITY_DN3869_c0_g1	BP	0.00383	0.0136678	11	56
GO:0009141	nucleoside triphosphate metabolic process	TRINITY_DN25215_c1_g1,TRINITY_DN25628_c0_g1,TRINITY_DN28645_c0_g1,TRINITY_DN28667_c0_g1,TRINITY_DN29111_c0_g1,TRINITY_DN29852_c0_g1,TRINITY_DN29894_c0_g1,TRINITY_DN34821_c0_g1,TRINITY_DN34928_c0_g1,TRINITY_DN34928_c0_g2,TRINITY_DN3869_c0_g1	BP	0.00751	0.0216956	11	61
GO:0044093	positive regulation of molecular function	TRINITY_DN29211_c0_g1,TRINITY_DN30075_c0_g2,TRINITY_DN31325_c0_g1,TRINITY_DN31698_c0_g1,TRINITY_DN35189_c0_g1,TRINITY_DN35462_c0_g1,TRINITY_DN35865_c0_g1,TRINITY_DN36656_c0_g3,TRINITY_DN37306_c0_g1,TRINITY_DN39794_c2_g1,TRINITY_DN40267_c2_g3	BP	0.0325	0.0391722	11	75
GO:0009152	purine ribonucleotide biosynthetic process	TRINITY_DN25215_c1_g1,TRINITY_DN25628_c0_g1,TRINITY_DN28645_c0_g1,TRINITY_DN28667_c0_g1,TRINITY_DN29111_c0_g1,TRINITY_DN29211_c0_g1,TRINITY_DN29852_c0_g1,TRINITY_DN29894_c0_g1,TRINITY_DN34821_c0_g1,TRINITY_DN36830_c0_g2,TRINITY_DN3869_c0_g1	BP	0.03849	0.0424556	11	77
GO:0006164	purine nucleotide biosynthetic process	TRINITY_DN25215_c1_g1,TRINITY_DN25628_c0_g1,TRINITY_DN28645_c0_g1,TRINITY_DN28667_c0_g1,TRINITY_DN29111_c0_g1,TRINITY_DN29211_c0_g1,TRINITY_DN29852_c0_g1,TRINITY_DN29894_c0_g1,TRINITY_DN34821_c0_g1,TRINITY_DN36830_c0_g2,TRINITY_DN3869_c0_g1	BP	0.04887	0.0496891	11	80
GO:0019843	rRNA binding	TRINITY_DN16920_c0_g1,TRINITY_DN22679_c0_g1,TRINITY_DN28626_c0_g1,TRINITY_DN30237_c0_g1,TRINITY_DN30479_c0_g1,TRINITY_DN31921_c0_g1,TRINITY_DN32646_c0_g1,TRINITY_DN33429_c0_g1,TRINITY_DN43078_c0_g1,TRINITY_DN62208_c0_g1,TRINITY_DN67564_c0_g1	MF	0.0254	0.031531	11	67
GO:0009755	hormone-mediated signaling pathway	TRINITY_DN25596_c0_g1,TRINITY_DN26406_c0_g1,TRINITY_DN27445_c0_g1,TRINITY_DN28245_c0_g2,TRINITY_DN29170_c0_g1,TRINITY_DN29236_c0_g2,TRINITY_DN29242_c0_g1,TRINITY_DN37385_c1_g2,TRINITY_DN52379_c0_g1,TRINITY_DN64070_c0_g1	BP	6.2e-05	0.000868	10	30
GO:0003006	developmental process involved in reproduction	TRINITY_DN22547_c0_g1,TRINITY_DN27263_c0_g1,TRINITY_DN27542_c0_g1,TRINITY_DN29073_c0_g1,TRINITY_DN29236_c0_g1,TRINITY_DN29248_c0_g1,TRINITY_DN30617_c0_g1,TRINITY_DN34291_c0_g3,TRINITY_DN34485_c0_g3,TRINITY_DN51465_c0_g1	BP	0.00312	0.0113568	10	47
GO:0046777	protein autophosphorylation	TRINITY_DN22694_c0_g1,TRINITY_DN27888_c0_g1,TRINITY_DN29211_c0_g1,TRINITY_DN30241_c0_g1,TRINITY_DN32802_c0_g1,TRINITY_DN35462_c0_g1,TRINITY_DN35865_c0_g1,TRINITY_DN36932_c0_g1,TRINITY_DN37306_c0_g1,TRINITY_DN39794_c4_g1	BP	0.00877	0.0212819	10	54
GO:0017001	antibiotic catabolic process	TRINITY_DN26596_c0_g1,TRINITY_DN27835_c0_g1,TRINITY_DN27835_c1_g1,TRINITY_DN30796_c0_g1,TRINITY_DN32625_c0_g2,TRINITY_DN32706_c0_g1,TRINITY_DN35138_c0_g3,TRINITY_DN35323_c0_g3,TRINITY_DN37937_c0_g1,TRINITY_DN38650_c1_g2	BP	0.02015	0.0300598	10	61
GO:0034404	nucleobase-containing small molecule biosynthetic process	TRINITY_DN26929_c0_g1,TRINITY_DN28667_c0_g1,TRINITY_DN29111_c0_g1,TRINITY_DN29852_c0_g1,TRINITY_DN29894_c0_g1,TRINITY_DN30948_c1_g1,TRINITY_DN31474_c0_g1,TRINITY_DN31482_c0_g1,TRINITY_DN34928_c0_g1,TRINITY_DN34928_c0_g2	BP	0.02239	0.0320865	10	62
GO:0048584	positive regulation of response to stimulus	TRINITY_DN29211_c0_g1,TRINITY_DN30075_c0_g2,TRINITY_DN33284_c0_g1,TRINITY_DN34821_c0_g1,TRINITY_DN35462_c0_g1,TRINITY_DN35865_c0_g1,TRINITY_DN36656_c0_g3,TRINITY_DN37306_c0_g1,TRINITY_DN39794_c2_g1,TRINITY_DN51465_c0_g1	BP	0.03635	0.0416082	10	67
GO:0009941	chloroplast envelope	TRINITY_DN27014_c0_g1,TRINITY_DN27124_c0_g1,TRINITY_DN27649_c0_g1,TRINITY_DN28957_c0_g1,TRINITY_DN28998_c0_g1,TRINITY_DN37243_c1_g1,TRINITY_DN39570_c1_g4,TRINITY_DN45036_c0_g1,TRINITY_DN51465_c0_g1,TRINITY_DN8763_c0_g1	CC	2.3e-06	9e-06	10	21
GO:0042170	plastid membrane	TRINITY_DN27014_c0_g1,TRINITY_DN27124_c0_g1,TRINITY_DN27649_c0_g1,TRINITY_DN28957_c0_g1,TRINITY_DN28998_c0_g1,TRINITY_DN35979_c0_g1,TRINITY_DN37243_c1_g1,TRINITY_DN39570_c1_g4,TRINITY_DN51465_c0_g1,TRINITY_DN8763_c0_g1	CC	2.3e-06	9e-06	10	21
GO:0001101	response to acid chemical	TRINITY_DN22150_c0_g1,TRINITY_DN26406_c0_g1,TRINITY_DN27263_c0_g1,TRINITY_DN27896_c0_g1,TRINITY_DN28245_c0_g2,TRINITY_DN28626_c0_g1,TRINITY_DN29236_c0_g2,TRINITY_DN38043_c0_g1,TRINITY_DN51465_c0_g1	BP	0.0001	0.00117419	9	26
GO:0043094	cellular metabolic compound salvage	TRINITY_DN25740_c1_g1,TRINITY_DN28197_c0_g1,TRINITY_DN29906_c0_g1,TRINITY_DN31474_c0_g1,TRINITY_DN34928_c0_g1,TRINITY_DN34928_c0_g2,TRINITY_DN36188_c0_g3,TRINITY_DN70276_c0_g1,TRINITY_DN77190_c0_g1	BP	0.0002	0.00214118	9	28
GO:0006754	ATP biosynthetic process	TRINITY_DN25215_c1_g1,TRINITY_DN25628_c0_g1,TRINITY_DN28645_c0_g1,TRINITY_DN28667_c0_g1,TRINITY_DN29111_c0_g1,TRINITY_DN29852_c0_g1,TRINITY_DN29894_c0_g1,TRINITY_DN34821_c0_g1,TRINITY_DN3869_c0_g1	BP	0.00473	0.0153725	9	42
GO:0009145	purine nucleoside triphosphate biosynthetic process	TRINITY_DN25215_c1_g1,TRINITY_DN25628_c0_g1,TRINITY_DN28645_c0_g1,TRINITY_DN28667_c0_g1,TRINITY_DN29111_c0_g1,TRINITY_DN29852_c0_g1,TRINITY_DN29894_c0_g1,TRINITY_DN34821_c0_g1,TRINITY_DN3869_c0_g1	BP	0.00473	0.0153725	9	42
GO:0009206	purine ribonucleoside triphosphate biosynthetic process	TRINITY_DN25215_c1_g1,TRINITY_DN25628_c0_g1,TRINITY_DN28645_c0_g1,TRINITY_DN28667_c0_g1,TRINITY_DN29111_c0_g1,TRINITY_DN29852_c0_g1,TRINITY_DN29894_c0_g1,TRINITY_DN34821_c0_g1,TRINITY_DN3869_c0_g1	BP	0.00473	0.0153725	9	42
GO:0042743	hydrogen peroxide metabolic process	TRINITY_DN26596_c0_g1,TRINITY_DN27835_c0_g1,TRINITY_DN27835_c1_g1,TRINITY_DN30796_c0_g1,TRINITY_DN32706_c0_g1,TRINITY_DN35138_c0_g3,TRINITY_DN35323_c0_g3,TRINITY_DN35787_c0_g3,TRINITY_DN38650_c1_g2	BP	0.01016	0.0234066	9	47
GO:0046034	ATP metabolic process	TRINITY_DN25215_c1_g1,TRINITY_DN25628_c0_g1,TRINITY_DN28645_c0_g1,TRINITY_DN28667_c0_g1,TRINITY_DN29111_c0_g1,TRINITY_DN29852_c0_g1,TRINITY_DN29894_c0_g1,TRINITY_DN34821_c0_g1,TRINITY_DN3869_c0_g1	BP	0.01331	0.0275275	9	49
GO:0009144	purine nucleoside triphosphate metabolic process	TRINITY_DN25215_c1_g1,TRINITY_DN25628_c0_g1,TRINITY_DN28645_c0_g1,TRINITY_DN28667_c0_g1,TRINITY_DN29111_c0_g1,TRINITY_DN29852_c0_g1,TRINITY_DN29894_c0_g1,TRINITY_DN34821_c0_g1,TRINITY_DN3869_c0_g1	BP	0.01713	0.0337044	9	51
GO:0009205	purine ribonucleoside triphosphate metabolic process	TRINITY_DN25215_c1_g1,TRINITY_DN25628_c0_g1,TRINITY_DN28645_c0_g1,TRINITY_DN28667_c0_g1,TRINITY_DN29111_c0_g1,TRINITY_DN29852_c0_g1,TRINITY_DN29894_c0_g1,TRINITY_DN34821_c0_g1,TRINITY_DN3869_c0_g1	BP	0.01713	0.0337044	9	51
GO:0072593	reactive oxygen species metabolic process	TRINITY_DN26596_c0_g1,TRINITY_DN27835_c0_g1,TRINITY_DN27835_c1_g1,TRINITY_DN30796_c0_g1,TRINITY_DN32706_c0_g1,TRINITY_DN35138_c0_g3,TRINITY_DN35323_c0_g3,TRINITY_DN35787_c0_g3,TRINITY_DN38650_c1_g2	BP	0.01932	0.0294246	9	52
GO:1901701	cellular response to oxygen-containing compound	TRINITY_DN26406_c0_g1,TRINITY_DN27896_c0_g1,TRINITY_DN28245_c0_g2,TRINITY_DN28626_c0_g1,TRINITY_DN29236_c0_g2,TRINITY_DN32633_c0_g1,TRINITY_DN35865_c0_g1,TRINITY_DN37105_c0_g1,TRINITY_DN39794_c2_g1	BP	0.01932	0.0294246	9	52
GO:0044403	symbiont process	TRINITY_DN25596_c0_g1,TRINITY_DN30610_c0_g1,TRINITY_DN35282_c0_g1,TRINITY_DN37028_c0_g1,TRINITY_DN37234_c2_g2,TRINITY_DN37306_c0_g1,TRINITY_DN37595_c0_g13,TRINITY_DN39794_c4_g3,TRINITY_DN72562_c0_g1	BP	0.04873	0.0498251	9	61
GO:0004709	MAP kinase kinase kinase activity	TRINITY_DN26024_c0_g1,TRINITY_DN27959_c0_g1,TRINITY_DN29236_c0_g2,TRINITY_DN30075_c0_g2,TRINITY_DN32802_c0_g1,TRINITY_DN35462_c0_g1,TRINITY_DN36656_c0_g3,TRINITY_DN39171_c0_g1,TRINITY_DN39794_c2_g1	MF	0.00026	0.00156	9	27
GO:0004702	signal transducer, downstream of receptor, with serine/threonine kinase activity	TRINITY_DN26024_c0_g1,TRINITY_DN27959_c0_g1,TRINITY_DN29236_c0_g2,TRINITY_DN30075_c0_g2,TRINITY_DN32802_c0_g1,TRINITY_DN35462_c0_g1,TRINITY_DN36656_c0_g3,TRINITY_DN39171_c0_g1,TRINITY_DN39794_c2_g1	MF	0.00321	0.00783458	9	37
GO:0005057	signal transducer activity, downstream of receptor	TRINITY_DN26024_c0_g1,TRINITY_DN27959_c0_g1,TRINITY_DN29236_c0_g2,TRINITY_DN30075_c0_g2,TRINITY_DN32802_c0_g1,TRINITY_DN35462_c0_g1,TRINITY_DN36656_c0_g3,TRINITY_DN39171_c0_g1,TRINITY_DN39794_c2_g1	MF	0.00321	0.00783458	9	37
GO:0031969	chloroplast membrane	TRINITY_DN27014_c0_g1,TRINITY_DN27124_c0_g1,TRINITY_DN27649_c0_g1,TRINITY_DN28957_c0_g1,TRINITY_DN28998_c0_g1,TRINITY_DN37243_c1_g1,TRINITY_DN39570_c1_g4,TRINITY_DN51465_c0_g1,TRINITY_DN8763_c0_g1	CC	1.3e-05	4.17857e-05	9	20
GO:0009409	response to cold	TRINITY_DN21628_c0_g1,TRINITY_DN25859_c0_g1,TRINITY_DN27263_c0_g1,TRINITY_DN30005_c0_g1,TRINITY_DN3616_c0_g1,TRINITY_DN36656_c0_g3,TRINITY_DN38043_c0_g1,TRINITY_DN51465_c0_g1	BP	1.9e-05	0.000314364	8	17
GO:0048608	reproductive structure development	TRINITY_DN22547_c0_g1,TRINITY_DN27263_c0_g1,TRINITY_DN27542_c0_g1,TRINITY_DN29073_c0_g1,TRINITY_DN29248_c0_g1,TRINITY_DN30617_c0_g1,TRINITY_DN34291_c0_g3,TRINITY_DN51465_c0_g1	BP	0.00063	0.00487915	8	26
GO:0061458	reproductive system development	TRINITY_DN22547_c0_g1,TRINITY_DN27263_c0_g1,TRINITY_DN27542_c0_g1,TRINITY_DN29073_c0_g1,TRINITY_DN29248_c0_g1,TRINITY_DN30617_c0_g1,TRINITY_DN34291_c0_g3,TRINITY_DN51465_c0_g1	BP	0.00063	0.00487915	8	26
GO:0042744	hydrogen peroxide catabolic process	TRINITY_DN26596_c0_g1,TRINITY_DN27835_c0_g1,TRINITY_DN27835_c1_g1,TRINITY_DN30796_c0_g1,TRINITY_DN32706_c0_g1,TRINITY_DN35138_c0_g3,TRINITY_DN35323_c0_g3,TRINITY_DN38650_c1_g2	BP	0.00503	0.0157838	8	35
GO:0051187	cofactor catabolic process	TRINITY_DN26596_c0_g1,TRINITY_DN27835_c0_g1,TRINITY_DN27835_c1_g1,TRINITY_DN30796_c0_g1,TRINITY_DN32706_c0_g1,TRINITY_DN35138_c0_g3,TRINITY_DN35323_c0_g3,TRINITY_DN38650_c1_g2	BP	0.0116	0.0248376	8	40
GO:0010647	positive regulation of cell communication	TRINITY_DN29211_c0_g1,TRINITY_DN30075_c0_g2,TRINITY_DN35462_c0_g1,TRINITY_DN35865_c0_g1,TRINITY_DN35902_c0_g2,TRINITY_DN36656_c0_g3,TRINITY_DN37306_c0_g1,TRINITY_DN39794_c2_g1	BP	0.026	0.0354457	8	46
GO:0023056	positive regulation of signaling	TRINITY_DN29211_c0_g1,TRINITY_DN30075_c0_g2,TRINITY_DN35462_c0_g1,TRINITY_DN35865_c0_g1,TRINITY_DN35902_c0_g2,TRINITY_DN36656_c0_g3,TRINITY_DN37306_c0_g1,TRINITY_DN39794_c2_g1	BP	0.026	0.0354457	8	46
GO:0010562	positive regulation of phosphorus metabolic process	TRINITY_DN29211_c0_g1,TRINITY_DN30075_c0_g2,TRINITY_DN31325_c0_g1,TRINITY_DN34821_c0_g1,TRINITY_DN35462_c0_g1,TRINITY_DN35865_c0_g1,TRINITY_DN37306_c0_g1,TRINITY_DN39794_c2_g1	BP	0.04969	0.0501029	8	52
GO:0045937	positive regulation of phosphate metabolic process	TRINITY_DN29211_c0_g1,TRINITY_DN30075_c0_g2,TRINITY_DN31325_c0_g1,TRINITY_DN34821_c0_g1,TRINITY_DN35462_c0_g1,TRINITY_DN35865_c0_g1,TRINITY_DN37306_c0_g1,TRINITY_DN39794_c2_g1	BP	0.04969	0.0501029	8	52
GO:0005788	endoplasmic reticulum lumen	TRINITY_DN1331_c0_g1,TRINITY_DN23802_c0_g1,TRINITY_DN36341_c0_g1,TRINITY_DN36906_c2_g1,TRINITY_DN38592_c0_g1,TRINITY_DN38592_c0_g4,TRINITY_DN38845_c1_g1,TRINITY_DN52291_c0_g1	CC	0.00582	0.0100731	8	34
GO:0009416	response to light stimulus	TRINITY_DN21628_c0_g1,TRINITY_DN23954_c0_g1,TRINITY_DN25859_c0_g1,TRINITY_DN30241_c0_g1,TRINITY_DN34291_c0_g3,TRINITY_DN3616_c0_g1,TRINITY_DN51465_c0_g1	BP	0.00253	0.0102324	7	25
GO:0009314	response to radiation	TRINITY_DN21628_c0_g1,TRINITY_DN23954_c0_g1,TRINITY_DN25859_c0_g1,TRINITY_DN30241_c0_g1,TRINITY_DN34291_c0_g3,TRINITY_DN3616_c0_g1,TRINITY_DN51465_c0_g1	BP	0.01094	0.0241343	7	32
GO:0010035	response to inorganic substance	TRINITY_DN22150_c0_g1,TRINITY_DN27263_c0_g1,TRINITY_DN28626_c0_g1,TRINITY_DN33272_c0_g1,TRINITY_DN38043_c0_g1,TRINITY_DN39594_c0_g1,TRINITY_DN51465_c0_g1	BP	0.01094	0.0241343	7	32
GO:1902533	positive regulation of intracellular signal transduction	TRINITY_DN29211_c0_g1,TRINITY_DN30075_c0_g2,TRINITY_DN35462_c0_g1,TRINITY_DN35865_c0_g1,TRINITY_DN36656_c0_g3,TRINITY_DN37306_c0_g1,TRINITY_DN39794_c2_g1	BP	0.0178	0.0279276	7	35
GO:0043549	regulation of kinase activity	TRINITY_DN29211_c0_g1,TRINITY_DN30075_c0_g2,TRINITY_DN31325_c0_g1,TRINITY_DN35462_c0_g1,TRINITY_DN35865_c0_g1,TRINITY_DN39794_c2_g1,TRINITY_DN39794_c4_g1	BP	0.02724	0.0361874	7	38
GO:0031047	gene silencing by RNA	TRINITY_DN33967_c0_g1,TRINITY_DN37028_c0_g1,TRINITY_DN37234_c2_g2,TRINITY_DN37479_c1_g1,TRINITY_DN37595_c0_g13,TRINITY_DN37595_c0_g7,TRINITY_DN40225_c0_g3	BP	0.03102	0.0378902	7	39
GO:0043408	regulation of MAPK cascade	TRINITY_DN29211_c0_g1,TRINITY_DN29804_c0_g1,TRINITY_DN30075_c0_g2,TRINITY_DN35462_c0_g1,TRINITY_DN37306_c0_g1,TRINITY_DN39794_c2_g1,TRINITY_DN39794_c4_g1	BP	0.03513	0.0404662	7	40
GO:0044092	negative regulation of molecular function	TRINITY_DN10162_c0_g1,TRINITY_DN30241_c0_g1,TRINITY_DN34412_c0_g1,TRINITY_DN35189_c0_g1,TRINITY_DN39594_c0_g1,TRINITY_DN39794_c4_g1,TRINITY_DN40267_c2_g3	BP	0.0396	0.0429	7	41
GO:0051338	regulation of transferase activity	TRINITY_DN29211_c0_g1,TRINITY_DN30075_c0_g2,TRINITY_DN31325_c0_g1,TRINITY_DN35462_c0_g1,TRINITY_DN35865_c0_g1,TRINITY_DN39794_c2_g1,TRINITY_DN39794_c4_g1	BP	0.04442	0.0472774	7	42
GO:0019253	reductive pentose-phosphate cycle	TRINITY_DN25740_c1_g1,TRINITY_DN25859_c0_g1,TRINITY_DN27495_c0_g1,TRINITY_DN28092_c0_g2,TRINITY_DN28197_c0_g1,TRINITY_DN77190_c0_g1	BP	1.6e-06	6.47111e-05	6	7
GO:0019685	photosynthesis, dark reaction	TRINITY_DN25740_c1_g1,TRINITY_DN25859_c0_g1,TRINITY_DN27495_c0_g1,TRINITY_DN28092_c0_g2,TRINITY_DN28197_c0_g1,TRINITY_DN77190_c0_g1	BP	1.6e-06	6.47111e-05	6	7
GO:0015977	carbon fixation	TRINITY_DN25740_c1_g1,TRINITY_DN25859_c0_g1,TRINITY_DN27495_c0_g1,TRINITY_DN28092_c0_g2,TRINITY_DN28197_c0_g1,TRINITY_DN77190_c0_g1	BP	5.8e-06	0.0001508	6	8
GO:0002229	defense response to oomycetes	TRINITY_DN26024_c0_g1,TRINITY_DN27959_c0_g1,TRINITY_DN33052_c1_g1,TRINITY_DN33052_c1_g5,TRINITY_DN34859_c1_g4,TRINITY_DN38483_c0_g4	BP	0.00138	0.0068811	6	17
GO:0002239	response to oomycetes	TRINITY_DN26024_c0_g1,TRINITY_DN27959_c0_g1,TRINITY_DN33052_c1_g1,TRINITY_DN33052_c1_g5,TRINITY_DN34859_c1_g4,TRINITY_DN38483_c0_g4	BP	0.00138	0.0068811	6	17
GO:0009408	response to heat	TRINITY_DN23954_c0_g1,TRINITY_DN25859_c0_g1,TRINITY_DN30005_c0_g1,TRINITY_DN30305_c0_g1,TRINITY_DN35010_c0_g1,TRINITY_DN51465_c0_g1	BP	0.00932	0.0220291	6	24
GO:0046364	monosaccharide biosynthetic process	TRINITY_DN28667_c0_g1,TRINITY_DN29111_c0_g1,TRINITY_DN30241_c0_g1,TRINITY_DN32846_c0_g1,TRINITY_DN35781_c0_g1,TRINITY_DN39444_c0_g1	BP	0.02352	0.032928	6	29
GO:0033674	positive regulation of kinase activity	TRINITY_DN29211_c0_g1,TRINITY_DN30075_c0_g2,TRINITY_DN31325_c0_g1,TRINITY_DN35462_c0_g1,TRINITY_DN35865_c0_g1,TRINITY_DN39794_c2_g1	BP	0.0275	0.0360072	6	30
GO:0045859	regulation of protein kinase activity	TRINITY_DN30075_c0_g2,TRINITY_DN31325_c0_g1,TRINITY_DN35462_c0_g1,TRINITY_DN35865_c0_g1,TRINITY_DN39794_c2_g1,TRINITY_DN39794_c4_g1	BP	0.0319	0.0387053	6	31
GO:0051347	positive regulation of transferase activity	TRINITY_DN29211_c0_g1,TRINITY_DN30075_c0_g2,TRINITY_DN31325_c0_g1,TRINITY_DN35462_c0_g1,TRINITY_DN35865_c0_g1,TRINITY_DN39794_c2_g1	BP	0.04776	0.0499559	6	34
GO:0051537	2 iron, 2 sulfur cluster binding	TRINITY_DN25232_c0_g1,TRINITY_DN25384_c0_g1,TRINITY_DN28800_c0_g1,TRINITY_DN37865_c0_g2,TRINITY_DN39227_c0_g3,TRINITY_DN5291_c0_g1	MF	0.01345	0.0220091	6	24
GO:0016638	oxidoreductase activity, acting on the CH-NH2 group of donors	TRINITY_DN36906_c2_g1,TRINITY_DN37347_c1_g1,TRINITY_DN38954_c0_g3,TRINITY_DN40227_c0_g3,TRINITY_DN68608_c0_g1,TRINITY_DN68608_c1_g1	MF	0.04431	0.04431	6	31
GO:0048046	apoplast	TRINITY_DN23397_c0_g1,TRINITY_DN27445_c0_g1,TRINITY_DN27896_c0_g1,TRINITY_DN28040_c0_g1,TRINITY_DN35128_c1_g1,TRINITY_DN52379_c0_g1	CC	0.00055	0.001375	6	14
GO:0009853	photorespiration	TRINITY_DN25740_c1_g1,TRINITY_DN28197_c0_g1,TRINITY_DN29906_c0_g1,TRINITY_DN70276_c0_g1,TRINITY_DN77190_c0_g1	BP	5.6e-05	0.000849333	5	7
GO:0010154	fruit development	TRINITY_DN22547_c0_g1,TRINITY_DN27263_c0_g1,TRINITY_DN27542_c0_g1,TRINITY_DN30617_c0_g1,TRINITY_DN51465_c0_g1	BP	0.00094	0.0063363	5	11
GO:0071695	anatomical structure maturation	TRINITY_DN22547_c0_g1,TRINITY_DN27542_c0_g1,TRINITY_DN29211_c0_g1,TRINITY_DN30617_c0_g1,TRINITY_DN51465_c0_g1	BP	0.00228	0.00943091	5	13
GO:0009734	auxin-activated signaling pathway	TRINITY_DN25596_c0_g1,TRINITY_DN27445_c0_g1,TRINITY_DN29170_c0_g1,TRINITY_DN29242_c0_g1,TRINITY_DN52379_c0_g1	BP	0.00635	0.0187919	5	16
GO:0071229	cellular response to acid chemical	TRINITY_DN26406_c0_g1,TRINITY_DN27896_c0_g1,TRINITY_DN28245_c0_g2,TRINITY_DN28626_c0_g1,TRINITY_DN29236_c0_g2	BP	0.00635	0.0187919	5	16
GO:0021700	developmental maturation	TRINITY_DN22547_c0_g1,TRINITY_DN27542_c0_g1,TRINITY_DN29211_c0_g1,TRINITY_DN30617_c0_g1,TRINITY_DN51465_c0_g1	BP	0.00842	0.0214327	5	17
GO:0071365	cellular response to auxin stimulus	TRINITY_DN25596_c0_g1,TRINITY_DN27445_c0_g1,TRINITY_DN29170_c0_g1,TRINITY_DN29242_c0_g1,TRINITY_DN52379_c0_g1	BP	0.00842	0.0214327	5	17
GO:0009733	response to auxin	TRINITY_DN25596_c0_g1,TRINITY_DN27445_c0_g1,TRINITY_DN29170_c0_g1,TRINITY_DN29242_c0_g1,TRINITY_DN52379_c0_g1	BP	0.01092	0.0246887	5	18
GO:0009791	post-embryonic development	TRINITY_DN27263_c0_g1,TRINITY_DN29073_c0_g1,TRINITY_DN30617_c0_g1,TRINITY_DN34291_c0_g3,TRINITY_DN51465_c0_g1	BP	0.01092	0.0246887	5	18
GO:0050832	defense response to fungus	TRINITY_DN29624_c0_g1,TRINITY_DN30305_c0_g1,TRINITY_DN31158_c0_g1,TRINITY_DN38369_c0_g1,TRINITY_DN39794_c2_g1	BP	0.01387	0.02774	5	19
GO:0009620	response to fungus	TRINITY_DN29624_c0_g1,TRINITY_DN30305_c0_g1,TRINITY_DN31158_c0_g1,TRINITY_DN38369_c0_g1,TRINITY_DN39794_c2_g1	BP	0.01733	0.0335538	5	20
GO:0007346	regulation of mitotic cell cycle	TRINITY_DN30241_c0_g1,TRINITY_DN31663_c0_g1,TRINITY_DN34226_c0_g1,TRINITY_DN35189_c0_g1,TRINITY_DN40267_c2_g3	BP	0.02583	0.0356141	5	22
GO:0043410	positive regulation of MAPK cascade	TRINITY_DN29211_c0_g1,TRINITY_DN30075_c0_g2,TRINITY_DN35462_c0_g1,TRINITY_DN37306_c0_g1,TRINITY_DN39794_c2_g1	BP	0.03092	0.0381521	5	23
GO:0045860	positive regulation of protein kinase activity	TRINITY_DN30075_c0_g2,TRINITY_DN31325_c0_g1,TRINITY_DN35462_c0_g1,TRINITY_DN35865_c0_g1,TRINITY_DN39794_c2_g1	BP	0.03092	0.0381521	5	23
GO:0033993	response to lipid	TRINITY_DN26406_c0_g1,TRINITY_DN28245_c0_g2,TRINITY_DN29236_c0_g2,TRINITY_DN32522_c0_g1,TRINITY_DN38043_c0_g1	BP	0.03661	0.0413852	5	24
GO:0043269	regulation of ion transport	TRINITY_DN30241_c0_g1,TRINITY_DN30326_c0_g1,TRINITY_DN32653_c0_g1,TRINITY_DN33272_c0_g1,TRINITY_DN39594_c0_g1	BP	0.03661	0.0413852	5	24
GO:0048511	rhythmic process	TRINITY_DN30241_c0_g1,TRINITY_DN30796_c0_g1,TRINITY_DN34596_c0_g3,TRINITY_DN35282_c0_g1,TRINITY_DN45036_c0_g1	BP	0.03661	0.0413852	5	24
GO:0045259	proton-transporting ATP synthase complex	TRINITY_DN25215_c1_g1,TRINITY_DN25628_c0_g1,TRINITY_DN28645_c0_g1,TRINITY_DN3869_c0_g1,TRINITY_DN8634_c0_g1	CC	0.00423	0.00906429	5	14
GO:0016469	proton-transporting two-sector ATPase complex	TRINITY_DN25215_c1_g1,TRINITY_DN25628_c0_g1,TRINITY_DN28645_c0_g1,TRINITY_DN3869_c0_g1,TRINITY_DN8634_c0_g1	CC	0.00591	0.00967091	5	15
GO:0044456	synapse part	TRINITY_DN35902_c0_g2,TRINITY_DN36968_c0_g1,TRINITY_DN38480_c1_g8,TRINITY_DN38835_c0_g1,TRINITY_DN39594_c0_g1	CC	0.00591	0.00967091	5	15
GO:0009414	response to water deprivation	TRINITY_DN22150_c0_g1,TRINITY_DN27263_c0_g1,TRINITY_DN28626_c0_g1,TRINITY_DN51465_c0_g1	BP	0.00111	0.00662361	4	7
GO:0009415	response to water	TRINITY_DN22150_c0_g1,TRINITY_DN27263_c0_g1,TRINITY_DN28626_c0_g1,TRINITY_DN51465_c0_g1	BP	0.00111	0.00662361	4	7
GO:0099402	plant organ development	TRINITY_DN27263_c0_g1,TRINITY_DN29111_c0_g1,TRINITY_DN30617_c0_g1,TRINITY_DN35936_c1_g4	BP	0.00209	0.00884605	4	8
GO:0072507	divalent inorganic cation homeostasis	TRINITY_DN33284_c0_g1,TRINITY_DN34821_c0_g1,TRINITY_DN36656_c0_g3,TRINITY_DN39594_c0_g1	BP	0.00551	0.0167137	4	10
GO:0016236	macroautophagy	TRINITY_DN33080_c0_g2,TRINITY_DN35189_c0_g1,TRINITY_DN39794_c4_g3,TRINITY_DN40267_c2_g3	BP	0.01144	0.0247867	4	12
GO:0071902	positive regulation of protein serine/threonine kinase activity	TRINITY_DN30075_c0_g2,TRINITY_DN31325_c0_g1,TRINITY_DN35462_c0_g1,TRINITY_DN39794_c2_g1	BP	0.02039	0.0296878	4	14
GO:0006875	cellular metal ion homeostasis	TRINITY_DN33284_c0_g1,TRINITY_DN34821_c0_g1,TRINITY_DN36656_c0_g3,TRINITY_DN51465_c0_g1	BP	0.03269	0.039142	4	16
GO:0006986	response to unfolded protein	TRINITY_DN33080_c0_g2,TRINITY_DN38592_c0_g1,TRINITY_DN38592_c0_g4,TRINITY_DN38845_c1_g1	BP	0.04016	0.0432492	4	17
GO:0035821	modification of morphology or physiology of other organism	TRINITY_DN29624_c0_g1,TRINITY_DN31158_c0_g1,TRINITY_DN35282_c0_g1,TRINITY_DN38369_c0_g1	BP	0.04851	0.0501638	4	18
GO:0042126	nitrate metabolic process	TRINITY_DN2600_c0_g1,TRINITY_DN27962_c0_g1,TRINITY_DN38609_c0_g2,TRINITY_DN39449_c1_g2	BP	0.04851	0.0501638	4	18
GO:0042128	nitrate assimilation	TRINITY_DN2600_c0_g1,TRINITY_DN27962_c0_g1,TRINITY_DN38609_c0_g2,TRINITY_DN39449_c1_g2	BP	0.04851	0.0501638	4	18
GO:0045735	nutrient reservoir activity	TRINITY_DN31158_c0_g1,TRINITY_DN39237_c2_g1,TRINITY_DN51465_c0_g1,TRINITY_DN8246_c0_g1	MF	0.00069	0.003312	4	6
GO:0033178	proton-transporting two-sector ATPase complex, catalytic domain	TRINITY_DN25215_c1_g1,TRINITY_DN25628_c0_g1,TRINITY_DN28645_c0_g1,TRINITY_DN3869_c0_g1	CC	0.00431	0.00862	4	9
GO:0045261	proton-transporting ATP synthase complex, catalytic core F(1)	TRINITY_DN25215_c1_g1,TRINITY_DN25628_c0_g1,TRINITY_DN28645_c0_g1,TRINITY_DN3869_c0_g1	CC	0.00431	0.00862	4	9
GO:0098794	postsynapse	TRINITY_DN35902_c0_g2,TRINITY_DN38480_c1_g8,TRINITY_DN38835_c0_g1,TRINITY_DN39594_c0_g1	CC	0.00672	0.0104276	4	10
GO:0009657	plastid organization	TRINITY_DN23954_c0_g1,TRINITY_DN28626_c0_g1,TRINITY_DN77154_c0_g1	BP	0.00049	0.00435024	3	3
GO:0019684	photosynthesis, light reaction	TRINITY_DN21628_c0_g1,TRINITY_DN27797_c0_g1,TRINITY_DN3616_c0_g1	BP	0.00185	0.0084175	3	4
GO:0009644	response to high light intensity	TRINITY_DN21628_c0_g1,TRINITY_DN3616_c0_g1,TRINITY_DN51465_c0_g1	BP	0.00435	0.0149377	3	5
GO:0022622	root system development	TRINITY_DN29111_c0_g1,TRINITY_DN30617_c0_g1,TRINITY_DN35936_c1_g4	BP	0.00435	0.0149377	3	5
GO:0048364	root development	TRINITY_DN29111_c0_g1,TRINITY_DN30617_c0_g1,TRINITY_DN35936_c1_g4	BP	0.00435	0.0149377	3	5
GO:0008655	pyrimidine-containing compound salvage	TRINITY_DN31474_c0_g1,TRINITY_DN34928_c0_g1,TRINITY_DN34928_c0_g2	BP	0.00819	0.0220827	3	6
GO:0009642	response to light intensity	TRINITY_DN21628_c0_g1,TRINITY_DN3616_c0_g1,TRINITY_DN51465_c0_g1	BP	0.00819	0.0220827	3	6
GO:0010138	pyrimidine ribonucleotide salvage	TRINITY_DN31474_c0_g1,TRINITY_DN34928_c0_g1,TRINITY_DN34928_c0_g2	BP	0.00819	0.0220827	3	6
GO:0032262	pyrimidine nucleotide salvage	TRINITY_DN31474_c0_g1,TRINITY_DN34928_c0_g1,TRINITY_DN34928_c0_g2	BP	0.00819	0.0220827	3	6
GO:0043097	pyrimidine nucleoside salvage	TRINITY_DN31474_c0_g1,TRINITY_DN34928_c0_g1,TRINITY_DN34928_c0_g2	BP	0.00819	0.0220827	3	6
GO:0044206	UMP salvage	TRINITY_DN31474_c0_g1,TRINITY_DN34928_c0_g1,TRINITY_DN34928_c0_g2	BP	0.00819	0.0220827	3	6
GO:0043406	positive regulation of MAP kinase activity	TRINITY_DN30075_c0_g2,TRINITY_DN35462_c0_g1,TRINITY_DN39794_c2_g1	BP	0.01351	0.0274728	3	7
GO:0048864	stem cell development	TRINITY_DN37028_c0_g1,TRINITY_DN37234_c2_g2,TRINITY_DN37595_c0_g13	BP	0.01351	0.0274728	3	7
GO:0048507	meristem development	TRINITY_DN27263_c0_g1,TRINITY_DN28040_c0_g1,TRINITY_DN33967_c0_g1	BP	0.02036	0.0300042	3	8
GO:0072503	cellular divalent inorganic cation homeostasis	TRINITY_DN33284_c0_g1,TRINITY_DN34821_c0_g1,TRINITY_DN36656_c0_g3	BP	0.02036	0.0300042	3	8
GO:0009873	ethylene-activated signaling pathway	TRINITY_DN25596_c0_g1,TRINITY_DN37385_c1_g2,TRINITY_DN64070_c0_g1	BP	0.02877	0.0362363	3	9
GO:0010959	regulation of metal ion transport	TRINITY_DN30241_c0_g1,TRINITY_DN32653_c0_g1,TRINITY_DN39594_c0_g1	BP	0.02877	0.0362363	3	9
GO:0048316	seed development	TRINITY_DN27263_c0_g1,TRINITY_DN30617_c0_g1,TRINITY_DN51465_c0_g1	BP	0.02877	0.0362363	3	9
GO:0071369	cellular response to ethylene stimulus	TRINITY_DN25596_c0_g1,TRINITY_DN37385_c1_g2,TRINITY_DN64070_c0_g1	BP	0.02877	0.0362363	3	9
GO:0043173	nucleotide salvage	TRINITY_DN31474_c0_g1,TRINITY_DN34928_c0_g1,TRINITY_DN34928_c0_g2	BP	0.03874	0.0423464	3	10
GO:0043405	regulation of MAP kinase activity	TRINITY_DN30075_c0_g2,TRINITY_DN35462_c0_g1,TRINITY_DN39794_c2_g1	BP	0.03874	0.0423464	3	10
GO:0016688	L-ascorbate peroxidase activity	TRINITY_DN26596_c0_g1,TRINITY_DN27835_c0_g1,TRINITY_DN27835_c1_g1	MF	0.00062	0.00318857	3	3
GO:0016984	ribulose-bisphosphate carboxylase activity	TRINITY_DN25740_c1_g1,TRINITY_DN28197_c0_g1,TRINITY_DN77190_c0_g1	MF	0.00232	0.00607418	3	4
GO:0043891	glyceraldehyde-3-phosphate dehydrogenase (NAD(P)+) (phosphorylating) activity	TRINITY_DN27495_c0_g1,TRINITY_DN29852_c0_g1,TRINITY_DN29894_c0_g1	MF	0.00232	0.00607418	3	4
GO:0004784	superoxide dismutase activity	TRINITY_DN23098_c0_g1,TRINITY_DN26996_c0_g1,TRINITY_DN39479_c0_g1	MF	0.00544	0.0120517	3	5
GO:0016721	oxidoreductase activity, acting on superoxide radicals as acceptor	TRINITY_DN23098_c0_g1,TRINITY_DN26996_c0_g1,TRINITY_DN39479_c0_g1	MF	0.00544	0.0120517	3	5
GO:0004063	aryldialkylphosphatase activity	TRINITY_DN30869_c0_g1,TRINITY_DN32011_c0_g2,TRINITY_DN38277_c0_g4	MF	0.01672	0.025344	3	7
GO:0004064	arylesterase activity	TRINITY_DN30869_c0_g1,TRINITY_DN32011_c0_g2,TRINITY_DN38277_c0_g4	MF	0.01672	0.025344	3	7
GO:0016849	phosphorus-oxygen lyase activity	TRINITY_DN28216_c0_g1,TRINITY_DN29211_c0_g1,TRINITY_DN36830_c0_g2	MF	0.03528	0.0430536	3	9
GO:0010287	plastoglobule	TRINITY_DN24340_c0_g1,TRINITY_DN28626_c0_g1,TRINITY_DN28667_c0_g1	CC	0.00058	0.00137368	3	3
GO:0009527	plastid outer membrane	TRINITY_DN27014_c0_g1,TRINITY_DN28957_c0_g1,TRINITY_DN39570_c1_g4	CC	0.0051	0.00936735	3	5
GO:0009707	chloroplast outer membrane	TRINITY_DN27014_c0_g1,TRINITY_DN28957_c0_g1,TRINITY_DN39570_c1_g4	CC	0.0051	0.00936735	3	5
GO:0009295	nucleoid	TRINITY_DN23954_c0_g1,TRINITY_DN36868_c0_g3,TRINITY_DN38974_c1_g1	CC	0.03323	0.0467297	3	9
GO:0000132	establishment of mitotic spindle orientation	TRINITY_DN35189_c0_g1,TRINITY_DN40267_c2_g3	BP	0.01773	0.030732	2	3
GO:0000187	activation of MAPK activity	TRINITY_DN35462_c0_g1,TRINITY_DN39794_c2_g1	BP	0.01773	0.030732	2	3
GO:0006557	S-adenosylmethioninamine biosynthetic process	TRINITY_DN26929_c0_g1,TRINITY_DN30948_c1_g1	BP	0.01773	0.030732	2	3
GO:0009645	response to low light intensity stimulus	TRINITY_DN21628_c0_g1,TRINITY_DN3616_c0_g1	BP	0.01773	0.030732	2	3
GO:0009765	photosynthesis, light harvesting	TRINITY_DN21628_c0_g1,TRINITY_DN3616_c0_g1	BP	0.01773	0.030732	2	3
GO:0009768	photosynthesis, light harvesting in photosystem I	TRINITY_DN21628_c0_g1,TRINITY_DN3616_c0_g1	BP	0.01773	0.030732	2	3
GO:0010431	seed maturation	TRINITY_DN30617_c0_g1,TRINITY_DN51465_c0_g1	BP	0.01773	0.030732	2	3
GO:0016241	regulation of macroautophagy	TRINITY_DN35189_c0_g1,TRINITY_DN40267_c2_g3	BP	0.01773	0.030732	2	3
GO:0032091	negative regulation of protein binding	TRINITY_DN35189_c0_g1,TRINITY_DN40267_c2_g3	BP	0.01773	0.030732	2	3
GO:0040001	establishment of mitotic spindle localization	TRINITY_DN35189_c0_g1,TRINITY_DN40267_c2_g3	BP	0.01773	0.030732	2	3
GO:0044211	CTP salvage	TRINITY_DN34928_c0_g1,TRINITY_DN34928_c0_g2	BP	0.01773	0.030732	2	3
GO:0046499	S-adenosylmethioninamine metabolic process	TRINITY_DN26929_c0_g1,TRINITY_DN30948_c1_g1	BP	0.01773	0.030732	2	3
GO:0051100	negative regulation of binding	TRINITY_DN35189_c0_g1,TRINITY_DN40267_c2_g3	BP	0.01773	0.030732	2	3
GO:0051293	establishment of spindle localization	TRINITY_DN35189_c0_g1,TRINITY_DN40267_c2_g3	BP	0.01773	0.030732	2	3
GO:0051294	establishment of spindle orientation	TRINITY_DN35189_c0_g1,TRINITY_DN40267_c2_g3	BP	0.01773	0.030732	2	3
GO:0051653	spindle localization	TRINITY_DN35189_c0_g1,TRINITY_DN40267_c2_g3	BP	0.01773	0.030732	2	3
GO:0060236	regulation of mitotic spindle organization	TRINITY_DN35189_c0_g1,TRINITY_DN40267_c2_g3	BP	0.01773	0.030732	2	3
GO:0072673	lamellipodium morphogenesis	TRINITY_DN31698_c0_g1,TRINITY_DN37466_c0_g4	BP	0.01773	0.030732	2	3
GO:0090169	regulation of spindle assembly	TRINITY_DN35189_c0_g1,TRINITY_DN40267_c2_g3	BP	0.01773	0.030732	2	3
GO:0090224	regulation of spindle organization	TRINITY_DN35189_c0_g1,TRINITY_DN40267_c2_g3	BP	0.01773	0.030732	2	3
GO:1905832	positive regulation of spindle assembly	TRINITY_DN35189_c0_g1,TRINITY_DN40267_c2_g3	BP	0.01773	0.030732	2	3
GO:0009814	defense response, incompatible interaction	TRINITY_DN27896_c0_g1,TRINITY_DN38997_c3_g1	BP	0.03361	0.0394646	2	4
GO:0010508	positive regulation of autophagy	TRINITY_DN35189_c0_g1,TRINITY_DN40267_c2_g3	BP	0.03361	0.0394646	2	4
GO:0038083	peptidyl-tyrosine autophosphorylation	TRINITY_DN27888_c0_g1,TRINITY_DN36932_c0_g1	BP	0.03361	0.0394646	2	4
GO:1904375	regulation of protein localization to cell periphery	TRINITY_DN35189_c0_g1,TRINITY_DN40267_c2_g3	BP	0.03361	0.0394646	2	4
GO:1904377	positive regulation of protein localization to cell periphery	TRINITY_DN35189_c0_g1,TRINITY_DN40267_c2_g3	BP	0.03361	0.0394646	2	4
GO:0004014	adenosylmethionine decarboxylase activity	TRINITY_DN26929_c0_g1,TRINITY_DN30948_c1_g1	MF	0.02063	0.0275067	2	3
GO:0004365	glyceraldehyde-3-phosphate dehydrogenase (NAD+) (phosphorylating) activity	TRINITY_DN29852_c0_g1,TRINITY_DN29894_c0_g1	MF	0.02063	0.0275067	2	3
GO:0004383	guanylate cyclase activity	TRINITY_DN29211_c0_g1,TRINITY_DN36830_c0_g2	MF	0.02063	0.0275067	2	3
GO:0004849	uridine kinase activity	TRINITY_DN34928_c0_g1,TRINITY_DN34928_c0_g2	MF	0.02063	0.0275067	2	3
GO:0008553	proton-exporting ATPase activity, phosphorylative mechanism	TRINITY_DN39435_c1_g1,TRINITY_DN40260_c1_g2	MF	0.02063	0.0275067	2	3
GO:0046029	mannitol dehydrogenase activity	TRINITY_DN33459_c0_g1,TRINITY_DN33459_c0_g2	MF	0.02063	0.0275067	2	3
GO:0070403	NAD+ binding	TRINITY_DN32633_c0_g1,TRINITY_DN37937_c0_g1	MF	0.02063	0.0275067	2	3
GO:0004167	dopachrome isomerase activity	TRINITY_DN35530_c0_g1,TRINITY_DN76265_c0_g1	MF	0.03893	0.0434567	2	4
GO:0004375	glycine dehydrogenase (decarboxylating) activity	TRINITY_DN68608_c0_g1,TRINITY_DN68608_c1_g1	MF	0.03893	0.0434567	2	4
GO:0005125	cytokine activity	TRINITY_DN35530_c0_g1,TRINITY_DN76265_c0_g1	MF	0.03893	0.0434567	2	4
GO:0016642	oxidoreductase activity, acting on the CH-NH2 group of donors, disulfide as acceptor	TRINITY_DN68608_c0_g1,TRINITY_DN68608_c1_g1	MF	0.03893	0.0434567	2	4
GO:0016862	intramolecular oxidoreductase activity, interconverting keto- and enol-groups	TRINITY_DN35530_c0_g1,TRINITY_DN76265_c0_g1	MF	0.03893	0.0434567	2	4
GO:0019863	IgE binding	TRINITY_DN37784_c0_g1,TRINITY_DN39764_c0_g1	MF	0.03893	0.0434567	2	4
GO:0019865	immunoglobulin binding	TRINITY_DN37784_c0_g1,TRINITY_DN39764_c0_g1	MF	0.03893	0.0434567	2	4
GO:0036442	proton-exporting ATPase activity	TRINITY_DN39435_c1_g1,TRINITY_DN40260_c1_g2	MF	0.03893	0.0434567	2	4
GO:0050178	phenylpyruvate tautomerase activity	TRINITY_DN35530_c0_g1,TRINITY_DN76265_c0_g1	MF	0.03893	0.0434567	2	4
GO:0103053	1-ethyladenine demethylase activity	TRINITY_DN35486_c0_g1,TRINITY_DN39050_c0_g1	MF	0.03893	0.0434567	2	4
GO:0097431	mitotic spindle pole	TRINITY_DN35189_c0_g1,TRINITY_DN40267_c2_g3	CC	0.01972	0.02958	2	3
GO:0030904	retromer complex	TRINITY_DN34596_c0_g3,TRINITY_DN37466_c0_g4	CC	0.03727	0.0508227	2	4
