# Supplementary material for: Comparison of the Nutritional Properties and Transcriptome Profiling Between the Two Different Harvesting Periods of Auricularia polytricha
Source: Front Nutr. 2021 Oct 26;8:771757. doi: 10.3389/fnut.2021.771757 (PMC8576271; doi:10.3389/fnut.2021.771757)
Supplement: Supplementary Table 8 — The Kyoto Encyclopedia of Genes and Genomes (KEGG) pathway analysis of all the unigenes by the GSEA. [file Table_8.xls]

## Sheet: AP_S1
GSEA report for AP_S1
NAME	SIZE	ES	NES	NOM p-val	FDR q-val	FWER p-val	RANK AT MAX	LEADING EDGE
ABC TRANSPORTERS	246	0.749921	4.33376	0	0	0	12548	tags=74%, list=16%, signal=88%
PURINE METABOLISM	112	0.709682	3.65199	0	0	0	9520	tags=56%, list=12%, signal=64%
HOMOLOGOUS RECOMBINATION	71	0.758486	3.59407	0	0	0	11386	tags=72%, list=14%, signal=84%
PYRIMIDINE METABOLISM	77	0.721254	3.52836	0	0	0	12677	tags=65%, list=16%, signal=77%
AMINOACYL-TRNA BIOSYNTHESIS	169	0.631458	3.48427	0	0	0	13289	tags=59%, list=17%, signal=70%
TWO-COMPONENT SYSTEM	78	0.707949	3.43861	0	0	0	12995	tags=74%, list=16%, signal=89%
PHOSPHOTRANSFERASE SYSTEM (PTS)	43	0.79451	3.403	0	0	0	10279	tags=79%, list=13%, signal=91%
ALANINE, ASPARTATE AND GLUTAMATE METABOLISM	45	0.742614	3.24376	0	0	0	10498	tags=73%, list=13%, signal=84%
NICOTINATE AND NICOTINAMIDE METABOLISM	63	0.702919	3.2309	0	0	0	10881	tags=63%, list=14%, signal=74%
QUORUM SENSING	68	0.648575	3.05463	0	0	0	14867	tags=69%, list=19%, signal=85%
MISMATCH REPAIR	47	0.715132	3.0443	0	0	0	13454	tags=68%, list=17%, signal=82%
GLYOXYLATE AND DICARBOXYLATE METABOLISM	69	0.649926	3.02904	0	0	0	11864	tags=65%, list=15%, signal=77%
BIOTIN METABOLISM	35	0.726548	2.96004	0	0	0	6306	tags=54%, list=8%, signal=59%
GLYCEROPHOSPHOLIPID METABOLISM	67	0.633811	2.95744	0	0	0	10358	tags=52%, list=13%, signal=60%
SELENOCOMPOUND METABOLISM	65	0.637844	2.92648	0	0	0	8691	tags=52%, list=11%, signal=59%
ARGININE AND PROLINE METABOLISM	61	0.623894	2.88561	0	0	0	14067	tags=66%, list=18%, signal=80%
CATIONIC ANTIMICROBIAL PEPTIDE (CAMP) RESISTANCE	18	0.850665	2.88452	0	0	0	8371	tags=83%, list=11%, signal=93%
MONOBACTAM BIOSYNTHESIS	34	0.72475	2.87641	0	0	0	14527	tags=82%, list=18%, signal=101%
PANTOTHENATE AND COA BIOSYNTHESIS	72	0.609841	2.84042	0	0	0	10864	tags=53%, list=14%, signal=61%
PENTOSE AND GLUCURONATE INTERCONVERSIONS	56	0.61321	2.83794	0	0	0	12885	tags=66%, list=16%, signal=79%
PYRUVATE METABOLISM	43	0.672497	2.82406	0	0	0	11749	tags=67%, list=15%, signal=79%
BUTANOATE METABOLISM	21	0.779871	2.74667	0	0	0	8761	tags=71%, list=11%, signal=80%
UBIQUINONE AND OTHER TERPENOID-QUINONE BIOSYNTHESIS	56	0.595674	2.71962	0	0	0	7740	tags=43%, list=10%, signal=47%
SULFUR METABOLISM	38	0.660823	2.70175	0	0	0	13066	tags=63%, list=17%, signal=76%
PROPANOATE METABOLISM	29	0.72439	2.69521	0	0	0	12448	tags=72%, list=16%, signal=86%
NUCLEOTIDE EXCISION REPAIR	44	0.640515	2.67177	0	0	0	10669	tags=52%, list=13%, signal=60%
ARGININE BIOSYNTHESIS	39	0.655086	2.59403	0	0	0	9082	tags=59%, list=11%, signal=67%
SULFUR RELAY SYSTEM	36	0.633883	2.58178	0	0	0	11330	tags=61%, list=14%, signal=71%
PORPHYRIN AND CHLOROPHYLL METABOLISM	89	0.520958	2.5685	0	0	0	11072	tags=51%, list=14%, signal=59%
METHANE METABOLISM	79	0.527069	2.56726	0	0	0	7158	tags=46%, list=9%, signal=50%
CARBON FIXATION PATHWAYS IN PROKARYOTES	53	0.573565	2.55749	0	0	0	13606	tags=58%, list=17%, signal=71%
NITROGEN METABOLISM	43	0.598644	2.53493	0	0	0	9750	tags=58%, list=12%, signal=66%
BASE EXCISION REPAIR	19	0.743594	2.52484	0	0	0	13227	tags=68%, list=17%, signal=82%
NOVOBIOCIN BIOSYNTHESIS	20	0.745483	2.49344	0	0	0	7202	tags=50%, list=9%, signal=55%
STARCH AND SUCROSE METABOLISM	96	0.491414	2.42888	0	0	0	12537	tags=46%, list=16%, signal=54%
GLYCINE, SERINE AND THREONINE METABOLISM	73	0.509797	2.41003	0	5.03e-05	0.001	11513	tags=49%, list=15%, signal=58%
FRUCTOSE AND MANNOSE METABOLISM	36	0.576932	2.38519	0	4.9e-05	0.001	4348	tags=39%, list=5%, signal=41%
ONE CARBON POOL BY FOLATE	30	0.612665	2.35872	0	9.17e-05	0.002	13087	tags=67%, list=17%, signal=80%
BIOFILM FORMATION - ESCHERICHIA COLI	19	0.692872	2.34023	0	8.94e-05	0.002	10242	tags=58%, list=13%, signal=66%
RNA DEGRADATION	125	0.447865	2.33816	0	8.71e-05	0.002	15103	tags=45%, list=19%, signal=55%
AMINOBENZOATE DEGRADATION	19	0.694279	2.3301	0.00230415	8.5e-05	0.002	13033	tags=63%, list=16%, signal=76%
LYSINE BIOSYNTHESIS	19	0.675916	2.32898	0	8.3e-05	0.002	13818	tags=68%, list=17%, signal=83%
GLUTATHIONE METABOLISM	75	0.486012	2.32656	0	8.11e-05	0.002	13378	tags=57%, list=17%, signal=69%
DRUG METABOLISM - OTHER ENZYMES	23	0.636006	2.29537	0	0.000124	0.003	10328	tags=57%, list=13%, signal=65%
PHENYLALANINE METABOLISM	22	0.62822	2.28825	0	0.000162	0.004	13893	tags=64%, list=18%, signal=77%
PHENYLALANINE, TYROSINE AND TRYPTOPHAN BIOSYNTHESIS	45	0.537207	2.25449	0	0.000158	0.004	12687	tags=53%, list=16%, signal=63%
HISTIDINE METABOLISM	29	0.594846	2.22035	0	0.000243	0.006	13048	tags=59%, list=16%, signal=70%
AMINO SUGAR AND NUCLEOTIDE SUGAR METABOLISM	147	0.40494	2.21873	0	0.000238	0.006	11948	tags=37%, list=15%, signal=44%
ASCORBATE AND ALDARATE METABOLISM	27	0.584422	2.20175	0	0.000273	0.007	12778	tags=59%, list=16%, signal=71%
THIAMINE METABOLISM	27	0.5649	2.17052	0	0.000476	0.013	11649	tags=59%, list=15%, signal=69%
VALINE, LEUCINE AND ISOLEUCINE BIOSYNTHESIS	28	0.566609	2.16863	0.00244499	0.000467	0.013	9245	tags=50%, list=12%, signal=57%
FOLATE BIOSYNTHESIS	24	0.603388	2.16594	0	0.000458	0.013	11606	tags=58%, list=15%, signal=68%
INSULIN RESISTANCE	28	0.570686	2.12027	0	0.000615	0.018	12901	tags=61%, list=16%, signal=73%
FATTY ACID BIOSYNTHESIS	19	0.628502	2.08169	0	0.000719	0.021	10917	tags=63%, list=14%, signal=73%
DNA REPLICATION	22	0.567588	2.05594	0.00223214	0.000856	0.025	2031	tags=23%, list=3%, signal=23%
RIBOSOME BIOGENESIS IN EUKARYOTES	97	0.410959	2.03992	0	0.00100764	0.03	15131	tags=44%, list=19%, signal=55%
GALACTOSE METABOLISM	32	0.491837	1.97007	0.0025	0.00172959	0.052	11255	tags=47%, list=14%, signal=55%
RIBOFLAVIN METABOLISM	15	0.619879	1.95053	0.00239808	0.00190682	0.058	12827	tags=60%, list=16%, signal=72%
RNA POLYMERASE	36	0.467409	1.94591	0.00238663	0.00199155	0.062	10870	tags=50%, list=14%, signal=58%
VITAMIN B6 METABOLISM	26	0.529165	1.93894	0	0.00219761	0.069	5007	tags=38%, list=6%, signal=41%
ANTIFOLATE RESISTANCE	24	0.525098	1.89497	0.00242131	0.00334453	0.103	9037	tags=50%, list=11%, signal=56%
TYROSINE METABOLISM	17	0.566937	1.87112	0.0114416	0.00421573	0.131	13863	tags=65%, list=18%, signal=78%
VALINE, LEUCINE AND ISOLEUCINE DEGRADATION	32	0.471616	1.86912	0.00253165	0.00417759	0.131	12144	tags=38%, list=15%, signal=44%
BETA-ALANINE METABOLISM	19	0.538957	1.84565	0.0070922	0.00517028	0.159	13884	tags=53%, list=18%, signal=64%
OXIDATIVE PHOSPHORYLATION	82	0.359704	1.75005	0.00271739	0.010984	0.32	8557	tags=30%, list=11%, signal=34%
MELANOGENESIS	19	0.519404	1.73779	0.0240385	0.0120546	0.351	13763	tags=53%, list=17%, signal=64%
GLYCOSYLPHOSPHATIDYLINOSITOL(GPI)-ANCHOR BIOSYNTHESIS	19	0.475577	1.60569	0.0310263	0.028987	0.652	13918	tags=37%, list=18%, signal=45%
CYSTEINE AND METHIONINE METABOLISM	101	0.317835	1.59848	0.00554017	0.0301407	0.678	11809	tags=32%, list=15%, signal=37%
PHOSPHATIDYLINOSITOL SIGNALING SYSTEM	16	0.465834	1.46287	0.0762332	0.068538	0.931	11954	tags=44%, list=15%, signal=52%
TROPANE, PIPERIDINE AND PYRIDINE ALKALOID BIOSYNTHESIS	19	0.442879	1.44425	0.0934579	0.0752173	0.947	8225	tags=42%, list=10%, signal=47%
TUBERCULOSIS	55	0.308825	1.4258	0.0528967	0.0822401	0.961	12495	tags=33%, list=16%, signal=39%
CARBOHYDRATE DIGESTION AND ABSORPTION	15	0.450223	1.39824	0.111349	0.0954402	0.972	4241	tags=27%, list=5%, signal=28%
RNA TRANSPORT	89	0.281707	1.37944	0.0497076	0.103936	0.981	13872	tags=33%, list=18%, signal=39%
PEROXISOME	69	0.287959	1.33614	0.0831169	0.127562	0.995	13498	tags=35%, list=17%, signal=42%
BIOSYNTHESIS OF UNSATURATED FATTY ACIDS	24	0.367222	1.3266	0.129496	0.131976	0.997	14512	tags=46%, list=18%, signal=56%
CHEMICAL CARCINOGENESIS	20	0.375322	1.31424	0.127059	0.138945	0.997	11773	tags=40%, list=15%, signal=47%
TERPENOID BACKBONE BIOSYNTHESIS	53	0.302211	1.30987	0.101415	0.140012	0.997	8947	tags=30%, list=11%, signal=34%
LYSOSOME	20	0.358023	1.27764	0.182482	0.161959	0.999	6886	tags=25%, list=9%, signal=27%
MICRORNAS IN CANCER	19	0.378391	1.26917	0.175234	0.167002	0.999	5277	tags=26%, list=7%, signal=28%
PENTOSE PHOSPHATE PATHWAY	27	0.32613	1.23948	0.183099	0.189075	0.999	10051	tags=37%, list=13%, signal=42%
PPAR SIGNALING PATHWAY	27	0.323071	1.23555	0.207824	0.190052	1	10645	tags=30%, list=13%, signal=34%
SPLICEOSOME	86	0.25494	1.23298	0.136483	0.190102	1	14811	tags=28%, list=19%, signal=34%
LYSINE DEGRADATION	26	0.303372	1.13356	0.29932	0.292172	1	13181	tags=31%, list=17%, signal=37%
TYPE II DIABETES MELLITUS	20	0.299293	1.04494	0.390909	0.406444	1	4432	tags=20%, list=6%, signal=21%
CENTRAL CARBON METABOLISM IN CANCER	21	0.253398	0.897804	0.582734	0.635824	1	12453	tags=33%, list=16%, signal=40%
BACTERIAL INVASION OF EPITHELIAL CELLS	25	0.221259	0.810145	0.695652	0.76456	1	12939	tags=28%, list=16%, signal=33%
FANCONI ANEMIA PATHWAY	23	0.198553	0.709048	0.821101	0.877539	1	14095	tags=26%, list=18%, signal=32%

## Sheet: AP_S2
GSEA report for AP_S2
NAME	SIZE	ES	NES	NOM p-val	FDR q-val	FWER p-val	RANK AT MAX	LEADING EDGE
PHOTOSYNTHESIS	75	-0.687086	-3.06061	0	0	0	6345	tags=57%, list=8%, signal=62%
PHOTOSYNTHESIS - ANTENNA PROTEINS	23	-0.790969	-2.66696	0	0	0	10389	tags=70%, list=13%, signal=80%
PROTEIN PROCESSING IN ENDOPLASMIC RETICULUM	142	-0.526194	-2.6495	0	0	0	20802	tags=58%, list=26%, signal=78%
PLANT HORMONE SIGNAL TRANSDUCTION	29	-0.711556	-2.56016	0	0	0	21782	tags=97%, list=28%, signal=133%
PARKINSON'S DISEASE	32	-0.644059	-2.44209	0	0	0	21843	tags=84%, list=28%, signal=116%
NON-ALCOHOLIC FATTY LIVER DISEASE (NAFLD)	87	-0.463011	-2.12328	0	0.000509	0.007	20365	tags=53%, list=26%, signal=71%
PRION DISEASES	21	-0.633552	-2.09851	0	0.000436	0.007	6712	tags=48%, list=8%, signal=52%
CARBON FIXATION IN PHOTOSYNTHETIC ORGANISMS	58	-0.430453	-1.85406	0.00164474	0.00876314	0.15	9069	tags=41%, list=11%, signal=47%
PATHOGENIC ESCHERICHIA COLI INFECTION	56	-0.41114	-1.74969	0.00333333	0.0223649	0.367	12777	tags=41%, list=16%, signal=49%
ENDOCYTOSIS	60	-0.408827	-1.7254	0.00483092	0.0245361	0.429	18952	tags=40%, list=24%, signal=53%
PROTEASOME	35	-0.437945	-1.70463	0.0136986	0.0264914	0.477	21861	tags=57%, list=28%, signal=79%
PLATINUM DRUG RESISTANCE	58	-0.369475	-1.54518	0.0283912	0.0811027	0.89	9302	tags=26%, list=12%, signal=29%
PHENYLPROPANOID BIOSYNTHESIS	65	-0.352775	-1.53311	0.00949367	0.0810407	0.906	8627	tags=29%, list=11%, signal=33%
UBIQUITIN MEDIATED PROTEOLYSIS	33	-0.392403	-1.49028	0.0511073	0.100464	0.965	21933	tags=48%, list=28%, signal=67%
HUNTINGTON'S DISEASE	48	-0.358856	-1.47476	0.0506536	0.103487	0.972	19913	tags=48%, list=25%, signal=64%
INFLUENZA A	36	-0.387538	-1.46361	0.0408859	0.103539	0.98	21536	tags=47%, list=27%, signal=65%
HERPES SIMPLEX INFECTION	32	-0.391089	-1.42839	0.079661	0.120617	0.993	12666	tags=34%, list=16%, signal=41%
LEGIONELLOSIS	100	-0.29453	-1.39364	0.0428135	0.139116	0.998	21973	tags=46%, list=28%, signal=64%
TOXOPLASMOSIS	45	-0.340647	-1.38407	0.0710824	0.138836	0.998	21483	tags=53%, list=27%, signal=73%
FLUID SHEAR STRESS AND ATHEROSCLEROSIS	62	-0.315315	-1.36696	0.0620915	0.145182	0.999	21854	tags=47%, list=28%, signal=65%
CHAGAS DISEASE (AMERICAN TRYPANOSOMIASIS)	18	-0.426055	-1.35886	0.112478	0.144396	1	20429	tags=56%, list=26%, signal=75%
EPSTEIN-BARR VIRUS INFECTION	91	-0.290758	-1.34797	0.0585516	0.14614	1	21927	tags=42%, list=28%, signal=58%
PLANT-PATHOGEN INTERACTION	16	-0.440402	-1.33496	0.165441	0.149758	1	17315	tags=63%, list=22%, signal=80%
EGFR TYROSINE KINASE INHIBITOR RESISTANCE	26	-0.330267	-1.15694	0.292599	0.334122	1	12487	tags=27%, list=16%, signal=32%
HTLV-I INFECTION	24	-0.333859	-1.15443	0.295972	0.324092	1	7937	tags=21%, list=10%, signal=23%
PROTEIN EXPORT	17	-0.352704	-1.09859	0.347107	0.388777	1	8553	tags=24%, list=11%, signal=26%
MRNA SURVEILLANCE PATHWAY	51	-0.248532	-1.01975	0.44874	0.498718	1	20750	tags=33%, list=26%, signal=45%
ALZHEIMER'S DISEASE	16	-0.332918	-0.980917	0.498246	0.544977	1	6126	tags=25%, list=8%, signal=27%
STEROID BIOSYNTHESIS	37	-0.243474	-0.92997	0.5677	0.611613	1	10047	tags=19%, list=13%, signal=22%
AMYOTROPHIC LATERAL SCLEROSIS (ALS)	18	-0.283993	-0.908193	0.584532	0.626717	1	14204	tags=33%, list=18%, signal=41%
EPITHELIAL CELL SIGNALING IN HELICOBACTER PYLORI INFECTION	22	-0.192953	-0.647721	0.90378	0.924407	1	19471	tags=32%, list=25%, signal=42%
