# Supplementary material for: Comparison of the Nutritional Properties and Transcriptome Profiling Between the Two Different Harvesting Periods of Auricularia polytricha
Source: Front Nutr. 2021 Oct 26;8:771757. doi: 10.3389/fnut.2021.771757 (PMC8576271; doi:10.3389/fnut.2021.771757)
Supplement: Supplementary Table 9 — The KEGG analysis of the two-fold differentially expressed genes. [file Table_9.xls]

## Sheet: S1_vs_S2 up
#PathwayID	PathwayName	GenesName	S gene number	B gene number	Pvalue	Qvalue	PathwayLink
ko03010	Ribosome	TRINITY_DN33458_c1_g1|TRINITY_DN10566_c0_g1|TRINITY_DN54462_c0_g1|TRINITY_DN27829_c0_g1|TRINITY_DN32237_c0_g3|TRINITY_DN31292_c0_g3|TRINITY_DN38309_c0_g2|TRINITY_DN35552_c0_g1|TRINITY_DN38309_c0_g1|TRINITY_DN21918_c0_g1|TRINITY_DN30950_c0_g1|TRINITY_DN35297_c0_g1|TRINITY_DN32332_c0_g3|TRINITY_DN52056_c0_g1|TRINITY_DN79524_c0_g1|TRINITY_DN27340_c0_g1|TRINITY_DN29289_c0_g1|TRINITY_DN29345_c0_g2|TRI…	40	334	0.00105287	0.185305	http://www.genome.jp/kegg-bin/show_pathway?ko03010/K02937%09red/K02959%09red/K02930%09red/K02918%09red/K02889%09red/K02866%09red/K02951%09red/K02936%09red/K02912%09red/K02868%09red/K02883%09red/K02882%09red/K02993%09red/K02995%09red/K02865%09red/K02975%09red/K02974%09red/K02973%09red/K02921%09red/K02934%09red/K02920%09red/K02877%09red/K02872%09red/K02898%09red/K02925%09red/K02905%09red/K02903%09r…
ko02010	ABC transporters	TRINITY_DN60766_c0_g1|TRINITY_DN50180_c0_g1|TRINITY_DN29843_c0_g3|TRINITY_DN42887_c0_g1|TRINITY_DN76337_c0_g1|TRINITY_DN71969_c0_g1	6	23	0.00947365	0.785132	http://www.genome.jp/kegg-bin/show_pathway?ko02010/K02015%09red/K02012%09red/K02013%09red/K10004%09red/K01997%09red/K02073%09red
ko00140	Steroid hormone biosynthesis	TRINITY_DN35672_c1_g1|TRINITY_DN37720_c0_g1|TRINITY_DN35672_c2_g1|TRINITY_DN36633_c0_g3	4	11	0.0133829	0.785132	http://www.genome.jp/kegg-bin/show_pathway?ko00140/K10251%09red
ko00062	Fatty acid elongation	TRINITY_DN35672_c1_g1|TRINITY_DN37720_c0_g1|TRINITY_DN35672_c2_g1|TRINITY_DN36633_c0_g3	4	15	0.0309607	0.937222	http://www.genome.jp/kegg-bin/show_pathway?ko00062/K10251%09red
ko00680	Methane metabolism	TRINITY_DN39561_c1_g1|TRINITY_DN39598_c0_g1|TRINITY_DN37957_c0_g1|TRINITY_DN39598_c0_g3|TRINITY_DN34070_c0_g3|TRINITY_DN55064_c0_g1|TRINITY_DN39561_c0_g1	7	41	0.0335165	0.937222	http://www.genome.jp/kegg-bin/show_pathway?ko00680/K17066%09red/K01007%09red
ko00450	Selenocompound metabolism	TRINITY_DN37210_c0_g1|TRINITY_DN62493_c0_g1|TRINITY_DN35048_c0_g1|TRINITY_DN45983_c0_g1	4	18	0.050179	0.937222	http://www.genome.jp/kegg-bin/show_pathway?ko00450/K00958%09red/K12528%09red/K01739%09red/K00956%09red
ko00400	Phenylalanine, tyrosine and tryptophan biosynthesis	TRINITY_DN26037_c0_g1|TRINITY_DN36052_c0_g1|TRINITY_DN31550_c0_g1|TRINITY_DN38813_c0_g1|TRINITY_DN28602_c1_g1	5	29	0.0657633	0.937222	http://www.genome.jp/kegg-bin/show_pathway?ko00400/K01850%09red/K14455%09red/K04518%09red/K01626%09red/K00211%09red
ko00970	Aminoacyl-tRNA biosynthesis	TRINITY_DN36841_c0_g1|TRINITY_DN39428_c0_g1|TRINITY_DN52458_c0_g1|TRINITY_DN36485_c0_g1|TRINITY_DN19603_c0_g1|TRINITY_DN38399_c2_g1|TRINITY_DN35475_c0_g1	7	49	0.0681533	0.937222	http://www.genome.jp/kegg-bin/show_pathway?ko00970/K01870%09red/K04567%09red/K01866%09red/K01887%09red/K01889%09red/K01893%09red
ko03070	Bacterial secretion system	TRINITY_DN60893_c0_g1|TRINITY_DN75650_c0_g1	2	5	0.0707758	0.937222	http://www.genome.jp/kegg-bin/show_pathway?ko03070/K03070%09red
ko01230	Biosynthesis of amino acids	TRINITY_DN26037_c0_g1|TRINITY_DN56938_c0_g1|TRINITY_DN40262_c0_g1|TRINITY_DN31550_c0_g1|TRINITY_DN36052_c0_g1|TRINITY_DN36818_c3_g3|TRINITY_DN37320_c0_g1|TRINITY_DN28602_c1_g1|TRINITY_DN37210_c0_g1|TRINITY_DN33555_c0_g1|TRINITY_DN54987_c0_g1|TRINITY_DN33585_c0_g1|TRINITY_DN45010_c0_g1|TRINITY_DN33585_c0_g2|TRINITY_DN31587_c0_g1|TRINITY_DN34462_c0_g1|TRINITY_DN36162_c0_g2	17	163	0.0744383	0.937222	http://www.genome.jp/kegg-bin/show_pathway?ko01230/K04486%09red/K01850%09red/K14455%09red/K00264%09red/K11755%09red/K17989%09red/K04518%09red/K00053%09red/K00611%09red/K01783%09red/K01626%09red/K00765%09red/K01652%09red/K01647%09red/K00931%09red/K01739%09red
ko02024	Quorum sensing	TRINITY_DN36052_c0_g1|TRINITY_DN60893_c0_g1|TRINITY_DN50180_c0_g1|TRINITY_DN75650_c0_g1	4	21	0.0746165	0.937222	http://www.genome.jp/kegg-bin/show_pathway?ko02024/K03070%09red/K01997%09red/K01626%09red
ko00340	Histidine metabolism	TRINITY_DN33585_c0_g1|TRINITY_DN40271_c2_g2|TRINITY_DN33585_c0_g2|TRINITY_DN54987_c0_g1|TRINITY_DN56938_c0_g1	5	31	0.0803042	0.937222	http://www.genome.jp/kegg-bin/show_pathway?ko00340/K00128%09red/K04486%09red/K11755%09red/K00765%09red
ko00983	Drug metabolism - other enzymes	TRINITY_DN37112_c0_g1|TRINITY_DN24263_c0_g1	2	6	0.0904222	0.937222	http://www.genome.jp/kegg-bin/show_pathway?ko00983/K01519%09red/K01951%09red
ko01040	Biosynthesis of unsaturated fatty acids	TRINITY_DN35672_c1_g1|TRINITY_DN37720_c0_g1|TRINITY_DN35672_c2_g1|TRINITY_DN36633_c0_g3	4	23	0.0936763	0.937222	http://www.genome.jp/kegg-bin/show_pathway?ko01040/K10251%09red
ko00052	Galactose metabolism	TRINITY_DN79001_c1_g1|TRINITY_DN39855_c0_g1|TRINITY_DN35493_c0_g1|TRINITY_DN74224_c0_g1	4	24	0.103987	0.937222	http://www.genome.jp/kegg-bin/show_pathway?ko00052/K10985%09red/K16371%09red/K01187%09red
ko05204	Chemical carcinogenesis	TRINITY_DN32505_c0_g2|TRINITY_DN38249_c0_g6|TRINITY_DN26940_c0_g2|TRINITY_DN31609_c0_g1	4	25	0.11479	0.937222	http://www.genome.jp/kegg-bin/show_pathway?ko05204/K00079%09red/K04097%09red/K00799%09red/K13299%09red
ko00980	Metabolism of xenobiotics by cytochrome P450	TRINITY_DN32505_c0_g2|TRINITY_DN38249_c0_g6|TRINITY_DN26940_c0_g2|TRINITY_DN31609_c0_g1	4	26	0.126062	0.937222	http://www.genome.jp/kegg-bin/show_pathway?ko00980/K00079%09red/K04097%09red/K00799%09red/K13299%09red
ko00250	Alanine, aspartate and glutamate metabolism	TRINITY_DN40262_c0_g1|TRINITY_DN10053_c0_g1|TRINITY_DN36426_c0_g2|TRINITY_DN28602_c1_g1	4	28	0.149915	0.937222	http://www.genome.jp/kegg-bin/show_pathway?ko00250/K01956%09red/K14455%09red/K01953%09red/K00264%09red
ko00130	Ubiquinone and other terpenoid-quinone biosynthesis	TRINITY_DN53410_c0_g1|TRINITY_DN23425_c0_g1|TRINITY_DN67419_c0_g1	3	20	0.18395	0.937222	http://www.genome.jp/kegg-bin/show_pathway?ko00130/K02551%09red/K03183%09red/K03182%09red
ko05120	Epithelial cell signaling in Helicobacter pylori infection	TRINITY_DN29156_c0_g1|TRINITY_DN79943_c0_g1|TRINITY_DN26631_c0_g2	3	20	0.18395	0.937222	http://www.genome.jp/kegg-bin/show_pathway?ko05120/K03661%09red/K04392%09red/K02150%09red
ko04612	Antigen processing and presentation	TRINITY_DN40241_c0_g2|TRINITY_DN61564_c0_g1|TRINITY_DN38074_c2_g1	3	21	0.200814	0.937222	http://www.genome.jp/kegg-bin/show_pathway?ko04612/K04079%09red/K03283%09red
ko04010	MAPK signaling pathway	TRINITY_DN40241_c0_g2|TRINITY_DN38074_c2_g1|TRINITY_DN26631_c0_g2	3	21	0.200814	0.937222	http://www.genome.jp/kegg-bin/show_pathway?ko04010/K04392%09red/K03283%09red
ko00860	Porphyrin and chlorophyll metabolism	TRINITY_DN37618_c2_g2|TRINITY_DN22986_c0_g1|TRINITY_DN58261_c0_g1|TRINITY_DN1348_c0_g1	4	32	0.20209	0.937222	http://www.genome.jp/kegg-bin/show_pathway?ko00860/K02224%09red/K02232%09red/K02495%09red
ko00960	Tropane, piperidine and pyridine alkaloid biosynthesis	TRINITY_DN80073_c0_g1|TRINITY_DN28602_c1_g1	2	11	0.204254	0.937222	http://www.genome.jp/kegg-bin/show_pathway?ko00960/K14455%09red/K01582%09red
ko00230	Purine metabolism	TRINITY_DN34531_c0_g1|TRINITY_DN40011_c0_g1|TRINITY_DN33105_c0_g1|TRINITY_DN68166_c0_g1|TRINITY_DN35048_c0_g1|TRINITY_DN24263_c0_g1|TRINITY_DN40158_c0_g1|TRINITY_DN34274_c0_g1|TRINITY_DN37112_c0_g1|TRINITY_DN45983_c0_g1	10	105	0.210428	0.937222	http://www.genome.jp/kegg-bin/show_pathway?ko00230/K00856%09red/K00527%09red/K01519%09red/K01952%09red/K01951%09red/K03006%09red/K00958%09red/K00602%09red/K02319%09red/K00956%09red
ko04142	Lysosome	TRINITY_DN40013_c0_g2|TRINITY_DN29156_c0_g1|TRINITY_DN32659_c0_g1	3	22	0.218023	0.937222	http://www.genome.jp/kegg-bin/show_pathway?ko04142/K12350%09red/K01192%09red/K03661%09red
ko00950	Isoquinoline alkaloid biosynthesis	TRINITY_DN36779_c2_g2|TRINITY_DN35824_c0_g4|TRINITY_DN28602_c1_g1	3	22	0.218023	0.937222	http://www.genome.jp/kegg-bin/show_pathway?ko00950/K14455%09red/K00505%09red
ko04146	Peroxisome	TRINITY_DN34085_c0_g1|TRINITY_DN32062_c0_g1|TRINITY_DN30188_c1_g1|TRINITY_DN40210_c1_g4|TRINITY_DN39988_c0_g1|TRINITY_DN38249_c0_g6|TRINITY_DN38936_c0_g2	7	69	0.220518	0.937222	http://www.genome.jp/kegg-bin/show_pathway?ko04146/K03781%09red/K13354%09red/K13299%09red/K13338%09red/K12663%09red/K08764%09red/K03426%09red
ko04721	Synaptic vesicle cycle	TRINITY_DN26316_c0_g2|TRINITY_DN79943_c0_g1|TRINITY_DN29156_c0_g1	3	23	0.23552	0.937222	http://www.genome.jp/kegg-bin/show_pathway?ko04721/K03661%09red/K08486%09red/K02150%09red
ko04915	Estrogen signaling pathway	TRINITY_DN40241_c0_g2|TRINITY_DN61564_c0_g1|TRINITY_DN38074_c2_g1	3	24	0.25325	0.937222	http://www.genome.jp/kegg-bin/show_pathway?ko04915/K04079%09red/K03283%09red
ko00290	Valine, leucine and isoleucine biosynthesis	TRINITY_DN36818_c3_g3|TRINITY_DN33555_c0_g1|TRINITY_DN31587_c0_g1	3	24	0.25325	0.937222	http://www.genome.jp/kegg-bin/show_pathway?ko00290/K01652%09red/K17989%09red/K00053%09red
ko00590	Arachidonic acid metabolism	TRINITY_DN32505_c0_g2|TRINITY_DN26940_c0_g2	2	13	0.253312	0.937222	http://www.genome.jp/kegg-bin/show_pathway?ko00590/K00079%09red/K04097%09red
ko00965	Betalain biosynthesis	TRINITY_DN35824_c0_g4|TRINITY_DN36779_c2_g2	2	13	0.253312	0.937222	http://www.genome.jp/kegg-bin/show_pathway?ko00965/K00505%09red
ko01212	Fatty acid metabolism	TRINITY_DN35672_c1_g1|TRINITY_DN37720_c0_g1|TRINITY_DN35672_c2_g1|TRINITY_DN36633_c0_g3	4	36	0.258699	0.937222	http://www.genome.jp/kegg-bin/show_pathway?ko01212/K10251%09red
ko00982	Drug metabolism - cytochrome P450	TRINITY_DN38249_c0_g6|TRINITY_DN26940_c0_g2|TRINITY_DN31609_c0_g1	3	25	0.271162	0.937222	http://www.genome.jp/kegg-bin/show_pathway?ko00982/K04097%09red/K00799%09red/K13299%09red
ko05134	Legionellosis	TRINITY_DN40241_c0_g2|TRINITY_DN38074_c2_g1|TRINITY_DN25605_c0_g1|TRINITY_DN36025_c0_g4|TRINITY_DN36718_c2_g10	5	50	0.283225	0.937222	http://www.genome.jp/kegg-bin/show_pathway?ko05134/K03231%09red/K04077%09red/K03283%09red
ko03420	Nucleotide excision repair	TRINITY_DN30049_c0_g1|TRINITY_DN40287_c0_g1|TRINITY_DN76322_c0_g1|TRINITY_DN32434_c0_g1|TRINITY_DN39423_c0_g1	5	50	0.283225	0.937222	http://www.genome.jp/kegg-bin/show_pathway?ko03420/K03701%09red/K10609%09red/K10755%09red/K10839%09red/K10610%09red
ko00920	Sulfur metabolism	TRINITY_DN37210_c0_g1|TRINITY_DN35048_c0_g1|TRINITY_DN45983_c0_g1	3	26	0.289205	0.937222	http://www.genome.jp/kegg-bin/show_pathway?ko00920/K00958%09red/K01739%09red/K00956%09red
ko04540	Gap junction	TRINITY_DN40062_c2_g7|TRINITY_DN37655_c1_g3|TRINITY_DN37128_c0_g1	3	26	0.289205	0.937222	http://www.genome.jp/kegg-bin/show_pathway?ko04540/K07374%09red/K07375%09red
ko00520	Amino sugar and nucleotide sugar metabolism	TRINITY_DN6048_c0_g1|TRINITY_DN38984_c2_g1|TRINITY_DN38191_c0_g1|TRINITY_DN35694_c0_g1|TRINITY_DN44969_c0_g1|TRINITY_DN3836_c0_g1|TRINITY_DN30731_c0_g1	7	79	0.322353	0.937222	http://www.genome.jp/kegg-bin/show_pathway?ko00520/K01791%09red/K01183%09red/K03431%09red/K17497%09red
ko01200	Carbon metabolism	TRINITY_DN39561_c1_g1|TRINITY_DN39598_c0_g1|TRINITY_DN37957_c0_g1|TRINITY_DN39598_c0_g3|TRINITY_DN37320_c0_g1|TRINITY_DN23159_c0_g1|TRINITY_DN28602_c1_g1|TRINITY_DN34070_c0_g3|TRINITY_DN55064_c0_g1|TRINITY_DN39988_c0_g1|TRINITY_DN45010_c0_g1|TRINITY_DN31587_c0_g1|TRINITY_DN39561_c0_g1	13	159	0.322474	0.937222	http://www.genome.jp/kegg-bin/show_pathway?ko01200/K03781%09red/K14455%09red/K01007%09red/K17989%09red/K00281%09red/K01783%09red/K17066%09red/K01647%09red
ko04145	Phagosome	TRINITY_DN40062_c2_g7|TRINITY_DN37128_c0_g1|TRINITY_DN79943_c0_g1|TRINITY_DN37655_c1_g3|TRINITY_DN26631_c0_g2|TRINITY_DN29156_c0_g1	6	66	0.322963	0.937222	http://www.genome.jp/kegg-bin/show_pathway?ko04145/K07375%09red/K03661%09red/K07374%09red/K04392%09red/K02150%09red
ko00940	Phenylpropanoid biosynthesis	TRINITY_DN38719_c0_g1|TRINITY_DN39514_c0_g1|TRINITY_DN38541_c1_g1	3	28	0.325498	0.937222	http://www.genome.jp/kegg-bin/show_pathway?ko00940/K05349%09red/K10775%09red
ko05323	Rheumatoid arthritis	TRINITY_DN79943_c0_g1|TRINITY_DN29156_c0_g1	2	16	0.327063	0.937222	http://www.genome.jp/kegg-bin/show_pathway?ko05323/K03661%09red/K02150%09red
ko04310	Wnt signaling pathway	TRINITY_DN37212_c0_g1|TRINITY_DN26631_c0_g2	2	16	0.327063	0.937222	http://www.genome.jp/kegg-bin/show_pathway?ko04310/K03362%09red/K04392%09red
ko05145	Toxoplasmosis	TRINITY_DN40241_c0_g2|TRINITY_DN38074_c2_g1	2	16	0.327063	0.937222	http://www.genome.jp/kegg-bin/show_pathway?ko05145/K03283%09red
ko04380	Osteoclast differentiation	TRINITY_DN26631_c0_g2	1	5	0.331017	0.937222	http://www.genome.jp/kegg-bin/show_pathway?ko04380/K04392%09red
ko04662	B cell receptor signaling pathway	TRINITY_DN26631_c0_g2	1	5	0.331017	0.937222	http://www.genome.jp/kegg-bin/show_pathway?ko04662/K04392%09red
ko00380	Tryptophan metabolism	TRINITY_DN39988_c0_g1|TRINITY_DN40271_c2_g2|TRINITY_DN38624_c0_g1|TRINITY_DN30284_c0_g1|TRINITY_DN39799_c0_g1	5	54	0.335013	0.937222	http://www.genome.jp/kegg-bin/show_pathway?ko00380/K00128%09red/K03781%09red/K14338%09red/K14264%09red
ko00760	Nicotinate and nicotinamide metabolism	TRINITY_DN35172_c0_g1|TRINITY_DN40210_c1_g4|TRINITY_DN52657_c0_g1	3	29	0.343662	0.937222	http://www.genome.jp/kegg-bin/show_pathway?ko00760/K01799%09red/K03426%09red/K00858%09red
ko03060	Protein export	TRINITY_DN39700_c0_g3|TRINITY_DN60893_c0_g1|TRINITY_DN75650_c0_g1	3	29	0.343662	0.937222	http://www.genome.jp/kegg-bin/show_pathway?ko03060/K03070%09red/K12946%09red
ko00710	Carbon fixation in photosynthetic organisms	TRINITY_DN39540_c0_g1|TRINITY_DN37320_c0_g1|TRINITY_DN28602_c1_g1	3	29	0.343662	0.937222	http://www.genome.jp/kegg-bin/show_pathway?ko00710/K01621%09red/K14455%09red/K01783%09red
ko00910	Nitrogen metabolism	TRINITY_DN21001_c0_g1|TRINITY_DN40262_c0_g1	2	17	0.35129	0.937222	http://www.genome.jp/kegg-bin/show_pathway?ko00910/K00370%09red/K00264%09red
ko04710	Circadian rhythm	TRINITY_DN37212_c0_g1	1	6	0.37439	0.937222	http://www.genome.jp/kegg-bin/show_pathway?ko04710/K03362%09red
ko04650	Natural killer cell mediated cytotoxicity	TRINITY_DN26631_c0_g2	1	6	0.37439	0.937222	http://www.genome.jp/kegg-bin/show_pathway?ko04650/K04392%09red
ko04940	Type I diabetes mellitus	TRINITY_DN25605_c0_g1	1	6	0.37439	0.937222	http://www.genome.jp/kegg-bin/show_pathway?ko04940/K04077%09red
ko00220	Arginine biosynthesis	TRINITY_DN34462_c0_g1|TRINITY_DN28602_c1_g1	2	18	0.375209	0.937222	http://www.genome.jp/kegg-bin/show_pathway?ko00220/K00611%09red/K14455%09red
ko00650	Butanoate metabolism	TRINITY_DN35172_c0_g1|TRINITY_DN36818_c3_g3	2	18	0.375209	0.937222	http://www.genome.jp/kegg-bin/show_pathway?ko00650/K01799%09red/K01652%09red
ko05014	Amyotrophic lateral sclerosis (ALS)	TRINITY_DN39988_c0_g1|TRINITY_DN26631_c0_g2	2	18	0.375209	0.937222	http://www.genome.jp/kegg-bin/show_pathway?ko05014/K03781%09red/K04392%09red
ko00240	Pyrimidine metabolism	TRINITY_DN39917_c0_g1|TRINITY_DN68166_c0_g1|TRINITY_DN10053_c0_g1|TRINITY_DN24263_c0_g1|TRINITY_DN40158_c0_g1|TRINITY_DN34274_c0_g1|TRINITY_DN40673_c0_g1	7	86	0.397704	0.937222	http://www.genome.jp/kegg-bin/show_pathway?ko00240/K00560%09red/K00527%09red/K01519%09red/K01956%09red/K03006%09red/K01937%09red/K02319%09red
ko00670	One carbon pool by folate	TRINITY_DN39917_c0_g1|TRINITY_DN33105_c0_g1	2	19	0.398758	0.937222	http://www.genome.jp/kegg-bin/show_pathway?ko00670/K00560%09red/K00602%09red
ko04130	SNARE interactions in vesicular transport	TRINITY_DN26316_c0_g2|TRINITY_DN33127_c0_g1	2	19	0.398758	0.937222	http://www.genome.jp/kegg-bin/show_pathway?ko04130/K08498%09red/K08486%09red
ko04916	Melanogenesis	TRINITY_DN35824_c0_g4|TRINITY_DN36779_c2_g2	2	19	0.398758	0.937222	http://www.genome.jp/kegg-bin/show_pathway?ko04916/K00505%09red
ko04341	Hedgehog signaling pathway - fly	TRINITY_DN37212_c0_g1	1	7	0.414957	0.937222	http://www.genome.jp/kegg-bin/show_pathway?ko04341/K03362%09red
ko05162	Measles	TRINITY_DN40241_c0_g2|TRINITY_DN38074_c2_g1	2	20	0.421885	0.937222	http://www.genome.jp/kegg-bin/show_pathway?ko05162/K03283%09red
ko00500	Starch and sucrose metabolism	TRINITY_DN40725_c0_g1|TRINITY_DN38541_c1_g1|TRINITY_DN32686_c0_g1|TRINITY_DN39514_c0_g1|TRINITY_DN35493_c0_g1|TRINITY_DN39855_c0_g1	6	75	0.428944	0.937222	http://www.genome.jp/kegg-bin/show_pathway?ko00500/K05349%09red/K01196%09red/K00705%09red/K01187%09red
ko04213	Longevity regulating pathway - multiple species	TRINITY_DN40241_c0_g2|TRINITY_DN38074_c2_g1|TRINITY_DN39988_c0_g1	3	34	0.433164	0.937222	http://www.genome.jp/kegg-bin/show_pathway?ko04213/K03781%09red/K03283%09red
ko00350	Tyrosine metabolism	TRINITY_DN36779_c2_g2|TRINITY_DN35824_c0_g4|TRINITY_DN28602_c1_g1	3	34	0.433164	0.937222	http://www.genome.jp/kegg-bin/show_pathway?ko00350/K14455%09red/K00505%09red
ko02020	Two-component system	TRINITY_DN21001_c0_g1|TRINITY_DN71969_c0_g1	2	21	0.444545	0.937222	http://www.genome.jp/kegg-bin/show_pathway?ko02020/K10004%09red/K00370%09red
ko00740	Riboflavin metabolism	TRINITY_DN35824_c0_g4|TRINITY_DN36779_c2_g2	2	21	0.444545	0.937222	http://www.genome.jp/kegg-bin/show_pathway?ko00740/K00505%09red
ko00660	C5-Branched dibasic acid metabolism	TRINITY_DN36818_c3_g3	1	8	0.452898	0.937222	http://www.genome.jp/kegg-bin/show_pathway?ko00660/K01652%09red
ko05212	Pancreatic cancer	TRINITY_DN26631_c0_g2	1	8	0.452898	0.937222	http://www.genome.jp/kegg-bin/show_pathway?ko05212/K04392%09red
ko04664	Fc epsilon RI signaling pathway	TRINITY_DN26631_c0_g2	1	8	0.452898	0.937222	http://www.genome.jp/kegg-bin/show_pathway?ko04664/K04392%09red
ko00627	Aminobenzoate degradation	TRINITY_DN38624_c0_g1|TRINITY_DN39799_c0_g1	2	22	0.466703	0.937222	http://www.genome.jp/kegg-bin/show_pathway?ko00627/K14338%09red
ko00053	Ascorbate and aldarate metabolism	TRINITY_DN40271_c2_g2|TRINITY_DN34765_c0_g1	2	22	0.466703	0.937222	http://www.genome.jp/kegg-bin/show_pathway?ko00053/K00128%09red/K00469%09red
ko00030	Pentose phosphate pathway	TRINITY_DN37320_c0_g1|TRINITY_DN39540_c0_g1	2	23	0.488327	0.937222	http://www.genome.jp/kegg-bin/show_pathway?ko00030/K01621%09red/K01783%09red
ko04972	Pancreatic secretion	TRINITY_DN26631_c0_g2	1	9	0.488384	0.937222	http://www.genome.jp/kegg-bin/show_pathway?ko04972/K04392%09red
ko04360	Axon guidance	TRINITY_DN26631_c0_g2	1	9	0.488384	0.937222	http://www.genome.jp/kegg-bin/show_pathway?ko04360/K04392%09red
ko04621	NOD-like receptor signaling pathway	TRINITY_DN61564_c0_g1	1	9	0.488384	0.937222	http://www.genome.jp/kegg-bin/show_pathway?ko04621/K04079%09red
ko05211	Renal cell carcinoma	TRINITY_DN26631_c0_g2	1	9	0.488384	0.937222	http://www.genome.jp/kegg-bin/show_pathway?ko05211/K04392%09red
ko05131	Shigellosis	TRINITY_DN37212_c0_g1|TRINITY_DN26631_c0_g2	2	24	0.509394	0.937222	http://www.genome.jp/kegg-bin/show_pathway?ko05131/K03362%09red/K04392%09red
ko00071	Fatty acid degradation	TRINITY_DN40271_c2_g2|TRINITY_DN38624_c0_g1|TRINITY_DN39799_c0_g1	3	39	0.517828	0.937222	http://www.genome.jp/kegg-bin/show_pathway?ko00071/K00128%09red/K14338%09red
ko04626	Plant-pathogen interaction	TRINITY_DN61564_c0_g1	1	10	0.521573	0.937222	http://www.genome.jp/kegg-bin/show_pathway?ko04626/K04079%09red
ko05161	Hepatitis B	TRINITY_DN39423_c0_g1	1	10	0.521573	0.937222	http://www.genome.jp/kegg-bin/show_pathway?ko05161/K10610%09red
ko04370	VEGF signaling pathway	TRINITY_DN26631_c0_g2	1	10	0.521573	0.937222	http://www.genome.jp/kegg-bin/show_pathway?ko04370/K04392%09red
ko00750	Vitamin B6 metabolism	TRINITY_DN38484_c0_g3	1	10	0.521573	0.937222	http://www.genome.jp/kegg-bin/show_pathway?ko00750/K05275%09red
ko00460	Cyanoamino acid metabolism	TRINITY_DN39514_c0_g1|TRINITY_DN38541_c1_g1	2	25	0.529886	0.937222	http://www.genome.jp/kegg-bin/show_pathway?ko00460/K05349%09red
ko00330	Arginine and proline metabolism	TRINITY_DN40271_c2_g2|TRINITY_DN36162_c0_g2|TRINITY_DN28602_c1_g1	3	41	0.549749	0.937222	http://www.genome.jp/kegg-bin/show_pathway?ko00330/K00128%09red/K14455%09red/K00931%09red
ko00620	Pyruvate metabolism	TRINITY_DN40271_c2_g2|TRINITY_DN38878_c0_g1|TRINITY_DN55064_c0_g1|TRINITY_DN79676_c0_g1	4	56	0.550807	0.937222	http://www.genome.jp/kegg-bin/show_pathway?ko00620/K00128%09red/K01069%09red/K00102%09red/K01007%09red
ko01210	2-Oxocarboxylic acid metabolism	TRINITY_DN36818_c3_g3|TRINITY_DN45010_c0_g1|TRINITY_DN33555_c0_g1|TRINITY_DN28602_c1_g1	4	56	0.550807	0.937222	http://www.genome.jp/kegg-bin/show_pathway?ko01210/K01652%09red/K14455%09red/K01647%09red/K00053%09red
ko04933	AGE-RAGE signaling pathway in diabetic complications	TRINITY_DN26631_c0_g2	1	11	0.552612	0.937222	http://www.genome.jp/kegg-bin/show_pathway?ko04933/K04392%09red
ko00903	Limonene and pinene degradation	TRINITY_DN40271_c2_g2	1	11	0.552612	0.937222	http://www.genome.jp/kegg-bin/show_pathway?ko00903/K00128%09red
ko05416	Viral myocarditis	TRINITY_DN26631_c0_g2	1	11	0.552612	0.937222	http://www.genome.jp/kegg-bin/show_pathway?ko05416/K04392%09red
ko05215	Prostate cancer	TRINITY_DN61564_c0_g1	1	11	0.552612	0.937222	http://www.genome.jp/kegg-bin/show_pathway?ko05215/K04079%09red
ko00190	Oxidative phosphorylation	TRINITY_DN38774_c1_g1|TRINITY_DN26639_c0_g1|TRINITY_DN29156_c0_g1|TRINITY_DN79943_c0_g1|TRINITY_DN36293_c0_g1|TRINITY_DN33757_c0_g2	6	87	0.564804	0.937222	http://www.genome.jp/kegg-bin/show_pathway?ko00190/K00415%09red/K03661%09red/K02258%09red/K02260%09red/K11353%09red/K02150%09red
ko05130	Pathogenic Escherichia coli infection	TRINITY_DN40062_c2_g7|TRINITY_DN37655_c1_g3|TRINITY_DN37128_c0_g1	3	42	0.565235	0.937222	http://www.genome.jp/kegg-bin/show_pathway?ko05130/K07374%09red/K07375%09red
ko04210	Apoptosis	TRINITY_DN40062_c2_g7|TRINITY_DN37128_c0_g1	2	27	0.56909	0.937222	http://www.genome.jp/kegg-bin/show_pathway?ko04210/K07374%09red
ko04151	PI3K-Akt signaling pathway	TRINITY_DN61564_c0_g1|TRINITY_DN26631_c0_g2	2	27	0.56909	0.937222	http://www.genome.jp/kegg-bin/show_pathway?ko04151/K04392%09red/K04079%09red
ko05152	Tuberculosis	TRINITY_DN25605_c0_g1|TRINITY_DN29156_c0_g1	2	27	0.56909	0.937222	http://www.genome.jp/kegg-bin/show_pathway?ko05152/K04077%09red/K03661%09red
ko05203	Viral carcinogenesis	TRINITY_DN39423_c0_g1|TRINITY_DN26631_c0_g2	2	27	0.56909	0.937222	http://www.genome.jp/kegg-bin/show_pathway?ko05203/K04392%09red/K10610%09red
ko00770	Pantothenate and CoA biosynthesis	TRINITY_DN36818_c3_g3|TRINITY_DN33555_c0_g1	2	27	0.56909	0.937222	http://www.genome.jp/kegg-bin/show_pathway?ko00770/K01652%09red/K00053%09red
ko04722	Neurotrophin signaling pathway	TRINITY_DN26631_c0_g2	1	12	0.581642	0.937222	http://www.genome.jp/kegg-bin/show_pathway?ko04722/K04392%09red
ko00511	Other glycan degradation	TRINITY_DN40013_c0_g2	1	12	0.581642	0.937222	http://www.genome.jp/kegg-bin/show_pathway?ko00511/K01192%09red
ko05110	Vibrio cholerae infection	TRINITY_DN79943_c0_g1|TRINITY_DN29156_c0_g1	2	28	0.587787	0.937222	http://www.genome.jp/kegg-bin/show_pathway?ko05110/K03661%09red/K02150%09red
ko03040	Spliceosome	TRINITY_DN40127_c0_g1|TRINITY_DN21774_c0_g1|TRINITY_DN27532_c0_g1|TRINITY_DN40241_c0_g2|TRINITY_DN37824_c0_g3|TRINITY_DN38074_c2_g1|TRINITY_DN38423_c0_g2	7	105	0.595031	0.937222	http://www.genome.jp/kegg-bin/show_pathway?ko03040/K12834%09red/K12833%09red/K11984%09red/K12816%09red/K09564%09red/K03283%09red
ko05200	Pathways in cancer	TRINITY_DN61564_c0_g1|TRINITY_DN26631_c0_g2	2	29	0.605876	0.937222	http://www.genome.jp/kegg-bin/show_pathway?ko05200/K04392%09red/K04079%09red
ko05210	Colorectal cancer	TRINITY_DN26631_c0_g2	1	13	0.608792	0.937222	http://www.genome.jp/kegg-bin/show_pathway?ko05210/K04392%09red
ko04390	Hippo signaling pathway	TRINITY_DN37212_c0_g1	1	13	0.608792	0.937222	http://www.genome.jp/kegg-bin/show_pathway?ko04390/K03362%09red
ko04966	Collecting duct acid secretion	TRINITY_DN79943_c0_g1	1	13	0.608792	0.937222	http://www.genome.jp/kegg-bin/show_pathway?ko04966/K02150%09red
ko00564	Glycerophospholipid metabolism	TRINITY_DN28321_c0_g1|TRINITY_DN31880_c0_g2|TRINITY_DN39353_c0_g1	3	45	0.609687	0.937222	http://www.genome.jp/kegg-bin/show_pathway?ko00564/K01094%09red/K01613%09red/K00866%09red
ko04071	Sphingolipid signaling pathway	TRINITY_DN32659_c0_g1|TRINITY_DN26631_c0_g2	2	30	0.623357	0.937222	http://www.genome.jp/kegg-bin/show_pathway?ko04071/K12350%09red/K04392%09red
ko04024	cAMP signaling pathway	TRINITY_DN26631_c0_g2	1	14	0.634184	0.937222	http://www.genome.jp/kegg-bin/show_pathway?ko04024/K04392%09red
ko04670	Leukocyte transendothelial migration	TRINITY_DN26631_c0_g2	1	14	0.634184	0.937222	http://www.genome.jp/kegg-bin/show_pathway?ko04670/K04392%09red
ko04062	Chemokine signaling pathway	TRINITY_DN26631_c0_g2	1	14	0.634184	0.937222	http://www.genome.jp/kegg-bin/show_pathway?ko04062/K04392%09red
ko04013	MAPK signaling pathway - fly	TRINITY_DN26631_c0_g2	1	14	0.634184	0.937222	http://www.genome.jp/kegg-bin/show_pathway?ko04013/K04392%09red
ko04932	Non-alcoholic fatty liver disease (NAFLD)	TRINITY_DN36293_c0_g1|TRINITY_DN26639_c0_g1|TRINITY_DN26631_c0_g2	3	47	0.637586	0.937222	http://www.genome.jp/kegg-bin/show_pathway?ko04932/K00415%09red/K11353%09red/K04392%09red
ko00360	Phenylalanine metabolism	TRINITY_DN38719_c0_g1|TRINITY_DN28602_c1_g1	2	31	0.640232	0.937222	http://www.genome.jp/kegg-bin/show_pathway?ko00360/K14455%09red/K10775%09red
ko04212	Longevity regulating pathway - worm	TRINITY_DN25605_c0_g1|TRINITY_DN39988_c0_g1	2	31	0.640232	0.937222	http://www.genome.jp/kegg-bin/show_pathway?ko04212/K03781%09red/K04077%09red
ko04260	Cardiac muscle contraction	TRINITY_DN26639_c0_g1	1	15	0.65793	0.937222	http://www.genome.jp/kegg-bin/show_pathway?ko04260/K00415%09red
ko03320	PPAR signaling pathway	TRINITY_DN32062_c0_g1	1	15	0.65793	0.937222	http://www.genome.jp/kegg-bin/show_pathway?ko03320/K08764%09red
ko04510	Focal adhesion	TRINITY_DN26631_c0_g2	1	15	0.65793	0.937222	http://www.genome.jp/kegg-bin/show_pathway?ko04510/K04392%09red
ko00480	Glutathione metabolism	TRINITY_DN38249_c0_g6|TRINITY_DN26940_c0_g2|TRINITY_DN31609_c0_g1	3	49	0.664062	0.937222	http://www.genome.jp/kegg-bin/show_pathway?ko00480/K04097%09red/K00799%09red/K13299%09red
ko00040	Pentose and glucuronate interconversions	TRINITY_DN40271_c2_g2|TRINITY_DN37320_c0_g1	2	33	0.672189	0.937222	http://www.genome.jp/kegg-bin/show_pathway?ko00040/K00128%09red/K01783%09red
ko00625	Chloroalkane and chloroalkene degradation	TRINITY_DN40271_c2_g2	1	16	0.680138	0.937222	http://www.genome.jp/kegg-bin/show_pathway?ko00625/K00128%09red
ko05231	Choline metabolism in cancer	TRINITY_DN26631_c0_g2	1	17	0.700907	0.937222	http://www.genome.jp/kegg-bin/show_pathway?ko05231/K04392%09red
ko04014	Ras signaling pathway	TRINITY_DN26631_c0_g2	1	17	0.700907	0.937222	http://www.genome.jp/kegg-bin/show_pathway?ko04014/K04392%09red
ko00563	Glycosylphosphatidylinositol(GPI)-anchor biosynthesis	TRINITY_DN39135_c1_g1	1	18	0.720331	0.937222	http://www.genome.jp/kegg-bin/show_pathway?ko00563/K05290%09red
ko04015	Rap1 signaling pathway	TRINITY_DN26631_c0_g2	1	18	0.720331	0.937222	http://www.genome.jp/kegg-bin/show_pathway?ko04015/K04392%09red
ko04068	FoxO signaling pathway	TRINITY_DN39988_c0_g1	1	18	0.720331	0.937222	http://www.genome.jp/kegg-bin/show_pathway?ko04068/K03781%09red
ko00310	Lysine degradation	TRINITY_DN80073_c0_g1|TRINITY_DN40271_c2_g2	2	37	0.729169	0.937222	http://www.genome.jp/kegg-bin/show_pathway?ko00310/K00128%09red/K01582%09red
ko04211	Longevity regulating pathway	TRINITY_DN39988_c0_g1	1	19	0.738495	0.937222	http://www.genome.jp/kegg-bin/show_pathway?ko04211/K03781%09red
ko05169	Epstein-Barr virus infection	TRINITY_DN40158_c0_g1|TRINITY_DN40241_c0_g2|TRINITY_DN6777_c0_g1|TRINITY_DN38074_c2_g1	4	74	0.753232	0.937222	http://www.genome.jp/kegg-bin/show_pathway?ko05169/K03006%09red/K07936%09red/K03283%09red
ko05164	Influenza A	TRINITY_DN40241_c0_g2|TRINITY_DN38074_c2_g1	2	39	0.754373	0.937222	http://www.genome.jp/kegg-bin/show_pathway?ko05164/K03283%09red
ko04914	Progesterone-mediated oocyte maturation	TRINITY_DN61564_c0_g1	1	20	0.755482	0.937222	http://www.genome.jp/kegg-bin/show_pathway?ko04914/K04079%09red
ko04520	Adherens junction	TRINITY_DN26631_c0_g2	1	21	0.771367	0.937222	http://www.genome.jp/kegg-bin/show_pathway?ko04520/K04392%09red
ko00720	Carbon fixation pathways in prokaryotes	TRINITY_DN55064_c0_g1	1	21	0.771367	0.937222	http://www.genome.jp/kegg-bin/show_pathway?ko00720/K01007%09red
ko00270	Cysteine and methionine metabolism	TRINITY_DN37210_c0_g1|TRINITY_DN31587_c0_g1|TRINITY_DN28602_c1_g1	3	60	0.784532	0.937222	http://www.genome.jp/kegg-bin/show_pathway?ko00270/K17989%09red/K14455%09red/K01739%09red
ko00600	Sphingolipid metabolism	TRINITY_DN32659_c0_g1	1	22	0.786223	0.937222	http://www.genome.jp/kegg-bin/show_pathway?ko00600/K12350%09red
ko00100	Steroid biosynthesis	TRINITY_DN29398_c0_g1	1	22	0.786223	0.937222	http://www.genome.jp/kegg-bin/show_pathway?ko00100/K07750%09red
ko04011	MAPK signaling pathway - yeast	TRINITY_DN39988_c0_g1	1	22	0.786223	0.937222	http://www.genome.jp/kegg-bin/show_pathway?ko04011/K03781%09red
ko04120	Ubiquitin mediated proteolysis	TRINITY_DN37212_c0_g1|TRINITY_DN40287_c0_g1|TRINITY_DN39423_c0_g1	3	61	0.793476	0.937222	http://www.genome.jp/kegg-bin/show_pathway?ko04120/K10609%09red/K10610%09red/K03362%09red
ko00562	Inositol phosphate metabolism	TRINITY_DN34765_c0_g1	1	23	0.800115	0.937222	http://www.genome.jp/kegg-bin/show_pathway?ko00562/K00469%09red
ko04114	Oocyte meiosis	TRINITY_DN37212_c0_g1	1	23	0.800115	0.937222	http://www.genome.jp/kegg-bin/show_pathway?ko04114/K03362%09red
ko04666	Fc gamma R-mediated phagocytosis	TRINITY_DN26631_c0_g2	1	23	0.800115	0.937222	http://www.genome.jp/kegg-bin/show_pathway?ko04666/K04392%09red
ko00630	Glyoxylate and dicarboxylate metabolism	TRINITY_DN45010_c0_g1|TRINITY_DN23159_c0_g1|TRINITY_DN39988_c0_g1	3	63	0.810436	0.937222	http://www.genome.jp/kegg-bin/show_pathway?ko00630/K03781%09red/K00281%09red/K01647%09red
ko03018	RNA degradation	TRINITY_DN38358_c0_g3|TRINITY_DN25605_c0_g1|TRINITY_DN26904_c0_g1	3	63	0.810436	0.937222	http://www.genome.jp/kegg-bin/show_pathway?ko03018/K04077%09red/K13126%09red/K12573%09red
ko05100	Bacterial invasion of epithelial cells	TRINITY_DN26631_c0_g2	1	24	0.813106	0.937222	http://www.genome.jp/kegg-bin/show_pathway?ko05100/K04392%09red
ko00640	Propanoate metabolism	TRINITY_DN24740_c0_g1	1	25	0.825255	0.937222	http://www.genome.jp/kegg-bin/show_pathway?ko00640/K08325%09red
ko00410	beta-Alanine metabolism	TRINITY_DN40271_c2_g2	1	25	0.825255	0.937222	http://www.genome.jp/kegg-bin/show_pathway?ko00410/K00128%09red
ko03030	DNA replication	TRINITY_DN34274_c0_g1|TRINITY_DN32434_c0_g1	2	47	0.835889	0.937222	http://www.genome.jp/kegg-bin/show_pathway?ko03030/K10755%09red/K02319%09red
ko00900	Terpenoid backbone biosynthesis	TRINITY_DN38997_c1_g1	1	26	0.836615	0.937222	http://www.genome.jp/kegg-bin/show_pathway?ko00900/K11778%09red
ko05205	Proteoglycans in cancer	TRINITY_DN26631_c0_g2	1	26	0.836615	0.937222	http://www.genome.jp/kegg-bin/show_pathway?ko05205/K04392%09red
ko01524	Platinum drug resistance	TRINITY_DN31609_c0_g1	1	26	0.836615	0.937222	http://www.genome.jp/kegg-bin/show_pathway?ko01524/K00799%09red
ko05168	Herpes simplex infection	TRINITY_DN40158_c0_g1	1	27	0.847238	0.937222	http://www.genome.jp/kegg-bin/show_pathway?ko05168/K03006%09red
ko03008	Ribosome biogenesis in eukaryotes	TRINITY_DN27856_c0_g1|TRINITY_DN40168_c0_g3|TRINITY_DN6777_c0_g1|TRINITY_DN39882_c1_g3	4	87	0.849845	0.937222	http://www.genome.jp/kegg-bin/show_pathway?ko03008/K14554%09red/K14573%09red/K14548%09red/K07936%09red
ko00260	Glycine, serine and threonine metabolism	TRINITY_DN31587_c0_g1|TRINITY_DN23159_c0_g1	2	49	0.852035	0.937222	http://www.genome.jp/kegg-bin/show_pathway?ko00260/K17989%09red/K00281%09red
ko03410	Base excision repair	TRINITY_DN68761_c0_g1	1	28	0.857172	0.937222	http://www.genome.jp/kegg-bin/show_pathway?ko03410/K01151%09red
ko05132	Salmonella infection	TRINITY_DN26631_c0_g2	1	28	0.857172	0.937222	http://www.genome.jp/kegg-bin/show_pathway?ko05132/K04392%09red
ko00051	Fructose and mannose metabolism	TRINITY_DN30731_c0_g1	1	28	0.857172	0.937222	http://www.genome.jp/kegg-bin/show_pathway?ko00051/K17497%09red
ko03430	Mismatch repair	TRINITY_DN32434_c0_g1	1	29	0.866461	0.937222	http://www.genome.jp/kegg-bin/show_pathway?ko03430/K10755%09red
ko04150	mTOR signaling pathway	TRINITY_DN79943_c0_g1	1	29	0.866461	0.937222	http://www.genome.jp/kegg-bin/show_pathway?ko04150/K02150%09red
ko03020	RNA polymerase	TRINITY_DN40158_c0_g1	1	30	0.875147	0.937222	http://www.genome.jp/kegg-bin/show_pathway?ko03020/K03006%09red
ko00561	Glycerolipid metabolism	TRINITY_DN40271_c2_g2	1	30	0.875147	0.937222	http://www.genome.jp/kegg-bin/show_pathway?ko00561/K00128%09red
ko04810	Regulation of actin cytoskeleton	TRINITY_DN26631_c0_g2	1	30	0.875147	0.937222	http://www.genome.jp/kegg-bin/show_pathway?ko04810/K04392%09red
ko05166	HTLV-I infection	TRINITY_DN6777_c0_g1	1	31	0.88327	0.937222	http://www.genome.jp/kegg-bin/show_pathway?ko05166/K07936%09red
ko05016	Huntington's disease	TRINITY_DN40158_c0_g1|TRINITY_DN36293_c0_g1|TRINITY_DN26639_c0_g1	3	74	0.883971	0.937222	http://www.genome.jp/kegg-bin/show_pathway?ko05016/K03006%09red/K00415%09red/K11353%09red
ko05012	Parkinson's disease	TRINITY_DN36293_c0_g1|TRINITY_DN26639_c0_g1	2	55	0.89216	0.94024	http://www.genome.jp/kegg-bin/show_pathway?ko05012/K00415%09red/K11353%09red
ko05010	Alzheimer's disease	TRINITY_DN36293_c0_g1|TRINITY_DN26639_c0_g1	2	56	0.897775	0.940526	http://www.genome.jp/kegg-bin/show_pathway?ko05010/K00415%09red/K11353%09red
ko00020	Citrate cycle (TCA cycle)	TRINITY_DN45010_c0_g1	1	39	0.931872	0.963687	http://www.genome.jp/kegg-bin/show_pathway?ko00020/K01647%09red
ko00510	N-Glycan biosynthesis	TRINITY_DN37366_c0_g5	1	40	0.93631	0.963687	http://www.genome.jp/kegg-bin/show_pathway?ko00510/K03848%09red
ko00280	Valine, leucine and isoleucine degradation	TRINITY_DN40271_c2_g2	1	40	0.93631	0.963687	http://www.genome.jp/kegg-bin/show_pathway?ko00280/K00128%09red
ko00010	Glycolysis / Gluconeogenesis	TRINITY_DN40271_c2_g2	1	52	0.971638	0.989274	http://www.genome.jp/kegg-bin/show_pathway?ko00010/K00128%09red
ko04144	Endocytosis	TRINITY_DN40241_c0_g2|TRINITY_DN33578_c1_g1|TRINITY_DN38074_c2_g1	3	108	0.978262	0.989274	http://www.genome.jp/kegg-bin/show_pathway?ko04144/K12184%09red/K03283%09red
ko03015	mRNA surveillance pathway	TRINITY_DN38358_c0_g3	1	62	0.985562	0.989274	http://www.genome.jp/kegg-bin/show_pathway?ko03015/K13126%09red
ko04141	Protein processing in endoplasmic reticulum	TRINITY_DN30049_c0_g1|TRINITY_DN40241_c0_g2|TRINITY_DN61564_c0_g1|TRINITY_DN38074_c2_g1	4	139	0.985568	0.989274	http://www.genome.jp/kegg-bin/show_pathway?ko04141/K04079%09red/K10839%09red/K03283%09red
ko03013	RNA transport	TRINITY_DN38358_c0_g3|TRINITY_DN6777_c0_g1|TRINITY_DN36025_c0_g4|TRINITY_DN36718_c2_g10	4	145	0.989274	0.989274	http://www.genome.jp/kegg-bin/show_pathway?ko03013/K03231%09red/K07936%09red/K13126%09red

## Sheet: S1_vs_S2 down
#PathwayID	PathwayName	GenesName	S gene number	B gene number	Pvalue	Qvalue	PathwayLink
ko00195	Photosynthesis	TRINITY_DN3869_c0_g1|TRINITY_DN27797_c0_g1|TRINITY_DN28654_c0_g3|TRINITY_DN5291_c0_g1|TRINITY_DN22908_c0_g1|TRINITY_DN32778_c0_g1|TRINITY_DN17473_c0_g1|TRINITY_DN25232_c0_g1|TRINITY_DN25527_c0_g1|TRINITY_DN7096_c0_g1|TRINITY_DN27799_c0_g1|TRINITY_DN27124_c0_g1|TRINITY_DN32040_c0_g1|TRINITY_DN6507_c0_g1|TRINITY_DN28396_c0_g1|TRINITY_DN9537_c0_g1|TRINITY_DN28867_c0_g1|TRINITY_DN25384_c0_g1|TRINITY_…	28	34	1.97868e-15	3.16588e-13	http://www.genome.jp/kegg-bin/show_pathway?ko00195/K02694%09red/K02695%09red/K02111%09red/K02690%09red/K02115%09red/K02693%09red/K02699%09red/K02113%09red/K02692%09red/K02703%09red/K02701%09red/K02706%09red/K02704%09red/K02721%09red/K02723%09red/K03541%09red/K02109%09red/K02637%09red/K08905%09red/K14332%09red/K08901%09red/K02636%09red/K03542%09red/K02717%09red/K02716%09red/K02638%09red/K02639%09r…
ko04141	Protein processing in endoplasmic reticulum	TRINITY_DN44585_c0_g1|TRINITY_DN33080_c0_g2|TRINITY_DN31252_c0_g1|TRINITY_DN36906_c2_g1|TRINITY_DN30763_c0_g1|TRINITY_DN23954_c0_g1|TRINITY_DN38592_c0_g4|TRINITY_DN38845_c1_g1|TRINITY_DN38592_c0_g1|TRINITY_DN38245_c0_g3|TRINITY_DN38245_c0_g5|TRINITY_DN38245_c0_g4|TRINITY_DN25596_c0_g1|TRINITY_DN33736_c2_g2|TRINITY_DN25681_c0_g1|TRINITY_DN35283_c0_g1|TRINITY_DN35010_c0_g1|TRINITY_DN30305_c0_g1|TRI…	35	139	1.76607e-07	1.41286e-05	http://www.genome.jp/kegg-bin/show_pathway?ko04141/K09503%09red/K14026%09red/K08057%09red/K06689%09red/K14022%09red/K03094%09red/K14005%09red/K07953%09red/K13993%09red/K09490%09red/K04079%09red/K01230%09red/K13719%09red/K03283%09red
ko00196	Photosynthesis - antenna proteins	TRINITY_DN61193_c0_g1|TRINITY_DN26481_c0_g2|TRINITY_DN26481_c0_g1|TRINITY_DN3819_c0_g1|TRINITY_DN25121_c0_g1|TRINITY_DN26599_c0_g1|TRINITY_DN34090_c0_g2|TRINITY_DN34090_c0_g1|TRINITY_DN3616_c0_g1|TRINITY_DN52775_c0_g1|TRINITY_DN21628_c0_g1	11	12	3.82587e-07	2.04047e-05	http://www.genome.jp/kegg-bin/show_pathway?ko00196/K08907%09red/K08908%09red/K08909%09red/K08915%09red/K08914%09red/K08917%09red/K08916%09red/K08910%09red/K08913%09red
ko03010	Ribosome	TRINITY_DN37901_c3_g3|TRINITY_DN28405_c1_g1|TRINITY_DN43078_c0_g1|TRINITY_DN31745_c1_g1|TRINITY_DN27107_c0_g1|TRINITY_DN23995_c0_g1|TRINITY_DN30237_c0_g1|TRINITY_DN27459_c0_g1|TRINITY_DN28521_c0_g1|TRINITY_DN30479_c0_g1|TRINITY_DN16920_c0_g1|TRINITY_DN30594_c0_g1|TRINITY_DN26271_c0_g1|TRINITY_DN27521_c0_g1|TRINITY_DN32883_c0_g1|TRINITY_DN28387_c0_g1|TRINITY_DN28843_c0_g1|TRINITY_DN24128_c0_g1|TRI…	57	334	3.19995e-06	0.000127998	http://www.genome.jp/kegg-bin/show_pathway?ko03010/K02953%09red/K02912%09red/K02901%09red/K02998%09red/K02891%09red/K02930%09red/K02889%09red/K02872%09red/K02885%09red/K02938%09red/K02910%09red/K02917%09red/K02883%09red/K02882%09red/K02991%09red/K02997%09red/K02975%09red/K02977%09red/K02976%09red/K02973%09red/K02940%09red/K02877%09red/K02941%09red/K02935%09red/K02866%09red/K02922%09red/K02875%09r…
ko00710	Carbon fixation in photosynthetic organisms	TRINITY_DN27495_c0_g1|TRINITY_DN29111_c0_g1|TRINITY_DN77190_c0_g1|TRINITY_DN29852_c0_g1|TRINITY_DN28667_c0_g1|TRINITY_DN29894_c0_g1|TRINITY_DN28197_c0_g1|TRINITY_DN28092_c0_g2|TRINITY_DN33653_c0_g1|TRINITY_DN25740_c1_g1|TRINITY_DN35781_c0_g1	11	29	0.000188816	0.00604211	http://www.genome.jp/kegg-bin/show_pathway?ko00710/K00855%09red/K00134%09red/K14454%09red/K01623%09red/K01602%09red/K05298%09red/K01601%09red/K01610%09red
ko00630	Glyoxylate and dicarboxylate metabolism	TRINITY_DN70276_c0_g1|TRINITY_DN68608_c0_g1|TRINITY_DN23662_c0_g1|TRINITY_DN29457_c0_g1|TRINITY_DN20262_c0_g1|TRINITY_DN35787_c0_g3|TRINITY_DN28197_c0_g1|TRINITY_DN32706_c0_g1|TRINITY_DN80607_c0_g1|TRINITY_DN68608_c1_g1|TRINITY_DN77190_c0_g1|TRINITY_DN25740_c1_g1|TRINITY_DN37937_c0_g1|TRINITY_DN29906_c0_g1|TRINITY_DN22979_c0_g1	15	63	0.000986571	0.0263086	http://www.genome.jp/kegg-bin/show_pathway?ko00630/K03781%09red/K11517%09red/K01638%09red/K00281%09red/K00600%09red/K02437%09red/K01602%09red/K00830%09red/K01601%09red/K00122%09red
ko05020	Prion diseases	TRINITY_DN36906_c2_g1|TRINITY_DN38592_c0_g4|TRINITY_DN38845_c1_g1|TRINITY_DN38592_c0_g1|TRINITY_DN23098_c0_g1|TRINITY_DN26996_c0_g1	6	11	0.00137545	0.0314388	http://www.genome.jp/kegg-bin/show_pathway?ko05020/K04565%09red/K09490%09red
ko01200	Carbon metabolism	TRINITY_DN27495_c0_g1|TRINITY_DN25740_c1_g1|TRINITY_DN35787_c0_g3|TRINITY_DN68608_c1_g1|TRINITY_DN29457_c0_g1|TRINITY_DN23662_c0_g1|TRINITY_DN35781_c0_g1|TRINITY_DN25450_c2_g1|TRINITY_DN29906_c0_g1|TRINITY_DN28667_c0_g1|TRINITY_DN80607_c0_g1|TRINITY_DN33653_c0_g1|TRINITY_DN70276_c0_g1|TRINITY_DN38194_c0_g2|TRINITY_DN77190_c0_g1|TRINITY_DN29852_c0_g1|TRINITY_DN29894_c0_g1|TRINITY_DN28197_c0_g1|TRI…	24	159	0.009206	0.18412	http://www.genome.jp/kegg-bin/show_pathway?ko01200/K03781%09red/K00855%09red/K00134%09red/K14454%09red/K11517%09red/K01638%09red/K00281%09red/K00600%09red/K01623%09red/K01602%09red/K05298%09red/K00830%09red/K01601%09red/K00121%09red/K00122%09red/K00033%09red/K01610%09red
ko04213	Longevity regulating pathway - multiple species	TRINITY_DN39479_c0_g1|TRINITY_DN35010_c0_g1|TRINITY_DN30305_c0_g1|TRINITY_DN10408_c0_g1|TRINITY_DN23098_c0_g1|TRINITY_DN35787_c0_g3|TRINITY_DN32706_c0_g1|TRINITY_DN26996_c0_g1	8	34	0.0154692	0.258165	http://www.genome.jp/kegg-bin/show_pathway?ko04213/K04564%09red/K04565%09red/K03781%09red/K03283%09red
ko00480	Glutathione metabolism	TRINITY_DN30110_c0_g1|TRINITY_DN27835_c1_g1|TRINITY_DN27835_c0_g1|TRINITY_DN33866_c0_g2|TRINITY_DN30444_c0_g1|TRINITY_DN26596_c0_g1|TRINITY_DN29242_c0_g1|TRINITY_DN31998_c0_g4|TRINITY_DN31998_c0_g1|TRINITY_DN25450_c2_g1	10	49	0.0161353	0.258165	http://www.genome.jp/kegg-bin/show_pathway?ko00480/K01469%09red/K00434%09red/K00799%09red/K00033%09red
ko04915	Estrogen signaling pathway	TRINITY_DN35010_c0_g1|TRINITY_DN30305_c0_g1|TRINITY_DN38997_c3_g1|TRINITY_DN10408_c0_g1|TRINITY_DN29325_c0_g2|TRINITY_DN34310_c3_g1	6	24	0.0274373	0.380761	http://www.genome.jp/kegg-bin/show_pathway?ko04915/K02183%09red/K04079%09red/K03283%09red
ko05204	Chemical carcinogenesis	TRINITY_DN38194_c0_g2|TRINITY_DN29242_c0_g1|TRINITY_DN30444_c0_g1|TRINITY_DN33866_c0_g2|TRINITY_DN31998_c0_g4|TRINITY_DN31998_c0_g1	6	25	0.0318304	0.380761	http://www.genome.jp/kegg-bin/show_pathway?ko05204/K00121%09red/K00799%09red
ko00982	Drug metabolism - cytochrome P450	TRINITY_DN38194_c0_g2|TRINITY_DN29242_c0_g1|TRINITY_DN30444_c0_g1|TRINITY_DN33866_c0_g2|TRINITY_DN31998_c0_g4|TRINITY_DN31998_c0_g1	6	25	0.0318304	0.380761	http://www.genome.jp/kegg-bin/show_pathway?ko00982/K00121%09red/K00799%09red
ko00680	Methane metabolism	TRINITY_DN37937_c0_g1|TRINITY_DN29111_c0_g1|TRINITY_DN28667_c0_g1|TRINITY_DN80607_c0_g1|TRINITY_DN29457_c0_g1|TRINITY_DN38194_c0_g2|TRINITY_DN23662_c0_g1|TRINITY_DN29906_c0_g1	8	41	0.0364772	0.380761	http://www.genome.jp/kegg-bin/show_pathway?ko00680/K00600%09red/K00122%09red/K01623%09red/K00830%09red/K00121%09red
ko00980	Metabolism of xenobiotics by cytochrome P450	TRINITY_DN38194_c0_g2|TRINITY_DN29242_c0_g1|TRINITY_DN30444_c0_g1|TRINITY_DN33866_c0_g2|TRINITY_DN31998_c0_g4|TRINITY_DN31998_c0_g1	6	26	0.036657	0.380761	http://www.genome.jp/kegg-bin/show_pathway?ko00980/K00121%09red/K00799%09red
ko04918	Thyroid hormone synthesis	TRINITY_DN38592_c0_g4|TRINITY_DN36906_c2_g1|TRINITY_DN38845_c1_g1|TRINITY_DN38592_c0_g1	4	13	0.0400803	0.380761	http://www.genome.jp/kegg-bin/show_pathway?ko04918/K09490%09red
ko05134	Legionellosis	TRINITY_DN25681_c0_g1|TRINITY_DN35010_c0_g1|TRINITY_DN10408_c0_g1|TRINITY_DN36718_c2_g4|TRINITY_DN30305_c0_g1|TRINITY_DN25541_c0_g1|TRINITY_DN23774_c0_g1|TRINITY_DN36591_c0_g3|TRINITY_DN36591_c0_g2	9	50	0.0404558	0.380761	http://www.genome.jp/kegg-bin/show_pathway?ko05134/K03231%09red/K04077%09red/K07953%09red/K07937%09red/K03283%09red
ko00940	Phenylpropanoid biosynthesis	TRINITY_DN33459_c0_g2|TRINITY_DN33459_c0_g1|TRINITY_DN25242_c0_g1|TRINITY_DN34922_c0_g1|TRINITY_DN36051_c0_g1|TRINITY_DN30796_c0_g1	6	28	0.047653	0.418403	http://www.genome.jp/kegg-bin/show_pathway?ko00940/K01188%09red/K00430%09red/K00083%09red/K10775%09red
ko04612	Antigen processing and presentation	TRINITY_DN38997_c3_g1|TRINITY_DN10408_c0_g1|TRINITY_DN35010_c0_g1|TRINITY_DN30305_c0_g1|TRINITY_DN52291_c0_g1	5	21	0.0496853	0.418403	http://www.genome.jp/kegg-bin/show_pathway?ko04612/K04079%09red/K08057%09red/K03283%09red
ko04626	Plant-pathogen interaction	TRINITY_DN29325_c0_g2|TRINITY_DN38997_c3_g1|TRINITY_DN34310_c3_g1	3	10	0.0773002	0.618402	http://www.genome.jp/kegg-bin/show_pathway?ko04626/K02183%09red/K04079%09red
ko05014	Amyotrophic lateral sclerosis (ALS)	TRINITY_DN35787_c0_g3|TRINITY_DN32706_c0_g1|TRINITY_DN23098_c0_g1|TRINITY_DN26996_c0_g1	4	18	0.0904142	0.648388	http://www.genome.jp/kegg-bin/show_pathway?ko05014/K03781%09red/K04565%09red
ko00900	Terpenoid backbone biosynthesis	TRINITY_DN36876_c0_g1|TRINITY_DN26516_c0_g1|TRINITY_DN35979_c0_g1|TRINITY_DN27932_c0_g1|TRINITY_DN28216_c0_g1	5	26	0.0932058	0.648388	http://www.genome.jp/kegg-bin/show_pathway?ko00900/K10960%09red/K01770%09red/K13789%09red/K00021%09red/K00787%09red
ko01524	Platinum drug resistance	TRINITY_DN31998_c0_g4|TRINITY_DN33866_c0_g2|TRINITY_DN31998_c0_g1|TRINITY_DN30444_c0_g1|TRINITY_DN29242_c0_g1	5	26	0.0932058	0.648388	http://www.genome.jp/kegg-bin/show_pathway?ko01524/K00799%09red
ko04020	Calcium signaling pathway	TRINITY_DN29325_c0_g2|TRINITY_DN34310_c3_g1	2	5	0.100272	0.668481	http://www.genome.jp/kegg-bin/show_pathway?ko04020/K02183%09red
ko05162	Measles	TRINITY_DN37371_c0_g1|TRINITY_DN30305_c0_g1|TRINITY_DN35010_c0_g1|TRINITY_DN10408_c0_g1	4	20	0.116236	0.700265	http://www.genome.jp/kegg-bin/show_pathway?ko05162/K03097%09red/K03283%09red
ko05031	Amphetamine addiction	TRINITY_DN29325_c0_g2|TRINITY_DN34310_c3_g1	2	6	0.126923	0.700265	http://www.genome.jp/kegg-bin/show_pathway?ko05031/K02183%09red
ko04940	Type I diabetes mellitus	TRINITY_DN39804_c0_g1|TRINITY_DN23774_c0_g1	2	6	0.126923	0.700265	http://www.genome.jp/kegg-bin/show_pathway?ko04940/K04077%09red/K01580%09red
ko05133	Pertussis	TRINITY_DN29325_c0_g2|TRINITY_DN34310_c3_g1	2	6	0.126923	0.700265	http://www.genome.jp/kegg-bin/show_pathway?ko05133/K02183%09red
ko04064	NF-kappa B signaling pathway	TRINITY_DN38373_c0_g3|TRINITY_DN37371_c0_g1	2	6	0.126923	0.700265	http://www.genome.jp/kegg-bin/show_pathway?ko04064/K10577%09red/K03097%09red
ko00053	Ascorbate and aldarate metabolism	TRINITY_DN27835_c0_g1|TRINITY_DN26596_c0_g1|TRINITY_DN27835_c1_g1|TRINITY_DN32846_c0_g1	4	22	0.144867	0.751423	http://www.genome.jp/kegg-bin/show_pathway?ko00053/K19642%09red/K00434%09red
ko00190	Oxidative phosphorylation	TRINITY_DN61503_c0_g1|TRINITY_DN40260_c1_g2|TRINITY_DN39435_c1_g1|TRINITY_DN32113_c0_g1|TRINITY_DN28645_c0_g1|TRINITY_DN33754_c0_g1|TRINITY_DN25215_c1_g1|TRINITY_DN32707_c0_g3|TRINITY_DN8634_c0_g1|TRINITY_DN25628_c0_g1|TRINITY_DN3869_c0_g1	11	87	0.14903	0.751423	http://www.genome.jp/kegg-bin/show_pathway?ko00190/K02113%09red/K00356%09red/K02111%09red/K02115%09red/K01507%09red/K03950%09red/K02109%09red/K01535%09red/K02134%09red/K02150%09red
ko04022	cGMP-PKG signaling pathway	TRINITY_DN29325_c0_g2|TRINITY_DN34310_c3_g1	2	7	0.154981	0.751423	http://www.genome.jp/kegg-bin/show_pathway?ko04022/K02183%09red
ko05214	Glioma	TRINITY_DN29325_c0_g2|TRINITY_DN34310_c3_g1	2	7	0.154981	0.751423	http://www.genome.jp/kegg-bin/show_pathway?ko05214/K02183%09red
ko04270	Vascular smooth muscle contraction	TRINITY_DN29325_c0_g2|TRINITY_DN34310_c3_g1	2	8	0.184059	0.781824	http://www.genome.jp/kegg-bin/show_pathway?ko04270/K02183%09red
ko05034	Alcoholism	TRINITY_DN29325_c0_g2|TRINITY_DN34310_c3_g1	2	8	0.184059	0.781824	http://www.genome.jp/kegg-bin/show_pathway?ko05034/K02183%09red
ko04745	Phototransduction - fly	TRINITY_DN29325_c0_g2|TRINITY_DN34310_c3_g1	2	8	0.184059	0.781824	http://www.genome.jp/kegg-bin/show_pathway?ko04745/K02183%09red
ko04750	Inflammatory mediator regulation of TRP channels	TRINITY_DN29325_c0_g2|TRINITY_DN34310_c3_g1	2	8	0.184059	0.781824	http://www.genome.jp/kegg-bin/show_pathway?ko04750/K02183%09red
ko05145	Toxoplasmosis	TRINITY_DN30305_c0_g1|TRINITY_DN35010_c0_g1|TRINITY_DN10408_c0_g1	3	16	0.185683	0.781824	http://www.genome.jp/kegg-bin/show_pathway?ko05145/K03283%09red
ko04720	Long-term potentiation	TRINITY_DN29325_c0_g2|TRINITY_DN34310_c3_g1	2	9	0.213821	0.877213	http://www.genome.jp/kegg-bin/show_pathway?ko04720/K02183%09red
ko04066	HIF-1 signaling pathway	TRINITY_DN29894_c0_g1|TRINITY_DN29852_c0_g1|TRINITY_DN29336_c0_g1	3	18	0.227805	0.888997	http://www.genome.jp/kegg-bin/show_pathway?ko04066/K02991%09red/K00134%09red
ko04068	FoxO signaling pathway	TRINITY_DN35787_c0_g3|TRINITY_DN39479_c0_g1|TRINITY_DN32706_c0_g1	3	18	0.227805	0.888997	http://www.genome.jp/kegg-bin/show_pathway?ko04068/K04564%09red/K03781%09red
ko00051	Fructose and mannose metabolism	TRINITY_DN38156_c0_g2|TRINITY_DN28667_c0_g1|TRINITY_DN29111_c0_g1|TRINITY_DN33845_c1_g1	4	28	0.243636	0.907268	http://www.genome.jp/kegg-bin/show_pathway?ko00051/K01809%09red/K01623%09red/K19355%09red
ko04922	Glucagon signaling pathway	TRINITY_DN29325_c0_g2|TRINITY_DN34310_c3_g1	2	10	0.243978	0.907268	http://www.genome.jp/kegg-bin/show_pathway?ko04922/K02183%09red
ko04211	Longevity regulating pathway	TRINITY_DN35787_c0_g3|TRINITY_DN39479_c0_g1|TRINITY_DN32706_c0_g1	3	19	0.249499	0.907268	http://www.genome.jp/kegg-bin/show_pathway?ko04211/K04564%09red/K03781%09red
ko04146	Peroxisome	TRINITY_DN70276_c0_g1|TRINITY_DN39479_c0_g1|TRINITY_DN23098_c0_g1|TRINITY_DN35787_c0_g3|TRINITY_DN32706_c0_g1|TRINITY_DN38345_c0_g2|TRINITY_DN29906_c0_g1|TRINITY_DN26996_c0_g1	8	69	0.261135	0.909287	http://www.genome.jp/kegg-bin/show_pathway?ko04146/K03781%09red/K11517%09red/K04564%09red/K04565%09red/K15628%09red/K00830%09red
ko03060	Protein export	TRINITY_DN38592_c0_g4|TRINITY_DN36906_c2_g1|TRINITY_DN38845_c1_g1|TRINITY_DN38592_c0_g1	4	29	0.26142	0.909287	http://www.genome.jp/kegg-bin/show_pathway?ko03060/K09490%09red
ko00270	Cysteine and methionine metabolism	TRINITY_DN33281_c0_g1|TRINITY_DN30948_c1_g1|TRINITY_DN33653_c0_g1|TRINITY_DN29212_c0_g2|TRINITY_DN26929_c0_g1|TRINITY_DN36188_c0_g3|TRINITY_DN40227_c0_g3	7	60	0.276391	0.928239	http://www.genome.jp/kegg-bin/show_pathway?ko00270/K05933%09red/K14454%09red/K08967%09red/K01251%09red/K01611%09red/K00789%09red
ko04010	MAPK signaling pathway	TRINITY_DN30305_c0_g1|TRINITY_DN35010_c0_g1|TRINITY_DN10408_c0_g1	3	21	0.293658	0.928239	http://www.genome.jp/kegg-bin/show_pathway?ko04010/K03283%09red
ko04212	Longevity regulating pathway - worm	TRINITY_DN35787_c0_g3|TRINITY_DN39479_c0_g1|TRINITY_DN23774_c0_g1|TRINITY_DN32706_c0_g1	4	31	0.297648	0.928239	http://www.genome.jp/kegg-bin/show_pathway?ko04212/K04564%09red/K04077%09red/K03781%09red
ko04912	GnRH signaling pathway	TRINITY_DN29325_c0_g2|TRINITY_DN34310_c3_g1	2	12	0.304525	0.928239	http://www.genome.jp/kegg-bin/show_pathway?ko04912/K02183%09red
ko04722	Neurotrophin signaling pathway	TRINITY_DN29325_c0_g2|TRINITY_DN34310_c3_g1	2	12	0.304525	0.928239	http://www.genome.jp/kegg-bin/show_pathway?ko04722/K02183%09red
ko04261	Adrenergic signaling in cardiomyocytes	TRINITY_DN29325_c0_g2|TRINITY_DN34310_c3_g1	2	12	0.304525	0.928239	http://www.genome.jp/kegg-bin/show_pathway?ko04261/K02183%09red
ko00010	Glycolysis / Gluconeogenesis	TRINITY_DN29111_c0_g1|TRINITY_DN29852_c0_g1|TRINITY_DN28667_c0_g1|TRINITY_DN29894_c0_g1|TRINITY_DN38194_c0_g2|TRINITY_DN35781_c0_g1	6	52	0.307479	0.928239	http://www.genome.jp/kegg-bin/show_pathway?ko00010/K00121%09red/K00134%09red/K01623%09red/K01610%09red
ko04910	Insulin signaling pathway	TRINITY_DN29325_c0_g2|TRINITY_DN34310_c3_g1|TRINITY_DN29336_c0_g1	3	22	0.315945	0.936133	http://www.genome.jp/kegg-bin/show_pathway?ko04910/K02991%09red/K02183%09red
ko04728	Dopaminergic synapse	TRINITY_DN29325_c0_g2|TRINITY_DN34310_c3_g1	2	13	0.334524	0.949501	http://www.genome.jp/kegg-bin/show_pathway?ko04728/K02183%09red
ko00030	Pentose phosphate pathway	TRINITY_DN28667_c0_g1|TRINITY_DN29111_c0_g1|TRINITY_DN25450_c2_g1	3	23	0.33826	0.949501	http://www.genome.jp/kegg-bin/show_pathway?ko00030/K01623%09red/K00033%09red
ko04114	Oocyte meiosis	TRINITY_DN29325_c0_g2|TRINITY_DN25596_c0_g1|TRINITY_DN34310_c3_g1	3	23	0.33826	0.949501	http://www.genome.jp/kegg-bin/show_pathway?ko04114/K03094%09red/K02183%09red
ko00350	Tyrosine metabolism	TRINITY_DN35530_c0_g1|TRINITY_DN39948_c0_g1|TRINITY_DN38194_c0_g2|TRINITY_DN33653_c0_g1	4	34	0.352906	0.957267	http://www.genome.jp/kegg-bin/show_pathway?ko00350/K07253%09red/K00121%09red/K14454%09red/K00451%09red
ko04024	cAMP signaling pathway	TRINITY_DN29325_c0_g2|TRINITY_DN34310_c3_g1	2	14	0.364131	0.957267	http://www.genome.jp/kegg-bin/show_pathway?ko04024/K02183%09red
ko04013	MAPK signaling pathway - fly	TRINITY_DN39479_c0_g1|TRINITY_DN33736_c2_g2	2	14	0.364131	0.957267	http://www.genome.jp/kegg-bin/show_pathway?ko04013/K04564%09red/K06689%09red
ko05010	Alzheimer's disease	TRINITY_DN29852_c0_g1|TRINITY_DN33754_c0_g1|TRINITY_DN29894_c0_g1|TRINITY_DN29325_c0_g2|TRINITY_DN25628_c0_g1|TRINITY_DN34310_c3_g1	6	56	0.364958	0.957267	http://www.genome.jp/kegg-bin/show_pathway?ko05010/K00134%09red/K03950%09red/K02134%09red/K02183%09red
ko00460	Cyanoamino acid metabolism	TRINITY_DN36051_c0_g1|TRINITY_DN25242_c0_g1|TRINITY_DN23662_c0_g1	3	25	0.38268	0.958839	http://www.genome.jp/kegg-bin/show_pathway?ko00460/K01188%09red/K00600%09red
ko04712	Circadian rhythm - plant	TRINITY_DN37371_c0_g1	1	5	0.389714	0.958839	http://www.genome.jp/kegg-bin/show_pathway?ko04712/K03097%09red
ko04310	Wnt signaling pathway	TRINITY_DN25596_c0_g1|TRINITY_DN37371_c0_g1	2	16	0.42169	0.958839	http://www.genome.jp/kegg-bin/show_pathway?ko04310/K03094%09red/K03097%09red
ko04921	Oxytocin signaling pathway	TRINITY_DN29325_c0_g2|TRINITY_DN34310_c3_g1	2	16	0.42169	0.958839	http://www.genome.jp/kegg-bin/show_pathway?ko04921/K02183%09red
ko00260	Glycine, serine and threonine metabolism	TRINITY_DN68608_c0_g1|TRINITY_DN23662_c0_g1|TRINITY_DN29906_c0_g1|TRINITY_DN68608_c1_g1|TRINITY_DN20262_c0_g1	5	49	0.424987	0.958839	http://www.genome.jp/kegg-bin/show_pathway?ko00260/K00600%09red/K02437%09red/K00281%09red/K00830%09red
ko05152	Tuberculosis	TRINITY_DN29325_c0_g2|TRINITY_DN23774_c0_g1|TRINITY_DN34310_c3_g1	3	27	0.426396	0.958839	http://www.genome.jp/kegg-bin/show_pathway?ko05152/K04077%09red/K02183%09red
ko01220	Degradation of aromatic compounds	TRINITY_DN38194_c0_g2	1	6	0.437955	0.958839	http://www.genome.jp/kegg-bin/show_pathway?ko01220/K00121%09red
ko04710	Circadian rhythm	TRINITY_DN25596_c0_g1	1	6	0.437955	0.958839	http://www.genome.jp/kegg-bin/show_pathway?ko04710/K03094%09red
ko04973	Carbohydrate digestion and absorption	TRINITY_DN40182_c0_g2	1	6	0.437955	0.958839	http://www.genome.jp/kegg-bin/show_pathway?ko04973/K01176%09red
ko00430	Taurine and hypotaurine metabolism	TRINITY_DN39804_c0_g1	1	6	0.437955	0.958839	http://www.genome.jp/kegg-bin/show_pathway?ko00430/K01580%09red
ko05142	Chagas disease (American trypanosomiasis)	TRINITY_DN52291_c0_g1	1	6	0.437955	0.958839	http://www.genome.jp/kegg-bin/show_pathway?ko05142/K08057%09red
ko05164	Influenza A	TRINITY_DN36876_c0_g1|TRINITY_DN30305_c0_g1|TRINITY_DN35010_c0_g1|TRINITY_DN10408_c0_g1	4	39	0.444554	0.958839	http://www.genome.jp/kegg-bin/show_pathway?ko05164/K00787%09red/K03283%09red
ko00250	Alanine, aspartate and glutamate metabolism	TRINITY_DN39804_c0_g1|TRINITY_DN29906_c0_g1|TRINITY_DN33653_c0_g1	3	28	0.447851	0.958839	http://www.genome.jp/kegg-bin/show_pathway?ko00250/K14454%09red/K00830%09red/K01580%09red
ko04014	Ras signaling pathway	TRINITY_DN29325_c0_g2|TRINITY_DN34310_c3_g1	2	17	0.449456	0.958839	http://www.genome.jp/kegg-bin/show_pathway?ko04014/K02183%09red
ko04144	Endocytosis	TRINITY_DN29872_c0_g1|TRINITY_DN35010_c0_g1|TRINITY_DN10408_c0_g1|TRINITY_DN27970_c0_g1|TRINITY_DN30305_c0_g1|TRINITY_DN37466_c0_g4|TRINITY_DN36204_c0_g7|TRINITY_DN25541_c0_g1|TRINITY_DN40065_c3_g1|TRINITY_DN34289_c0_g1	10	108	0.456613	0.961291	http://www.genome.jp/kegg-bin/show_pathway?ko04144/K07937%09red/K19366%09red/K19475%09red/K17917%09red/K03283%09red
ko04015	Rap1 signaling pathway	TRINITY_DN29325_c0_g2|TRINITY_DN34310_c3_g1	2	18	0.476451	0.976988	http://www.genome.jp/kegg-bin/show_pathway?ko04015/K02183%09red
ko00330	Arginine and proline metabolism	TRINITY_DN26929_c0_g1|TRINITY_DN30948_c1_g1|TRINITY_DN33653_c0_g1|TRINITY_DN31474_c0_g1	4	41	0.480204	0.976988	http://www.genome.jp/kegg-bin/show_pathway?ko00330/K01485%09red/K01611%09red/K14454%09red
ko04341	Hedgehog signaling pathway - fly	TRINITY_DN25596_c0_g1	1	7	0.482388	0.976988	http://www.genome.jp/kegg-bin/show_pathway?ko04341/K03094%09red
ko04916	Melanogenesis	TRINITY_DN29325_c0_g2|TRINITY_DN34310_c3_g1	2	19	0.502624	0.99136	http://www.genome.jp/kegg-bin/show_pathway?ko04916/K02183%09red
ko00360	Phenylalanine metabolism	TRINITY_DN34922_c0_g1|TRINITY_DN35530_c0_g1|TRINITY_DN33653_c0_g1	3	31	0.510084	0.99136	http://www.genome.jp/kegg-bin/show_pathway?ko00360/K07253%09red/K14454%09red/K10775%09red
ko00730	Thiamine metabolism	TRINITY_DN35755_c0_g1	1	8	0.523314	0.99136	http://www.genome.jp/kegg-bin/show_pathway?ko00730/K03146%09red
ko00909	Sesquiterpenoid and triterpenoid biosynthesis	TRINITY_DN40226_c1_g2	1	8	0.523314	0.99136	http://www.genome.jp/kegg-bin/show_pathway?ko00909/K06045%09red
ko04350	TGF-beta signaling pathway	TRINITY_DN25596_c0_g1	1	8	0.523314	0.99136	http://www.genome.jp/kegg-bin/show_pathway?ko04350/K03094%09red
ko00860	Porphyrin and chlorophyll metabolism	TRINITY_DN26516_c0_g1|TRINITY_DN31624_c1_g1|TRINITY_DN39227_c0_g3	3	32	0.529999	0.99136	http://www.genome.jp/kegg-bin/show_pathway?ko00860/K01772%09red/K10960%09red/K00218%09red
ko04070	Phosphatidylinositol signaling system	TRINITY_DN29325_c0_g2|TRINITY_DN34310_c3_g1	2	21	0.552361	0.99136	http://www.genome.jp/kegg-bin/show_pathway?ko04070/K02183%09red
ko00643	Styrene degradation	TRINITY_DN39948_c0_g1	1	9	0.561009	0.99136	http://www.genome.jp/kegg-bin/show_pathway?ko00643/K00451%09red
ko04139	Regulation of mitophagy - yeast	TRINITY_DN37371_c0_g1	1	9	0.561009	0.99136	http://www.genome.jp/kegg-bin/show_pathway?ko04139/K03097%09red
ko04621	NOD-like receptor signaling pathway	TRINITY_DN38997_c3_g1	1	9	0.561009	0.99136	http://www.genome.jp/kegg-bin/show_pathway?ko04621/K04079%09red
ko00600	Sphingolipid metabolism	TRINITY_DN34907_c0_g1|TRINITY_DN34713_c0_g2	2	22	0.57588	0.99136	http://www.genome.jp/kegg-bin/show_pathway?ko00600/K04711%09red/K04708%09red
ko04011	MAPK signaling pathway - yeast	TRINITY_DN35787_c0_g3|TRINITY_DN32706_c0_g1	2	22	0.57588	0.99136	http://www.genome.jp/kegg-bin/show_pathway?ko04011/K03781%09red
ko00960	Tropane, piperidine and pyridine alkaloid biosynthesis	TRINITY_DN33653_c0_g1	1	11	0.627705	0.99136	http://www.genome.jp/kegg-bin/show_pathway?ko00960/K14454%09red
ko05215	Prostate cancer	TRINITY_DN38997_c3_g1	1	11	0.627705	0.99136	http://www.genome.jp/kegg-bin/show_pathway?ko05215/K04079%09red
ko01521	EGFR tyrosine kinase inhibitor resistance	TRINITY_DN29336_c0_g1	1	12	0.657157	0.99136	http://www.genome.jp/kegg-bin/show_pathway?ko01521/K02991%09red
ko00511	Other glycan degradation	TRINITY_DN37769_c0_g4	1	12	0.657157	0.99136	http://www.genome.jp/kegg-bin/show_pathway?ko00511/K01206%09red
ko04540	Gap junction	TRINITY_DN40183_c3_g2|TRINITY_DN40062_c2_g1	2	26	0.660806	0.99136	http://www.genome.jp/kegg-bin/show_pathway?ko04540/K07374%09red/K07375%09red
ko05168	Herpes simplex infection	TRINITY_DN25596_c0_g1|TRINITY_DN37371_c0_g1	2	27	0.67978	0.99136	http://www.genome.jp/kegg-bin/show_pathway?ko05168/K03094%09red/K03097%09red
ko04151	PI3K-Akt signaling pathway	TRINITY_DN38997_c3_g1|TRINITY_DN29336_c0_g1	2	27	0.67978	0.99136	http://www.genome.jp/kegg-bin/show_pathway?ko04151/K02991%09red/K04079%09red
ko05206	MicroRNAs in cancer	TRINITY_DN38373_c0_g3	1	13	0.684282	0.99136	http://www.genome.jp/kegg-bin/show_pathway?ko05206/K10577%09red
ko04966	Collecting duct acid secretion	TRINITY_DN32113_c0_g1	1	13	0.684282	0.99136	http://www.genome.jp/kegg-bin/show_pathway?ko04966/K02150%09red
ko05110	Vibrio cholerae infection	TRINITY_DN32113_c0_g1|TRINITY_DN25541_c0_g1	2	28	0.697878	0.99136	http://www.genome.jp/kegg-bin/show_pathway?ko05110/K07937%09red/K02150%09red
ko04150	mTOR signaling pathway	TRINITY_DN32113_c0_g1|TRINITY_DN29336_c0_g1	2	29	0.715122	0.99136	http://www.genome.jp/kegg-bin/show_pathway?ko04150/K02991%09red/K02150%09red
ko05166	HTLV-I infection	TRINITY_DN36876_c0_g1|TRINITY_DN52291_c0_g1	2	31	0.747131	0.99136	http://www.genome.jp/kegg-bin/show_pathway?ko05166/K08057%09red/K00787%09red
ko00625	Chloroalkane and chloroalkene degradation	TRINITY_DN38194_c0_g2	1	16	0.753465	0.99136	http://www.genome.jp/kegg-bin/show_pathway?ko00625/K00121%09red
ko05323	Rheumatoid arthritis	TRINITY_DN32113_c0_g1	1	16	0.753465	0.99136	http://www.genome.jp/kegg-bin/show_pathway?ko05323/K02150%09red
ko05016	Huntington's disease	TRINITY_DN39479_c0_g1|TRINITY_DN25628_c0_g1|TRINITY_DN33754_c0_g1|TRINITY_DN23098_c0_g1|TRINITY_DN26996_c0_g1	5	74	0.758497	0.99136	http://www.genome.jp/kegg-bin/show_pathway?ko05016/K04564%09red/K04565%09red/K03950%09red/K02134%09red
ko05169	Epstein-Barr virus infection	TRINITY_DN37371_c0_g1|TRINITY_DN10093_c0_g1|TRINITY_DN35010_c0_g1|TRINITY_DN30305_c0_g1|TRINITY_DN10408_c0_g1	5	74	0.758497	0.99136	http://www.genome.jp/kegg-bin/show_pathway?ko05169/K03036%09red/K03097%09red/K03283%09red
ko00910	Nitrogen metabolism	TRINITY_DN29733_c0_g1	1	17	0.772981	0.99136	http://www.genome.jp/kegg-bin/show_pathway?ko00910/K01673%09red
ko04072	Phospholipase D signaling pathway	TRINITY_DN25541_c0_g1	1	17	0.772981	0.99136	http://www.genome.jp/kegg-bin/show_pathway?ko04072/K07937%09red
ko03460	Fanconi anemia pathway	TRINITY_DN31828_c0_g1	1	17	0.772981	0.99136	http://www.genome.jp/kegg-bin/show_pathway?ko03460/K10739%09red
ko00220	Arginine biosynthesis	TRINITY_DN33653_c0_g1	1	18	0.790955	0.99136	http://www.genome.jp/kegg-bin/show_pathway?ko00220/K14454%09red
ko04152	AMPK signaling pathway	TRINITY_DN35979_c0_g1	1	18	0.790955	0.99136	http://www.genome.jp/kegg-bin/show_pathway?ko04152/K00021%09red
ko00650	Butanoate metabolism	TRINITY_DN39804_c0_g1	1	18	0.790955	0.99136	http://www.genome.jp/kegg-bin/show_pathway?ko00650/K01580%09red
ko00670	One carbon pool by folate	TRINITY_DN23662_c0_g1	1	19	0.807507	0.99136	http://www.genome.jp/kegg-bin/show_pathway?ko00670/K00600%09red
ko04145	Phagosome	TRINITY_DN40183_c3_g2|TRINITY_DN40062_c2_g1|TRINITY_DN52291_c0_g1|TRINITY_DN32113_c0_g1	4	66	0.814359	0.99136	http://www.genome.jp/kegg-bin/show_pathway?ko04145/K08057%09red/K07374%09red/K07375%09red/K02150%09red
ko05120	Epithelial cell signaling in Helicobacter pylori infection	TRINITY_DN32113_c0_g1	1	20	0.822751	0.99136	http://www.genome.jp/kegg-bin/show_pathway?ko05120/K02150%09red
ko04914	Progesterone-mediated oocyte maturation	TRINITY_DN38997_c3_g1	1	20	0.822751	0.99136	http://www.genome.jp/kegg-bin/show_pathway?ko04914/K04079%09red
ko03050	Proteasome	TRINITY_DN10093_c0_g1|TRINITY_DN32318_c0_g1	2	38	0.83588	0.99136	http://www.genome.jp/kegg-bin/show_pathway?ko03050/K03036%09red/K11599%09red
ko02024	Quorum sensing	TRINITY_DN39804_c0_g1	1	21	0.83679	0.99136	http://www.genome.jp/kegg-bin/show_pathway?ko02024/K01580%09red
ko04520	Adherens junction	TRINITY_DN37371_c0_g1	1	21	0.83679	0.99136	http://www.genome.jp/kegg-bin/show_pathway?ko04520/K03097%09red
ko00380	Tryptophan metabolism	TRINITY_DN35787_c0_g3|TRINITY_DN32706_c0_g1|TRINITY_DN39778_c0_g1	3	54	0.839084	0.99136	http://www.genome.jp/kegg-bin/show_pathway?ko00380/K03781%09red/K14265%09red
ko04530	Tight junction	TRINITY_DN37371_c0_g1	1	22	0.849719	0.99136	http://www.genome.jp/kegg-bin/show_pathway?ko04530/K03097%09red
ko00100	Steroid biosynthesis	TRINITY_DN39392_c0_g1	1	22	0.849719	0.99136	http://www.genome.jp/kegg-bin/show_pathway?ko00100/K05917%09red
ko00950	Isoquinoline alkaloid biosynthesis	TRINITY_DN33653_c0_g1	1	22	0.849719	0.99136	http://www.genome.jp/kegg-bin/show_pathway?ko00950/K14454%09red
ko00513	Various types of N-glycan biosynthesis	TRINITY_DN39188_c0_g1	1	23	0.861625	0.99136	http://www.genome.jp/kegg-bin/show_pathway?ko00513/K01230%09red
ko02010	ABC transporters	TRINITY_DN38345_c0_g2	1	23	0.861625	0.99136	http://www.genome.jp/kegg-bin/show_pathway?ko02010/K15628%09red
ko04721	Synaptic vesicle cycle	TRINITY_DN32113_c0_g1	1	23	0.861625	0.99136	http://www.genome.jp/kegg-bin/show_pathway?ko04721/K02150%09red
ko03013	RNA transport	TRINITY_DN3830_c0_g1|TRINITY_DN36718_c2_g4|TRINITY_DN38373_c0_g3|TRINITY_DN33840_c0_g1|TRINITY_DN36447_c0_g1|TRINITY_DN72562_c0_g1|TRINITY_DN39046_c1_g1|TRINITY_DN36591_c0_g3|TRINITY_DN36591_c0_g2	9	145	0.868459	0.99136	http://www.genome.jp/kegg-bin/show_pathway?ko03013/K10577%09red/K03113%09red/K03245%09red/K14315%09red/K03231%09red/K14326%09red/K13126%09red
ko03440	Homologous recombination	TRINITY_DN31828_c0_g1	1	24	0.872589	0.99136	http://www.genome.jp/kegg-bin/show_pathway?ko03440/K10739%09red
ko00290	Valine, leucine and isoleucine biosynthesis	TRINITY_DN76523_c0_g1	1	24	0.872589	0.99136	http://www.genome.jp/kegg-bin/show_pathway?ko00290/K01702%09red
ko05130	Pathogenic Escherichia coli infection	TRINITY_DN40183_c3_g2|TRINITY_DN40062_c2_g1	2	42	0.872933	0.99136	http://www.genome.jp/kegg-bin/show_pathway?ko05130/K07374%09red/K07375%09red
ko00500	Starch and sucrose metabolism	TRINITY_DN36051_c0_g1|TRINITY_DN25242_c0_g1|TRINITY_DN30610_c0_g1|TRINITY_DN40182_c0_g2	4	75	0.880552	0.99136	http://www.genome.jp/kegg-bin/show_pathway?ko00500/K01188%09red/K01176%09red/K00695%09red
ko00410	beta-Alanine metabolism	TRINITY_DN39804_c0_g1	1	25	0.882686	0.99136	http://www.genome.jp/kegg-bin/show_pathway?ko00410/K01580%09red
ko04110	Cell cycle	TRINITY_DN25596_c0_g1	1	25	0.882686	0.99136	http://www.genome.jp/kegg-bin/show_pathway?ko04110/K03094%09red
ko04120	Ubiquitin mediated proteolysis	TRINITY_DN38373_c0_g3|TRINITY_DN25596_c0_g1|TRINITY_DN33736_c2_g2	3	61	0.890917	0.99136	http://www.genome.jp/kegg-bin/show_pathway?ko04120/K03094%09red/K06689%09red/K10577%09red
ko00920	Sulfur metabolism	TRINITY_DN38609_c0_g2	1	26	0.891984	0.99136	http://www.genome.jp/kegg-bin/show_pathway?ko00920/K00387%09red
ko05205	Proteoglycans in cancer	TRINITY_DN29336_c0_g1	1	26	0.891984	0.99136	http://www.genome.jp/kegg-bin/show_pathway?ko05205/K02991%09red
ko03015	mRNA surveillance pathway	TRINITY_DN72562_c0_g1|TRINITY_DN36631_c0_g2|TRINITY_DN39046_c1_g1	3	62	0.896957	0.99136	http://www.genome.jp/kegg-bin/show_pathway?ko03015/K14408%09red/K13126%09red/K14326%09red
ko04210	Apoptosis	TRINITY_DN40062_c2_g1	1	27	0.900546	0.99136	http://www.genome.jp/kegg-bin/show_pathway?ko04210/K07374%09red
ko03430	Mismatch repair	TRINITY_DN31828_c0_g1	1	29	0.915691	0.99136	http://www.genome.jp/kegg-bin/show_pathway?ko03430/K10739%09red
ko00400	Phenylalanine, tyrosine and tryptophan biosynthesis	TRINITY_DN33653_c0_g1	1	29	0.915691	0.99136	http://www.genome.jp/kegg-bin/show_pathway?ko00400/K14454%09red
ko05200	Pathways in cancer	TRINITY_DN38997_c3_g1	1	29	0.915691	0.99136	http://www.genome.jp/kegg-bin/show_pathway?ko05200/K04079%09red
ko04111	Cell cycle - yeast	TRINITY_DN25596_c0_g1	1	31	0.928533	0.99136	http://www.genome.jp/kegg-bin/show_pathway?ko04111/K03094%09red
ko03008	Ribosome biogenesis in eukaryotes	TRINITY_DN63563_c0_g1|TRINITY_DN37058_c0_g1|TRINITY_DN37737_c1_g3|TRINITY_DN37371_c0_g1	4	87	0.936396	0.99136	http://www.genome.jp/kegg-bin/show_pathway?ko03008/K14573%09red/K14758%09red/K03097%09red/K12845%09red
ko00040	Pentose and glucuronate interconversions	TRINITY_DN32633_c0_g1	1	33	0.939422	0.99136	http://www.genome.jp/kegg-bin/show_pathway?ko00040/K18106%09red
ko05012	Parkinson's disease	TRINITY_DN25628_c0_g1|TRINITY_DN33754_c0_g1	2	55	0.946517	0.99136	http://www.genome.jp/kegg-bin/show_pathway?ko05012/K03950%09red/K02134%09red
ko00620	Pyruvate metabolism	TRINITY_DN35781_c0_g1|TRINITY_DN22979_c0_g1	2	56	0.950049	0.99136	http://www.genome.jp/kegg-bin/show_pathway?ko00620/K01610%09red/K01638%09red
ko01210	2-Oxocarboxylic acid metabolism	TRINITY_DN76523_c0_g1|TRINITY_DN33653_c0_g1	2	56	0.950049	0.99136	http://www.genome.jp/kegg-bin/show_pathway?ko01210/K14454%09red/K01702%09red
ko00310	Lysine degradation	TRINITY_DN40255_c3_g2	1	37	0.956481	0.99136	http://www.genome.jp/kegg-bin/show_pathway?ko00310/K11427%09red
ko00520	Amino sugar and nucleotide sugar metabolism	TRINITY_DN35936_c1_g4|TRINITY_DN30628_c0_g1|TRINITY_DN33845_c1_g1	3	79	0.962601	0.99136	http://www.genome.jp/kegg-bin/show_pathway?ko00520/K01809%09red/K00621%09red/K01836%09red
ko00071	Fatty acid degradation	TRINITY_DN38194_c0_g2	1	39	0.963116	0.99136	http://www.genome.jp/kegg-bin/show_pathway?ko00071/K00121%09red
ko00020	Citrate cycle (TCA cycle)	TRINITY_DN35781_c0_g1	1	39	0.963116	0.99136	http://www.genome.jp/kegg-bin/show_pathway?ko00020/K01610%09red
ko01230	Biosynthesis of amino acids	TRINITY_DN33281_c0_g1|TRINITY_DN29111_c0_g1|TRINITY_DN29852_c0_g1|TRINITY_DN28667_c0_g1|TRINITY_DN29894_c0_g1|TRINITY_DN76523_c0_g1|TRINITY_DN33653_c0_g1|TRINITY_DN23662_c0_g1	8	163	0.965804	0.99136	http://www.genome.jp/kegg-bin/show_pathway?ko01230/K00134%09red/K14454%09red/K00600%09red/K01623%09red/K00789%09red/K01702%09red
ko00510	N-Glycan biosynthesis	TRINITY_DN39188_c0_g1	1	40	0.966045	0.99136	http://www.genome.jp/kegg-bin/show_pathway?ko00510/K01230%09red
ko03018	RNA degradation	TRINITY_DN72562_c0_g1|TRINITY_DN23774_c0_g1	2	63	0.969218	0.99136	http://www.genome.jp/kegg-bin/show_pathway?ko03018/K04077%09red/K13126%09red
ko03040	Spliceosome	TRINITY_DN63563_c0_g1|TRINITY_DN30305_c0_g1|TRINITY_DN35010_c0_g1|TRINITY_DN10408_c0_g1	4	105	0.97701	0.99136	http://www.genome.jp/kegg-bin/show_pathway?ko03040/K12845%09red/K03283%09red
ko04932	Non-alcoholic fatty liver disease (NAFLD)	TRINITY_DN33754_c0_g1	1	47	0.980979	0.99136	http://www.genome.jp/kegg-bin/show_pathway?ko04932/K03950%09red
ko03030	DNA replication	TRINITY_DN31828_c0_g1	1	47	0.980979	0.99136	http://www.genome.jp/kegg-bin/show_pathway?ko03030/K10739%09red
ko03420	Nucleotide excision repair	TRINITY_DN31828_c0_g1	1	50	0.985164	0.99136	http://www.genome.jp/kegg-bin/show_pathway?ko03420/K10739%09red
ko00240	Pyrimidine metabolism	TRINITY_DN31474_c0_g1	1	86	0.999254	0.999254	http://www.genome.jp/kegg-bin/show_pathway?ko00240/K01485%09red
