# Supplementary material for: Comparison of the Nutritional Properties and Transcriptome Profiling Between the Two Different Harvesting Periods of Auricularia polytricha
Source: Front Nutr. 2021 Oct 26;8:771757. doi: 10.3389/fnut.2021.771757 (PMC8576271; doi:10.3389/fnut.2021.771757)
Supplement: Supplementary Table 10 — Upregulated unigenes of “AP_S1” in the amino acid synthesis and energy metabolism pathways. [file Table_10.xls]

## Sheet: Sheet1
Up-regulated unigenes of AP-S1 in energy metabolism and amino acid synthesis pathway
	Unigene	AP_S1_1	AP_S1_2	AP_S1_3	AP_S2_1	AP_S2_2	AP_S2_3	logFC	regulation	PValue	NR description
Aminoacyl-tRNA biosynthesis	TRINITY_DN35475_c0_g1	11.402	12.899	8.474	4.888	4.766	4.014	1.23354	up	0.00294575	hypothetical protein AURDEDRAFT_55167, partial [Auricularia subglabra TFB-10046 SS5]
	TRINITY_DN39428_c0_g1	5.607	4.914	4.802	2.95	2.451	1.881	1.07656	up	0.00859241	isoleucyl-tRNA synthetase [Auricularia subglabra TFB-10046 SS5]
	TRINITY_DN38399_c2_g1	335.945	432.202	328.575	194.719	202.94	130.851	1.06308	up	0.00473152	lysyl-tRNA synthetase [Auricularia subglabra TFB-10046 SS5]
	TRINITY_DN52458_c0_g1	0.647	1.727	1.491	0	0	0	6.63439	up	0.00371232	arginine--tRNA ligase [Meiothermus rufus]
	TRINITY_DN36485_c0_g1	54.163	106.237	95.584	35.52	34.292	34.749	1.22689	up	0.00459094	hypothetical protein AURDEDRAFT_110475 [Auricularia subglabra TFB-10046 SS5]
	TRINITY_DN36841_c0_g1	8.953	13.779	6.742	3.259	5.133	4.361	1.16191	up	0.0149004	asparaginyl-tRNA synthetase [Exidia glandulosa HHB12029]
	TRINITY_DN59511_c0_g1	0.209	1.796	1.842	0.079	0.231	0	3.51142	up	0.126993	methionyl-tRNA formyltransferase [Escherichia coli]
	TRINITY_DN57748_c0_g1	0	2.063	1.875	0	0	0	5.0979	up	0.128635	lysine--tRNA ligase [Thermus amyloliquefaciens]
	TRINITY_DN81586_c0_g1	0	2.353	1.94	0	0	0	5.17666	up	0.134277	methionyl-tRNA formyltransferase [Thermus scotoductus]
	TRINITY_DN9522_c0_g1	0	1.228	1.118	0	0	0	4.63259	up	0.106167	tryptophan--tRNA ligase, partial [Thermus igniterrae]
	TRINITY_DN57195_c0_g1	0	1.483	2.412	0	0	0	5.08617	up	0.128009	phenylalanine--tRNA ligase subunit beta [Comamonadaceae bacterium CG2_30_60_41]
	TRINITY_DN77321_c0_g1	2.091	3.697	0	0	0	0	5.56436	up	0.142316	threonine--tRNA ligase, cytoplasmic [Cyanidioschyzon merolae strain 10D]
	TRINITY_DN19603_c0_g1	0.299	1.263	3.662	0	0	0	6.5194	up	0.0318598	isoleucine--tRNA ligase [Thermus parvatiensis]
	TRINITY_DN69238_c0_g1	0	3.384	1.491	0	0	0	5.21292	up	0.140801	glycine--tRNA ligase [Gammaproteobacteria bacterium TMED219]
	TRINITY_DN80533_c0_g1	0	15.124	3.278	0	0	0	6.18249	up	0.289152	arginyl-tRNA synthetase, putative [Bodo saltans]
	TRINITY_DN70640_c0_g1	1.713	9.132	0	0	0	0	5.83742	up	0.190624	amidase [Thermus scotoductus]
	TRINITY_DN69173_c0_g1	1.026	0	7.937	0	0	0	5.85784	up	0.137587	Asp-tRNA(Asn)/Glu-tRNA(Gln) amidotransferase subunit GatA [Thermus oshimai]
	TRINITY_DN34274_c0_g1	59.999	104.406	101.526	12.586	11.804	20.395	2.57027	up	0.000170585	Chain A, Crystal Structure Of Dna-directed Dna Polymerase
	TRINITY_DN36002_c4_g1	5.288	3.268	10.59	0.625	0.188	1.135	3.5042	up	0.00629891	carbamoyltransferase HypF [Escherichia coli]
	TRINITY_DN49200_c0_g1	3.545	6.281	0	0	0	0	6.04825	up	0.201983	alanyl-tRNA editing protein [Acidovorax sp. Root70]
Biosynthesis of amino acids	TRINITY_DN26037_c0_g1	3.595	2.19	3.026	0	0	0	7.93629	up	0.00101792	prephenate dehydratase [Ardenticatena maritima]
	TRINITY_DN56938_c0_g1	0.827	1.796	1.261	0.044	0	0.147	4.81625	up	0.0154127	bifunctional phosphoribosyl-AMP cyclohydrolase/phosphoribosyl-ATP diphosphatase HisIE [Escherichia coli]
	TRINITY_DN40262_c0_g1	56.972	35.393	44.454	16.003	15.647	10.749	1.67607	up	0.00083919	hypothetical protein MGL_2017 [Malassezia globosa CBS 7966]
	TRINITY_DN31550_c0_g1	42.174	138.431	92.043	52.597	23.282	27.456	1.32438	up	0.0395617	chorismate mutase [Auricularia subglabra TFB-10046 SS5]
	TRINITY_DN36052_c0_g1	112.768	171.309	138.711	57.776	54.662	57.928	1.28507	up	0.000754751	3-deoxy-7-phosphoheptulonate synthase [Auricularia subglabra TFB-10046 SS5]
	TRINITY_DN36818_c3_g3	1.344	3.28	5.229	0.722	0.222	0.767	2.5282	up	0.0246503	acetolactate synthase 2 catalytic subunit [Escherichia coli]
	TRINITY_DN37320_c0_g1	90.97	94.115	105.286	35.881	40.159	50.426	1.20686	up	0.000939203	ribulose-5-phosphate 3-epimerase [Exidia glandulosa HHB12029]
	TRINITY_DN28602_c1_g1	361.439	433.199	317.47	178.144	180.512	167.186	1.06418	up	0.00133464	hypothetical protein AURDEDRAFT_111475 [Auricularia subglabra TFB-10046 SS5]
	TRINITY_DN37210_c0_g1	10.735	7	9.998	5.073	3.878	3.888	1.09512	up	0.00742905	PLP-dependent transferase [Auricularia subglabra TFB-10046 SS5]
	TRINITY_DN33555_c0_g1	96.606	106.26	110.658	49.814	51.066	50.184	1.04555	up	0.000733338	ketol-acid reductoisomerase [Auricularia subglabra TFB-10046 SS5]
	TRINITY_DN54987_c0_g1	1.066	0.939	1.261	0.026	0.051	0.032	4.71322	up	0.00784233	MULTISPECIES: ATP phosphoribosyltransferase [Enterobacteriaceae]
	TRINITY_DN33585_c0_g1	25.294	30.746	16.554	7.019	7.712	16.749	1.28226	up	0.0202314	histidinol phosphate phosphatase H [Auricularia subglabra TFB-10046 SS5]
	TRINITY_DN45010_c0_g1	0.448	2.839	3.3	0	0	0	7.05792	up	0.0279433	citrate synthase [Diaphorobacter polyhydroxybutyrativorans]
	TRINITY_DN33585_c0_g2	9.441	17.129	13.013	2.404	2.836	4.077	2.07536	up	0.000688611	histidinol phosphate phosphatase H [Auricularia subglabra TFB-10046 SS5]
	TRINITY_DN31587_c0_g1	2.37	3.662	3.508	0.617	0.521	0.609	2.39287	up	0.00133777	tryptophan synthase beta subunit-like PLP-dependent enzyme [Auricularia subglabra TFB-10046 SS5]
	TRINITY_DN34462_c0_g1	13.145	29.992	21.465	9.688	8.31	7.586	1.24641	up	0.00926639	ornithine carbamoyltransferase 1 [Auricularia subglabra TFB-10046 SS5]
	TRINITY_DN36162_c0_g2	22.277	20.976	15.446	9.741	11.334	6.473	1.09856	up	0.00963259	glutamate 5-kinase [Auricularia subglabra TFB-10046 SS5]
	TRINITY_DN10053_c0_g1	0.229	1.97	1.096	0	0	0	6.03209	up	0.0170033	carbamoyl-phosphate synthase (glutamine-hydrolyzing) small subunit [Deinococcus misasensis]
	TRINITY_DN23426_c0_g1	1.076	0.973	1.206	0.114	0.094	0.189	3.06936	up	0.010712	amino acid permease [Escherichia coli D9]
	TRINITY_DN35048_c0_g1	51.963	11.068	15.863	8.517	5.996	5.044	1.71481	up	0.0305181	ATP-sulfurylase [Auricularia subglabra TFB-10046 SS5]
	TRINITY_DN35824_c0_g1	49.881	18.658	46.482	6.262	9.036	10.56	2.06527	up	0.00347039	Methylthioribose-1-phosphate isomerase [Exidia glandulosa HHB12029]
	TRINITY_DN36254_c0_g1	38.499	37.328	29.15	14.655	17.816	14.931	1.13543	up	0.00165667	saccharopine dehydrogenase [Wolfiporia cocos MD-104 SS10]
	TRINITY_DN36426_c0_g2	27.993	48.141	39.016	19.121	13.144	16.938	1.20163	up	0.00425533	glutamine-hydrolyzing asparagine synthase [Auricularia subglabra TFB-10046 SS5]
	TRINITY_DN38813_c0_g1	62.339	70.867	38.655	18.504	17.645	26.038	1.43916	up	0.0028898	prephenate dehydrogenase [Auricularia subglabra TFB-10046 SS5]
	TRINITY_DN23524_c0_g1	0.299	1.31	1.633	0.062	0.316	0.179	2.30439	up	0.105675	MULTISPECIES: tRNA (uridine(34)/cytosine(34)/5-carboxymethylaminomethyluridine(34)-2'-O)-methyltransferase TrmL [Enterobacteriaceae]
	TRINITY_DN9978_c0_g1	1.394	1.935	0.164	0	0.222	0.084	3.63393	up	0.123886	bifunctional histidinol-phosphatase/imidazoleglycerol-phosphate dehydratase HisB [Salmonella enterica]
	TRINITY_DN56812_c0_g1	0.239	2.364	1.162	0.097	0.085	0	3.94732	up	0.0910106	acetolactate synthase, large subunit, biosynthetic type [Escherichia coli T426]
	TRINITY_DN43779_c0_g1	1.852	2.387	0	0	0	0	5.31119	up	0.121421	aconitate hydratase AcnA [Thermus scotoductus]
	TRINITY_DN25170_c0_g1	1.245	0	1.546	0	0	0	5.14557	up	0.083709	3-isopropylmalate dehydrogenase [Acidovorax ebreus TPSY]
	TRINITY_DN59011_c0_g1	0	1.692	1.491	0.123	0	0	3.75682	up	0.226607	3-isopropylmalate dehydratase small subunit [Escherichia coli]
	TRINITY_DN38217_c0_g2	0.349	5.18	3.168	0.114	0.102	0.462	3.17364	up	0.149174	dihydroxy-acid dehydratase [Auricularia subglabra TFB-10046 SS5]
	TRINITY_DN52210_c0_g1	0	2.353	1.59	0	0	0	5.08391	up	0.128675	aconitate hydratase, partial [Thermus scotoductus]
	TRINITY_DN46140_c0_g1	0	1.217	1.25	0	0	0.147	3.53919	up	0.225722	cystathionine beta-lyase [Salmonella enterica]
	TRINITY_DN61100_c0_g1	1.056	0	1.403	0.106	0.051	0	3.03646	up	0.256277	anthranilate synthase component I [Escherichia coli]
	TRINITY_DN51847_c0_g1	2.778	0	1.622	0	0	0	5.56604	up	0.101317	bifunctional 3-phosphoshikimate 1-carboxyvinyltransferase/cytidylate kinase [Acidovorax sp. Leaf78]
	TRINITY_DN16570_c0_g1	0	2.005	1.107	0	0	0	4.84313	up	0.116382	methionine synthase [Thermus scotoductus]
	TRINITY_DN4876_c0_g2	1.643	0	1.14	0	0	0.273	3.66886	up	0.219916	hypothetical protein CRG98_002444 [Punica granatum]
	TRINITY_DN65756_c0_g1	0	8.773	3.826	0	0	0	6.02509	up	0.251423	methionine synthase [Azospirillum lipoferum]
	TRINITY_DN15821_c0_g1	2.5	0	1.107	0	0	0	5.33573	up	0.0926787	biosynthetic-type acetolactate synthase large subunit [Thermodesulfobium narugense]
	TRINITY_DN66545_c0_g1	1.165	3.314	0	0	0	0	5.22063	up	0.122064	carbamoyl-phosphate synthase small subunit [Thermus scotoductus]
	TRINITY_DN53244_c0_g1	0	2.364	1.118	0.123	0	0.242	2.44129	up	0.378983	histidinol dehydrogenase [Escherichia coli]
	TRINITY_DN28390_c0_g1	21.5	12.841	1.677	3.021	2.443	7.051	1.06366	up	0.322973	Phosphoadenosine phosphosulfate reductase thioredoxin [Auricularia subglabra TFB-10046 SS5]
	TRINITY_DN45928_c0_g1	0	2.295	12.147	0	0	0	6.01182	up	0.246857	homocitrate synthase [Deinococcus ficus]
Ribosome	TRINITY_DN10257_c0_g1	7.359	1.599	1.052	0	0	0	7.67708	up	0.0342439	hypothetical protein PBRA_002561 [Plasmodiophora brassicae]
	TRINITY_DN10566_c0_g1	13.215	2.816	4.615	0	0.214	0	7.4328	up	0.0463706	hypothetical protein HETIRDRAFT_474506 [Heterobasidion irregulare TC 32-1]
	TRINITY_DN16090_c0_g1	2.988	0.649	2.861	0	0	0	7.32714	up	0.01232	predicted protein [Naegleria gruberi]
	TRINITY_DN18227_c0_g1	0.697	6.652	1.502	0	0	0	7.24867	up	0.0355429	40S ribosomal protein S10, putative [Bodo saltans]
	TRINITY_DN21918_c0_g1	1.205	0.637	2.631	0	0	0	6.78163	up	0.00646208	40S ribosomal protein S11 [Trypanosoma theileri]
	TRINITY_DN22946_c0_g1	868.359	985.649	1008.76	344.874	288.289	343.23	1.54828	up	0.000112404	ribosomal protein S12/S23 [Wallemia mellicola CBS 633.66]
	TRINITY_DN23226_c0_g1	3.625	1.286	0.932	0	0	0	7.17312	up	0.00823724	60S ribosomal protein L18a [Phytophthora infestans T30-4]
	TRINITY_DN26232_c0_g1	4.481	0.962	2.675	0	0	0	7.64085	up	0.0130166
	TRINITY_DN27340_c0_g1	3.286	0.348	2.346	0	0	0	6.99987	up	0.0274581	PREDICTED: 60S ribosomal protein L35 [Elaeis guineensis]
	TRINITY_DN27573_c0_g1	2356.02	3026.43	3075.2	717.307	439.104	634.731	2.25367	up	8.18689e-05	hypothetical protein EXIGLDRAFT_635452 [Exidia glandulosa HHB12029]
	TRINITY_DN27729_c0_g1	3.256	0.962	2.839	0	0	0	7.51562	up	0.00745709	unknown [Lotus japonicus]
	TRINITY_DN27829_c0_g1	52.66	48.894	36.824	16.214	22.377	20.206	1.22654	up	0.00195642	ribosomal protein S16 [Auricularia subglabra TFB-10046 SS5]
	TRINITY_DN28441_c0_g1	8.943	3.732	2.379	0	0	0	8.50882	up	0.012482	40S ribosomal protein S11, partial [Trypanosoma grayi]
	TRINITY_DN29081_c0_g1	761.187	716.841	682.605	338.031	272.77	384.777	1.12507	up	0.00126025	60S ribosomal protein L37 [Auricularia subglabra TFB-10046 SS5]
	TRINITY_DN29083_c0_g1	2.051	0.29	2.883	0	0	0	6.78749	up	0.0253779	predicted protein [Hordeum vulgare subsp. vulgare]
	TRINITY_DN29289_c0_g1	586.706	654.028	628.8	230.547	220.577	348.378	1.25029	up	0.00150658	ribosomal protein L24 [Auricularia subglabra TFB-10046 SS5]
	TRINITY_DN29345_c0_g2	597.501	584.077	475.76	258.466	236.813	303.396	1.04804	up	0.00177564	hypothetical protein AGABI2DRAFT_114401 [Agaricus bisporus var. bisporus H97]
	TRINITY_DN29561_c0_g1	410.434	426.964	373.664	154.338	144.76	227.657	1.22358	up	0.0016675	ribosomal protein L32e [Auricularia subglabra TFB-10046 SS5]
	TRINITY_DN30385_c0_g2	824.004	847.16	818.587	416.574	380.155	431.43	1.0159	up	0.000823873	40S ribosomal protein S8 [Auricularia subglabra TFB-10046 SS5]
	TRINITY_DN30950_c0_g1	261.038	294.524	301.585	144.501	112.381	149.439	1.08014	up	0.00132696	hypothetical protein JAAARDRAFT_116925 [Jaapia argillacea MUCL 33604]
	TRINITY_DN31195_c0_g1	1.285	0.116	1.831	0	0	0	5.99175	up	0.0279211	60S ribosomal protein L11 [Linderina pennispora]
	TRINITY_DN31292_c0_g3	702.423	694.903	614.011	280.027	290.638	395.547	1.06729	up	0.00207388	60S ribosomal protein L21 [Auricularia subglabra TFB-10046 SS5]
	TRINITY_DN31684_c0_g1	8.743	4.439	8.189	0	0	0	9.17449	up	0.00166449	ribosomal protein S23a, putative [Bodo saltans]
	TRINITY_DN31958_c0_g1	12.986	10.059	16.959	0	0	0	10.0997	up	0.000504977	ribosomal protein L21e, putative [Bodo saltans]
	TRINITY_DN32237_c0_g3	0.687	3.442	4.001	0	0	0	7.44444	up	0.0254529	large subunit ribosomal protein L13Ae [Strigomonas culicis]
	TRINITY_DN32332_c0_g3	0.478	4.497	2.795	0	0	0	7.17722	up	0.0400824	60S ribosomal protein L18a, putative [Bodo saltans]
	TRINITY_DN32516_c0_g1	2.221	0.927	1.546	0	0	0	7.02928	up	0.00253196	putative 60S ribosomal protein L14 [Trypanosoma grayi]
	TRINITY_DN33241_c2_g1	600.071	620.698	571.366	228.575	207.373	291.638	1.30929	up	0.000519771	60S ribosomal protein L44 OS=Coprinopsis cinerea GN=RPL44 PE=3 SV=3 [Rhizoctonia solani AG-1 IB]
	TRINITY_DN33337_c0_g1	13.693	34.489	52.369	7.081	8.08	11.443	1.7431	up	0.0143067	ribosomal protein L14 [Auricularia subglabra TFB-10046 SS5]
	TRINITY_DN33458_c1_g1	0.866	2.851	2.5	0	0	0	7.24846	up	0.00633883	60S ribosomal protein L10, putative [Bodo saltans]
	TRINITY_DN33960_c1_g1	7.23	3.569	6.391	0	0	0	8.86362	up	0.00188328	60S ribosomal protein L11, putative [Bodo saltans]
	TRINITY_DN34581_c0_g1	4.521	4.172	2.302	0	0	0	8.21299	up	0.00194208	unnamed protein product [Trypanosoma congolense IL3000]
	TRINITY_DN34743_c1_g7	1122.96	1102.39	1088.97	429.785	441.351	480.984	1.28954	up	0.000214396	ribosomal protein L1 [Auricularia subglabra TFB-10046 SS5]
	TRINITY_DN35297_c0_g1	2228.99	2341.64	2848.65	1193.32	1078.01	1287.45	1.04983	up	0.00141369	ribosomal protein S25 [Exidia glandulosa HHB12029]
	TRINITY_DN35552_c0_g1	485.689	521.623	712.38	274.989	238.667	286.279	1.08252	up	0.00222232	60S ribosomal protein L28 [Auricularia subglabra TFB-10046 SS5]
	TRINITY_DN38309_c0_g1	6.324	2.074	2.598	0	0	0	8.1238	up	0.00736983	ribosomal protein L3, putative [Bodo saltans]
	TRINITY_DN38309_c0_g2	1.444	1.228	0.033	0	0	0	5.4262	up	0.0475102	ribosomal protein L3 [Trypanoplasma borreli]
	TRINITY_DN39353_c0_g1	393.684	261.959	185.895	99.945	104.378	151.298	1.19603	up	0.0111817	hypothetical protein EXIGLDRAFT_701460 [Exidia glandulosa HHB12029]
	TRINITY_DN44993_c0_g1	1.374	0.661	1.787	0	0	0	6.69544	up	0.00329351	predicted protein [Naegleria gruberi]
	TRINITY_DN51994_c0_g1	1.324	0.637	2.456	0	0	0	6.79094	up	0.0058452	60S ribosomal protein L7-2 [Zea mays]
	TRINITY_DN52056_c0_g1	1.275	0.811	1.436	0	0	0.084	5.71148	up	0.00648938	predicted protein [Naegleria gruberi]
	TRINITY_DN54462_c0_g1	1.095	0.174	1.425	0	0	0	5.90148	up	0.0153796	60S ribosomal protein L15 [Auxenochlorella protothecoides]
	TRINITY_DN58956_c0_g1	1.763	0.209	4.922	0	0	0	6.8811	up	0.0493133	40S ribosomal protein S24E, putative [Bodo saltans]
	TRINITY_DN7349_c0_g1	0.528	1.993	1.655	0	0	0	6.62246	up	0.00736851	40S ribosomal protein S8 [Trypanosoma theileri]
	TRINITY_DN73923_c0_g1	6.563	1.483	5.01	0	0	0.116	7.25893	up	0.0341933	60S ribosomal protein L7A [Cyanidioschyzon merolae strain 10D]
	TRINITY_DN79524_c0_g1	2.261	3.581	2.565	0	0	0	7.83604	up	0.000868037	60S ribosomal protein L21-1 [Brassica napus]
	TRINITY_DN27856_c0_g1	25.434	28.266	14.23	7.83	11.154	10.581	1.15106	up	0.0124473	WD40 repeat-like protein [Auricularia subglabra TFB-10046 SS5]
	TRINITY_DN40168_c0_g3	7.19	18.566	17.869	4.659	2.186	5.758	1.77772	up	0.0138312	Utp21-domain-containing protein [Auricularia subglabra TFB-10046 SS5]
	TRINITY_DN6777_c0_g1	0.388	1.68	1.261	0	0	0	6.25526	up	0.00839195	unnamed protein product [Oikopleura dioica]
	TRINITY_DN39882_c1_g3	31.04	27.93	21.202	10.26	15.066	11.033	1.13646	up	0.00447116	hypothetical protein AURDEDRAFT_127483 [Auricularia subglabra TFB-10046 SS5]
TCA	TRINITY_DN45010_c0_g1	0.448	2.839	3.3	0	0	0	7.05792	up	0.0279433	citrate synthase [Diaphorobacter polyhydroxybutyrativorans]
	TRINITY_DN25565_c0_g3	0	1.715	1.918	0	0	0	5.03496	up	0.124384	citrate synthase, putative [Bodo saltans]
	TRINITY_DN43779_c0_g1	1.852	2.387	0	0	0	0	5.31119	up	0.121421	aconitate hydratase AcnA [Thermus scotoductus]
	TRINITY_DN61846_c0_g1	0	1.159	1.107	0	0	0	4.61271	up	0.105487	succinyl-CoA ligase, putative [Bodo saltans]
	TRINITY_DN52210_c0_g1	0	2.353	1.59	0	0	0	5.08391	up	0.128675	aconitate hydratase, partial [Thermus scotoductus]
	TRINITY_DN17141_c0_g1	0	1.194	1.776	0	0	0	4.83029	up	0.113952	fumarate hydratase, class II [Gammaproteobacteria bacterium]
	TRINITY_DN2257_c0_g1	0	2.329	1.206	0	0	0	4.94955	up	0.122278	Aconitate hydratase 2, partial [Escherichia coli DORA_A_5_14_21]
	TRINITY_DN47129_c0_g1	2.36	0	6.621	0	0	0	6.22522	up	0.152795	NADP-dependent isocitrate dehydrogenase [Tamilnaduibacter salinus]
	TRINITY_DN8023_c0_g1	1.115	0	4.78	0	0	0	5.63955	up	0.11441	Isocitrate lyase [Pichia kudriavzevii]
	TRINITY_DN74935_c0_g1	1.225	0	6.863	0	0	0	5.87476	up	0.132979	isocitrate lyase [Thermus sp. NMX2.A1]
	TRINITY_DN32286_c5_g2	1.115	0	15.71	0	0	0	6.2589	up	0.188124	isocitrate lyase [Thermomonospora curvata]
EMP	TRINITY_DN36002_c4_g1	5.288	3.268	10.59	0.625	0.188	1.135	3.5042	up	0.00629891	carbamoyltransferase HypF [Escherichia coli]
	TRINITY_DN62216_c0_g1	0.249	1.46	1.085	0.044	0.077	0.042	3.42266	up	0.0626189	Fructose-bisphosphate aldolase class 1 [Escherichia coli LF82]
	TRINITY_DN53559_c0_g1	0	1.483	1.721	0	0	0	4.92373	up	0.118125	dihydrolipoyl dehydrogenase [Thermus igniterrae]
Oxidative phosphorylation	TRINITY_DN38774_c1_g1	7.389	6.641	9.428	4.122	4.176	3.205	1.01352	up	0.00801778	hypothetical protein AURDEDRAFT_85449 [Auricularia subglabra TFB-10046 SS5]
	TRINITY_DN26639_c0_g1	107.112	201.58	160.922	60.673	58.573	77.588	1.21298	up	0.00441942	ubiquinol-cytochrome c reductase core subunit 2 [Rhizoctonia solani AG-1 IB]
	TRINITY_DN29156_c0_g1	205.282	299.056	305.728	126.992	98.758	103.605	1.27857	up	0.0012939	hypothetical protein AURDEDRAFT_111343 [Auricularia subglabra TFB-10046 SS5]
	TRINITY_DN79943_c0_g1	2.36	3.766	7.455	0	0	0	8.41746	up	0.00657252	predicted protein [Naegleria gruberi]
	TRINITY_DN36293_c0_g1	130.763	187.72	211.734	82.374	60.265	88.18	1.18476	up	0.00367708	hypothetical protein AURDEDRAFT_110630 [Auricularia subglabra TFB-10046 SS5]
	TRINITY_DN33757_c0_g2	51.455	51.965	20.522	12.401	14.357	23.148	1.24411	up	0.0311015	cytochrome C oxidase copper chaperone [Auricularia subglabra TFB-10046 SS5]
