# Supplementary material for: Comparison of the Nutritional Properties and Transcriptome Profiling Between the Two Different Harvesting Periods of Auricularia polytricha
Source: Front Nutr. 2021 Oct 26;8:771757. doi: 10.3389/fnut.2021.771757 (PMC8576271; doi:10.3389/fnut.2021.771757)
Supplement: Supplementary Table 11 — Primers used in this study. [file Table_11.xls]

## Sheet: Sheet1
Table S11 Primers used in this study
Unigenes	Primers
TRINITY_DN35671_c1_g2 (actin)	F:5' -AGAACCTGTGGTGCTCGAAG-3'
	R:5' -GATGAAGAGCGACGCAACAC-3'
TRINITY_DN43779_c0_g1	F:5' -CGCATGGACATCGACTTCAC-3'
	R:5' -CCTCAAAGACCTTGGCGTACT-3'
TRINITY_DN47129_c0_g1	F:5' -GAGGTTCAAGGTGGCGATCA-3'
	R:5' -CTGGCACGTGCTGAAAAACC-3'
TRINITY_DN38813_c0_g1	F:5' -CGGTCATGGGGAAGTGAGAC-3'
	R:5' -TGCCATTGGCGATTTCGTTG-3'
TRINITY_DN37320_c0_g1	F:5' -TCCTGTCTCCTCCCGTATCG-3'
	R:5' -TTCTGGGCGTTGAAAATCGC-3'
TRINITY_DN38399_c2_g1	F:5' -TGCTGAGTGCACGAGTCAT-3'
	R:5' -GACATTTTTCGTGCGGCGT-3'
TRINITY_DN36002_c4_g1	F:5' -GAAGACGTCGCACGTTATGC-3'
	R:5' -CGTAGCGATCATCCCTTGCT-3'
TRINITY_DN26639_c0_g1	F:5' -TGTCGAATTCACCCACCCATC-3'
	R:5' -GCAATGACGGTGATGCTCG-3'
TRINITY_DN34274_c0_g1	F:5' -CCTCATTTTGGCGTATGCGG-3'
	R:5' -CACTTTTGCTTCGCTGCTGT-3'
TRINITY_DN35824_c0_g1	F:5' -ATCTTGTTCGCTGTGTCCCC-3'
	R:5' -ACGCATGAGATACACGCAGT-3'
TRINITY_DN29081_c0_g1	F:5' -TACACCTGCACGTTCTGTGG-3'
	R:5' -AGTGGTGGCACTTCCAGATG-3'
